# Supplementary material for: Pharmacological inhibition of PRMT7 links arginine monomethylation to the cellular stress response
Source: Nat Commun. 2020 May 14;11:2396. doi: 10.1038/s41467-020-16271-z (PMC7224190; doi:10.1038/s41467-020-16271-z)
Supplement: Supplementary file 4 — Supplementary Data 1 [file 41467_2020_16271_MOESM4_ESM.xlsx]

## Sheet: Legend
	Supplementary data file 1. Kinase selectivity of SGC8158. Data relating to Supplementary Fig 2.
	File name and experiment code refers to the original data sheets
	Kinase HR_name column indicates kinase PDB name
	1μM (micromolar) or 0.1μM replicates (n1 and n2) and average values are indicated as % inhibition

## Sheet: Suppl data 1
File name	Exp_Code	Kinase HR_name	1μM (n1)	1μM (n2)	0.1μM (n1)	0.1μM (n2)	1μM (average)	0.1μM (average)
20180308_AAK1LGF1.xlsx	AAK1LGF1	AAK1	4.67597	0.494316	-1.96838	3.95585	2.58515	0.993733
20180319_ABL1IHY1.xlsx	ABL1IHY1	ABL1	2.19975	-5.04809	-9.52813	2.075	-1.42417	-3.72657
20180308_ABL2LGF1.xlsx	ABL2LGF1	ABL2	2.57785	-2.48013	-6.07878	-5.17564	0.0488591	-5.62721
20180308_ACV1LGF1.xlsx	ACV1LGF1	ACVR1	5.0964	-0.922454	2.0774	-5.01557	2.08697	-1.46909
20180308_AC1BLGF1.xlsx	AC1BLGF1	ACVR1B	3.65016	-0.0565878	-0.603842	-1.53179	1.79679	-1.06781
20180315_AC2ALGE1.xlsx	AC2ALGE1	ACVR2A	-3.99757	-3.63579	-6.1261	-6.19001	-3.81668	-6.15805
20180309_ACL1LGF1.xlsx	ACL1LGF1	ACVRL1	3.85972	2.96264	0.126012	2.03527	3.41118	1.08064
20180314_ADR1LGG5.xlsx	ADR1LGG5	ADRBK1	3.40022	1.17319	-0.782652	7.63167	2.28671	3.42451
20180314_ADR2LGG5.xlsx	ADR2LGG5	ADRBK2	-1.19122	-6.32643	0.265008	1.14633	-3.75883	0.70567
20180320_AKT1PHFB.xlsx	AKT1PHFB	AKT1	-0.783506	-6.01741	-3.7899	1.19933	-3.40046	-1.29529
20180312_AKT2CGY1.xlsx	AKT2CGY1	AKT2	1.56858	5.00976	-7.32276	6.48783	3.28917	-0.417464
20180313_AKT3LGY1.xlsx	AKT3LGY1	AKT3	-6.27265	2.41154	-10.9292	3.71483	-1.93056	-3.60721
20180312_ALK1LGY1.xlsx	ALK1LGY1	ALK	3.91027	-0.701301	-1.81628	5.59402	1.60449	1.88887
20180316_ANK1LGRL.xlsx	ANK1LGRL	ANKK1	-10.9282	-3.5216	-0.652331	-4.31832	-7.22489	-2.48533
20180307_AURALGF1.xlsx	AURALGF1	AURKA	-5.05649	1.24087	11.8318	-5.77956	-1.90781	3.02614
20180315_AURBPGE1.xlsx	AURBPGE1	AURKB	1.7442	-0.251507	-5.95068	-1.52544	0.746345	-3.73806
20180309_AXL1LGY1.xlsx	AXL1LGY1	AXL	3.87332	0.873651	1.09718	-3.64798	2.37349	-1.2754
20180307_BLK1CGF1.xlsx	BLK1CGF1	BLK	27.6388	30.675	-1.95234	13.8962	29.1569	5.97195
20180309_BM2KLGY1.xlsx	BM2KLGY1	BMP2K	0.62924	0.679219	-3.74659	-0.933929	0.654229	-2.34026
20180320_BM1APHRG.xlsx	BM1APHRG	BMPR1A	-3.37176	-3.5602	-9.94159	1.01155	-3.46598	-4.46502
20180307_BM1BLGF1.xlsx	BM1BLGF1	BMPR1B	-1.01802	2.44461	-1.38944	2.46122	0.713293	0.535889
20180312_BMR2LGN1.xlsx	BMR2LGN1	BMPR2	1.10594	-2.39023	0.733892	8.21603	-0.642145	4.47496
20180307_BMX1CGF1.xlsx	BMX1CGF1	BMX	13.6617	0.0571164	-4.40833	8.5648	6.85939	2.07823
20180312_BRAFLGY1.xlsx	BRAFLGY1	BRAF	-5.96265	2.34529	1.97405	-10.4694	-1.80868	-4.2477
20180320_BRD2LHRC.xlsx	BRD2LHRC	BRD2	-7.54637	-8.99523	-3.24296	-8.32906	-8.2708	-5.78601
20180316_BRD4LGRC.xlsx	BRD4LGRC	BRD4	-0.6629	-5.23086	-2.84096	-1.93116	-2.94688	-2.38606
20180316_BRDTLGRC.xlsx	BRDTLGRC	BRDT	-12.0542	-1.56557	0.974285	-15.2185	-6.80988	-7.1221
20180314_BRS1LGA1.xlsx	BRS1LGA1	BRSK1	6.69933	-10.9318	-11.9545	5.50187	-2.11622	-3.22632
20180307_BTK1CGF1.xlsx	BTK1CGF1	BTK	3.19058	0.751528	0.383669	5.31017	1.97105	2.84692
20180316_BUB1LGRL.xlsx	BUB1LGRL	BUB1	-7.08057	-10.8071	-4.23005	-2.12988	-8.94384	-3.17996
20180320_CAM1LGT5.xlsx	CAM1LGT5	CAMK1	-2.49532	-5.81847	0.116755	0.525121	-4.15689	0.320938
20180323_CA1DLGT5.xlsx	CA1DLGT5	CAMK1D	-0.363636	0.571513	-2.84051	-0.0680824	0.103939	-1.4543
20180313_CA1GLGN1.xlsx	CA1GLGN1	CAMK1G	3.66925	-12.5212	-15.5538	5.43808	-4.42599	-5.05787
20180320_CA2ACGT1.xlsx	CA2ACGT1	CAMK2A	-8.9192	-3.51342	-8.54697	-4.3288	-6.21631	-6.43788
20180323_CA2BCGT1.xlsx	CA2BCGT1	CAMK2B	5.62688	-6.72314	-4.45485	15.8978	-0.548132	5.72146
20180320_CA2DCGT1.xlsx	CA2DCGT1	CAMK2D	-8.02975	2.32767	-1.08888	-7.86516	-2.85104	-4.47702
20180320_CA2GLGT5.xlsx	CA2GLGT5	CAMK2G	5.55484	-11.3049	1.0575	6.09692	-2.87503	3.57721
20180313_CAM4LGY1.xlsx	CAM4LGY1	CAMK4	4.09214	14.1726	-4.71816	1.14977	9.13237	-1.78419
20180320_CAK1LGT5.xlsx	CAK1LGT5	CAMKK1	-2.79519	-6.09367	-6.58964	-0.69709	-4.44443	-3.64337
20180320_CAK2LGT5.xlsx	CAK2LGT5	CAMKK2	-3.0131	-4.01761	-3.32886	0.514436	-3.51535	-1.40721
20180313_CASKLGY1.xlsx	CASKLGY1	CASK	4.03439	1.54413	4.70021	-2.10797	2.78926	1.29612
20180313_CD4ALGY1.xlsx	CD4ALGY1	CDC42BPA	-1.93992	1.89259	-8.74126	1.80123	-0.0236679	-3.47001
20180316_CD4GLGRD.xlsx	CD4GLGRD	CDC42BPG	-5.38418	1.32823	-16.0467	-9.30145	-2.02798	-12.6741
20180313_CDC7CGP1.xlsx	CDC7CGP1	CDC7	4.28006	4.07939	-3.30255	9.72763	4.17972	3.21254
20180314_CDK1CGS1.xlsx	CDK1CGS1	CDK1	-1.58579	-6.11894	-11.8267	1.5045	-3.85236	-5.16112
20180314_C11ALGS1.xlsx	C11ALGS1	CDK11A	-4.61284	-4.6341	-6.17424	1.79536	-4.62347	-2.18944
20180314_C11BLGS1.xlsx	C11BLGS1	CDK11B	3.44414	-2.97013	-1.52454	-6.2431	0.237004	-3.88382
20180320_CD12PHS1.xlsx	CD12PHS1	CDK12	1.83553	2.31863	3.54166	7.05268	2.07708	5.29717
20180320_CD13PHS1.xlsx	CD13PHS1	CDK13	-0.707437	-0.122257	4.44579	-1.24287	-0.414847	1.60146
20180314_CD14CGS1.xlsx	CD14CGS1	CDK14	6.51633	1.78055	-0.618713	-0.263146	4.14844	-0.44093
20180314_CD16SGS1.xlsx	CD16SGS1	CDK16	-5.88457	-4.14909	0.811075	-3.56768	-5.01683	-1.3783
20180314_CD17SGS1.xlsx	CD17SGS1	CDK17	0.756921	-5.41886	-7.15377	-0.700422	-2.33097	-3.92709
20180314_CD18SGS1.xlsx	CD18SGS1	CDK18	-3.71966	1.16711	-6.73662	-2.31703	-1.27628	-4.52683
20180314_CD19CGS1.xlsx	CD19CGS1	CDK19	-0.332826	-6.42356	-4.84148	1.01267	-3.37819	-1.91441
20180323_CDK2CGS1.xlsx	CDK2CGS1	CDK2	10.2728	-11.9541	1.21158	-5.682	-0.840637	-2.23521
20180314_CDK3CGS1.xlsx	CDK3CGS1	CDK3	0.484009	-10.4965	-9.34752	2.44724	-5.00623	-3.45014
20180314_CDK4CGS1.xlsx	CDK4CGS1	CDK4	6.0161	-1.22679	-1.91664	6.17497	2.39466	2.12916
20180314_CDK5CGS1.xlsx	CDK5CGS1	CDK5	2.52051	-6.68793	-8.19904	3.63679	-2.08371	-2.28113
20180314_CDK6CGS1.xlsx	CDK6CGS1	CDK6	0.451677	4.04089	1.43097	-0.263189	2.24628	0.58389
20180314_CDK7CGS1.xlsx	CDK7CGS1	CDK7	10.6564	8.62537	0.852881	6.08116	9.64088	3.46702
20180314_CDK8CGS1.xlsx	CDK8CGS1	CDK8	1.94267	0.0321804	-1.57755	-1.08058	0.987426	-1.32906
20180314_CDK9CGS1.xlsx	CDK9CGS1	CDK9	-2.84406	-8.48162	-9.30312	2.78578	-5.66284	-3.25867
20180320_CDL1LGT1.xlsx	CDL1LGT1	CDKL1	-1.21863	5.57529	2.90818	-5.62926	2.17833	-1.36054
20180313_CHE1CGP1.xlsx	CHE1CGP1	CHEK1	-2.39909	2.01493	-1.10567	5.5101	-0.19208	2.20222
20180312_CHE2LGY1.xlsx	CHE2LGY1	CHEK2	0.102595	0.216578	-8.73962	-3.26286	0.159586	-6.00124
20180313_CHUKLGP1.xlsx	CHUKLGP1	CHUK	-6.98814	-1.67539	-3.766	12.4957	-4.33177	4.36486
20180313_CIT1LGY1.xlsx	CIT1LGY1	CIT	7.37698	3.00871	-1.54869	1.27539	5.19285	-0.136652
20180307_CLK1LGF1.xlsx	CLK1LGF1	CLK1	17.8284	21.1329	1.98244	1.0714	19.4807	1.52692
20180308_CLK2LGF1.xlsx	CLK2LGF1	CLK2	1.73711	9.08598	7.00887	-14.9513	5.41154	-3.97119
20180309_CLK3LGY1.xlsx	CLK3LGY1	CLK3	-4.66688	-7.5953	-3.46105	0.360713	-6.13109	-1.55017
20180307_CLK4IGF1.xlsx	CLK4IGF1	CLK4	45.988	54.6108	7.66467	13.4132	50.2994	10.5389
20180315_CSF1LGC1.xlsx	CSF1LGC1	CSF1R	-2.23909	5.96463	5.6677	-7.12844	1.86277	-0.730368
20180309_CSK1LGF1.xlsx	CSK1LGF1	CSK	-0.555537	-5.33343	-9.61255	0.570876	-2.94448	-4.52084
20180319_C1A1PHY1.xlsx	C1A1PHY1	CSNK1A1	5.18262	11.3006	-5.60255	-1.64038	8.24159	-3.62147
20180314_C1ALLGI5.xlsx	C1ALLGI5	CSNK1A1L	-0.507135	6.50262	-0.493096	-2.05053	2.99774	-1.27181
20180314_CS1DLGI1.xlsx	CS1DLGI1	CSNK1D	8.16722	4.1632	-1.96334	4.64098	6.16521	1.33882
20180314_CS1ELGI5.xlsx	CS1ELGI5	CSNK1E	8.59176	-2.17856	-4.13457	6.5248	3.2066	1.19511
20180314_C1G1LGI1.xlsx	C1G1LGI1	CSNK1G1	17.7343	14.8704	0.11351	8.06522	16.3024	4.08937
20180314_C1G2LGI1.xlsx	C1G2LGI1	CSNK1G2	2.50062	0.423322	-8.83019	-0.111537	1.46197	-4.47086
20180314_C1G3LGI5.xlsx	C1G3LGI5	CSNK1G3	9.75288	10.9016	3.98687	7.73518	10.3273	5.86103
20180308_C2A1LGF1.xlsx	C2A1LGF1	CSNK2A1	8.80223	3.89094	1.8485	0.258418	6.34658	1.05346
20180315_C2A2LGK1.xlsx	C2A2LGK1	CSNK2A2	0.481564	-4.94687	-7.17998	-2.32063	-2.23265	-4.7503
20180308_DAP1LGF1.xlsx	DAP1LGF1	DAPK1	-0.626086	7.28823	6.10692	-14.7501	3.33107	-4.32157
20180308_DAP2LGF1.xlsx	DAP2LGF1	DAPK2	-3.84924	-5.52418	5.56974	5.63645	-4.68671	5.60309
20180313_DAP3LGP1.xlsx	DAP3LGP1	DAPK3	6.2029	-6.52981	-1.40194	-4.42305	-0.163454	-2.91249
20180313_DCL3LGP1.xlsx	DCL3LGP1	DCLK3	-9.67451	0.5199	1.25504	-4.74337	-4.57731	-1.74417
20180309_DDR1LGF1.xlsx	DDR1LGF1	DDR1	-1.87156	*	0.216771	-3.58451	-1.87156	-1.68387		*excluded due to abnormal value
20180309_DMPKLGF1.xlsx	DMPKLGF1	DMPK	-4.36249	0.521407	1.707	-7.84113	-1.92054	-3.06706
20180313_DY1ALGP1.xlsx	DY1ALGP1	DYRK1A	4.62816	-4.98906	8.62401	-6.95816	-0.180448	0.832927
20180319_DY1BLHY1.xlsx	DY1BLHY1	DYRK1B	-7.29525	-5.56667	-3.89637	-8.47409	-6.43096	-6.18523
20180312_DYR2LGY1.xlsx	DYR2LGY1	DYRK2	-12.4583	1.90491	-7.79897	-19.9456	-5.27669	-13.8723
20180319_DYR4LHY1.xlsx	DYR4LHY1	DYRK4	-3.041	-0.250272	-10.9498	11.0102	-1.64564	0.0302215
20180316_EGFRMGB1.xlsx	EGFRMGB1	EGFR	-2.75739	-7.32257	-4.69512	-3.05539	-5.03998	-3.87526
20180316_EIK1CGQ1.xlsx	EIK1CGQ1	EIF2AK1	-7.03878	1.1008	3.49538	-9.41875	-2.96899	-2.96169
20180312_EIK2LGY1.xlsx	EIK2LGY1	EIF2AK2	-2.99023	-4.26898	-0.770446	3.73366	-3.62961	1.48161
20180316_EIK3CGQ1.xlsx	EIK3CGQ1	EIF2AK3	-9.96512	-0.38648	-0.78551	-10.1502	-5.1758	-5.46788
20180320_EIK4PHK1.xlsx	EIK4PHK1	EIF2AK4	-0.793248	-1.90227	-0.590135	-0.425996	-1.34776	-0.508066
20180309_EPA1LGY1.xlsx	EPA1LGY1	EPHA1	-1.58396	-0.977517	-6.90076	0.195433	-1.28074	-3.35266
20180312_EPA2LGY1.xlsx	EPA2LGY1	EPHA2	0.677335	0.501109	0.407557	0.322215	0.589222	0.364886
20180315_EPA3LGD5.xlsx	EPA3LGD5	EPHA3	-1.50607	-6.70757	-9.57436	-3.56667	-4.10682	-6.57052
20180309_EPA4LGF1.xlsx	EPA4LGF1	EPHA4	9.00781	5.94151	2.92029	7.99883	7.47466	5.45956
20180309_EPA5MGF1.xlsx	EPA5MGF1	EPHA5	2.65309	-0.627454	-1.76046	5.96521	1.01282	2.10238
20180314_EPA6LGI5.xlsx	EPA6LGI5	EPHA6	-12.0753	6.1865	0.804434	4.06624	-2.9444	2.43534
20180308_EPA7LGF1.xlsx	EPA7LGF1	EPHA7	9.26152	-2.44138	-1.84081	2.59494	3.41007	0.377064
20180309_EPA8LGF1.xlsx	EPA8LGF1	EPHA8	4.40077	9.12704	5.46118	5.51245	6.76391	5.48681
20180312_EPB1LGY1.xlsx	EPB1LGY1	EPHB1	2.89109	-2.19055	1.22684	-4.12632	0.35027	-1.44974
20180312_EPB2LGY1.xlsx	EPB2LGY1	EPHB2	-0.65084	-0.279673	-0.385626	2.79088	-0.465257	1.20263
20180316_EPB3LGRJ.xlsx	EPB3LGRJ	EPHB3	-4.86839	-11.9931	-8.26189	3.95586	-8.43074	-2.15302
20180312_EPB4LGY1.xlsx	EPB4LGY1	EPHB4	3.39614	2.80337	2.52025	5.25087	3.09976	3.88556
20180307_ERB4CGF1.xlsx	ERB4CGF1	ERBB4	15.1003	8.43069	4.46034	13.8084	11.7655	9.13438
20180319_ERN1PHY1.xlsx	ERN1PHY1	ERN1	9.34935	-3.90437	0.490466	4.00195	2.72249	2.24621
20180312_FER1LGY1.xlsx	FER1LGY1	FER	4.00987	-3.71153	0.732259	-8.66578	0.149167	-3.96676
20180319_FES1LHY1.xlsx	FES1LHY1	FES	8.36307	4.55964	5.84158	-0.180301	6.46135	2.83064
20180308_FGF1LGF1.xlsx	FGF1LGF1	FGFR1	3.0322	-3.56606	-1.55049	3.93066	-0.266932	1.19008
20180308_FGF2LGF1.xlsx	FGF2LGF1	FGFR2	13.0516	4.14243	5.87988	5.80554	8.59702	5.84271
20180307_FGF3LGF1.xlsx	FGF3LGF1	FGFR3	10.2383	11.4501	5.14651	2.33737	10.8442	3.74194
20180309_FGF4LGF1.xlsx	FGF4LGF1	FGFR4	-0.628701	-6.12354	-1.45689	-2.39576	-3.37612	-1.92632
20180308_FGR1LGF1.xlsx	FGR1LGF1	FGR	4.92733	7.21345	3.08993	4.77271	6.07039	3.93132
20180323_FLT1LGC5.xlsx	FLT1LGC5	FLT1	0.990007	2.25677	-13.5166	5.9317	1.62339	-3.79244
20180315_FLT3MGE1.xlsx	FLT3MGE1	FLT3	-1.63672	-6.9097	-5.33773	-2.7833	-4.27321	-4.06051
20180309_FLT4LGY1.xlsx	FLT4LGY1	FLT4	-3.1656	-0.762469	-4.1794	1.07128	-1.96404	-1.55406
20180309_FRK1LGF1.xlsx	FRK1LGF1	FRK	9.24274	1.82699	-0.133882	-2.64343	5.53487	-1.38866
20180308_FYN1LGF5.xlsx	FYN1LGF5	FYN	6.95761	7.09839	-1.52021	1.65485	7.028	0.0673223
20180307_GAK1PGF1.xlsx	GAK1PGF1	GAK	18.0724	12.7889	-5.38982	3.65478	15.4307	-0.867521
20180314_GRK1LGA1.xlsx	GRK1LGA1	GRK1	-8.6264	-15.2259	-14.5092	0.51533	-11.9262	-6.99694
20180323_GRK4LGRI.xlsx	GRK4LGRI	GRK4	-1.68833	2.03078	-4.50451	-4.50064	0.171224	-4.50258
20180313_GRK5LGP1.xlsx	GRK5LGP1	GRK5	1.56966	-2.83495	0.081352	-1.44592	-0.632643	-0.682285
20180313_GRK6LGP1.xlsx	GRK6LGP1	GRK6	0.901942	8.1762	2.52965	16.0496	4.53907	9.28962
20180315_GS3BLGM1.xlsx	GS3BLGM1	GSK3B	-7.43135	-3.45812	-5.64213	-4.88515	-5.44473	-5.26364
20180323_HCK1LGF1.xlsx	HCK1LGF1	HCK	4.9992	7.10241	3.74557	-5.04022	6.0508	-0.647324
20180307_HIP1LGF1.xlsx	HIP1LGF1	HIPK1	3.62682	-2.09641	5.01796	3.78741	0.765204	4.40268
20180312_HIP2LGY1.xlsx	HIP2LGY1	HIPK2	3.04197	-3.87909	-8.03142	-2.94668	-0.418556	-5.48905
20180308_HIP3LGF1.xlsx	HIP3LGF1	HIPK3	1.36487	19.1269	14.7445	-3.95344	10.2459	5.39552
20180319_HIP4LHY1.xlsx	HIP4LHY1	HIPK4	-5.2273	-12.0783	-9.83457	-5.93352	-8.65281	-7.88404
20180316_HUNKLGRN.xlsx	HUNKLGRN	HUNK	1.6737	0.899011	5.74285	3.21506	1.28636	4.47895
20180313_ICK1LGP1.xlsx	ICK1LGP1	ICK	-2.10825	-7.90366	-3.95236	3.06377	-5.00595	-0.444297
20180308_IGF1LGF1.xlsx	IGF1LGF1	IGF1R	3.3126	-1.94657	1.85329	3.6006	0.683017	2.72694
20180319_IKBBLHY1.xlsx	IKBBLHY1	IKBKB	4.257	2.77591	-5.92983	11.6401	3.51646	2.85513
20180309_IKBELGY1.xlsx	IKBELGY1	IKBKE	0.926193	3.63183	-4.37506	-15.38	2.27901	-9.87755
20180312_INSRLGY1.xlsx	INSRLGY1	INSR	2.62601	-1.51031	-2.09275	1.48636	0.557852	-0.303199
20180308_INSSLGF1.xlsx	INSSLGF1	INSRR	5.90212	-2.47941	-2.29399	4.14545	1.71136	0.925729
20180307_IRK1LGF1.xlsx	IRK1LGF1	IRAK1	-2.099	5.92105	6.42231	-13.1266	1.91103	-3.35213
20180320_IRK3PFE1.xlsx	IRK3PFE1	IRAK3	18.5137	25.0647	4.97049	-2.82671	21.7892	1.07189
20180309_IRK4LGF1.xlsx	IRK4LGF1	IRAK4	-2.88748	-3.14654	-0.566698	2.30059	-3.01701	0.866947
20180307_ITK1CGF1.xlsx	ITK1CGF1	ITK	1.11788	3.14584	-1.4483	0.066565	2.13186	-0.690867
20180307_JAK2LGF1.xlsx	JAK2LGF1	JAK2	-0.62326	1.2903	-2.8891	5.25588	0.33352	1.18339
20180316_JAK3LGRG.xlsx	JAK3LGRG	JAK3	-3.64033	-4.95308	-6.69442	0.309059	-4.2967	-3.19268
20180309_KDR1CGY1.xlsx	KDR1CGY1	KDR	2.60817	-7.16141	-9.95951	5.73937	-2.27662	-2.11007
20180315_KIT1MGC1.xlsx	KIT1MGC1	KIT	-3.38393	-7.6561	-13.8293	5.03027	-5.52002	-4.39954
20180316_LAT1LGRJ.xlsx	LAT1LGRJ	LATS1	-0.734905	-4.88604	1.27057	-3.94217	-2.81047	-1.3358
20180309_LAT2LGY1.xlsx	LAT2LGY1	LATS2	0.584745	3.36341	-3.6944	-7.54595	1.97408	-5.62018
20180308_LCK1LGF1.xlsx	LCK1LGF1	LCK	14.8977	11.626	4.76088	12.2246	13.2619	8.49272
20180312_LIM1LGY1.xlsx	LIM1LGY1	LIMK1	5.07798	2.50673	0.109594	-0.345704	3.79236	-0.118055
20180313_LIM2LGV1.xlsx	LIM2LGV1	LIMK2	5.34415	-4.55298	-2.69702	2.6196	0.395587	-0.0387085
20180307_LRR2PGF1.xlsx	LRR2PGF1	LRRK2	-1.97812	5.22703	2.39953	3.45981	1.62446	2.92967
20180323_LTK1LGF1.xlsx	LTK1LGF1	LTK	-3.4765	5.89608	7.93428	4.53102	1.20979	6.23265
20180308_LYN1LGF1.xlsx	LYN1LGF1	LYN	2.7612	-6.18816	-3.03706	1.07019	-1.71348	-0.983435
20180309_M2K1LGF1.xlsx	M2K1LGF1	MAP2K1	2.4009	-13.4173	-7.62372	-1.5056	-5.50822	-4.56466
20180323_M2K2LGF1.xlsx	M2K2LGF1	MAP2K2	2.38581	0.726884	-2.61041	-2.12534	1.55635	-2.36787
20180309_M2K6LGF1.xlsx	M2K6LGF1	MAP2K6	11.3749	6.78951	-3.43787	-3.9371	9.08222	-3.68748
20180307_M311LGF1.xlsx	M311LGF1	MAP3K11	13.2655	4.92696	-1.47537	-2.45518	9.09624	-1.96527
20180312_M312CGY1.xlsx	M312CGY1	MAP3K12	3.56846	-5.79246	4.63213	-4.31909	-1.112	0.156524
20180316_M313LGRJ.xlsx	M313LGRJ	MAP3K13	-4.81592	-15.0118	-9.76948	-14.5904	-9.91386	-12.18
20180313_M314LGP1.xlsx	M314LGP1	MAP3K14	-2.44529	-5.46085	-2.91692	-3.55785	-3.95307	-3.23739
20180313_M315LGP1.xlsx	M315LGP1	MAP3K15	-0.945344	2.62148	-2.71855	3.47908	0.838068	0.380265
20180308_M3K2LGF1.xlsx	M3K2LGF1	MAP3K2	1.60845	15.2929	-1.1662	11.8075	8.45068	5.32066
20180314_M3K5LGA1.xlsx	M3K5LGA1	MAP3K5	2.07414	-16.713	-17.4766	-2.82853	-7.31945	-10.1526
20180319_M3K7CHY1.xlsx	M3K7CHY1	MAP3K7	10.049	-4.52368	-0.0172179	5.95718	2.76264	2.96998
20180307_M3K9LGF1.xlsx	M3K9LGF1	MAP3K9	7.66944	2.41977	4.06029	-4.14232	5.0446	-0.041013
20180309_M4K1LGY1.xlsx	M4K1LGY1	MAP4K1	-3.60587	-2.20792	-4.15837	-0.835817	-2.90689	-2.49709
20180312_M4K2LGY1.xlsx	M4K2LGY1	MAP4K2	6.1669	6.93607	-6.7788	0.918894	6.55148	-2.92995
20180312_M4K5LGY1.xlsx	M4K5LGY1	MAP4K5	-3.21203	3.55117	-2.33296	-3.40117	0.169573	-2.86706
20180312_MAP1LGY1.xlsx	MAP1LGY1	MAPK1	-6.42641	-2.9936	-2.0285	-0.994959	-4.71	-1.51173
20180307_MP10LGF2.xlsx	MP10LGF2	MAPK10	0.808216	1.40387	1.1833	3.81475	1.10604	2.49903
20180314_MP11LGI1.xlsx	MP11LGI1	MAPK11	3.67267	-3.84605	-5.4671	7.64903	-0.0866862	1.09096
20180313_MP12LGP1.xlsx	MP12LGP1	MAPK12	0.629138	1.44547	-3.74009	9.29054	1.03731	2.77522
20180313_MP13LGP1.xlsx	MP13LGP1	MAPK13	3.31706	-2.89102	-0.25186	0.338638	0.213022	0.0433892
20180314_MP14LGI1.xlsx	MP14LGI1	MAPK14	4.66286	-5.16489	-8.04835	6.60874	-0.251015	-0.719804
20180309_MP15LGY1.xlsx	MP15LGY1	MAPK15	5.3802	7.0684	-4.33428	-6.66883	6.2243	-5.50155
20180312_MAP3LGY1.xlsx	MAP3LGY1	MAPK3	9.95833	9.07103	-4.13833	3.32091	9.51468	-0.40871
20180312_MAP4LGY1.xlsx	MAP4LGY1	MAPK4	-1.24434	-1.1193	-0.976479	3.89175	-1.18182	1.45763
20180319_MAP6LHY1.xlsx	MAP6LHY1	MAPK6	5.72436	-9.33113	-2.89753	-3.81149	-1.80338	-3.35451
20180309_MAP7LGF1.xlsx	MAP7LGF1	MAPK7	8.45541	3.92066	12.0493	8.4721	6.18804	10.2607
20180307_MAP8LGF1.xlsx	MAP8LGF1	MAPK8	-2.36266	10.0191	7.03634	-15.1135	3.8282	-4.03858
20180307_MAP9LGF1.xlsx	MAP9LGF1	MAPK9	-7.82943	7.90296	11.6637	-13.2115	0.0367665	-0.773905
20180316_MPK2LGRH.xlsx	MPK2LGRH	MAPKAPK2	5.331	0.175828	-2.31303	7.18436	2.75341	2.43566
20180313_MPK5LGN1.xlsx	MPK5LGN1	MAPKAPK5	-1.98787	-9.50886	-8.77607	-0.93513	-5.74837	-4.8556
20180323_MAR1PHY1.xlsx	MAR1PHY1	MARK1	16.3182	16.0971	-10.2142	-3.9249	16.2076	-7.06953
20180312_MAR2LGY1.xlsx	MAR2LGY1	MARK2	-16.1627	-2.79149	1.53437	-8.67827	-9.47711	-3.57195
20180323_MAR3LGO5.xlsx	MAR3LGO5	MARK3	7.90727	-0.383326	0.265815	1.03035	3.76197	0.648082
20180315_MAS1LGE5.xlsx	MAS1LGE5	MAST1	5.19457	-2.93083	-3.5702	2.89104	1.13187	-0.339579
20180315_MAS3LGE1.xlsx	MAS3LGE1	MAST3	5.58353	-4.10351	-5.49287	0.024115	0.740012	-2.73438
20180316_MAS4LGRD.xlsx	MAS4LGRD	MAST4	0.987573	1.76697	-5.8501	0.420001	1.37727	-2.71505
20180315_MASLLGE1.xlsx	MASLLGE1	MASTL	-5.53356	-8.78816	-10.6986	-8.36661	-7.16086	-9.53261
20180308_MELKLGF1.xlsx	MELKLGF1	MELK	0.347844	3.88524	-2.85925	9.182	2.11654	3.16138
20180307_MERTLGF1.xlsx	MERTLGF1	MERTK	2.97236	12.2843	5.63292	-14.9865	7.62835	-4.67678
20180307_MEK1LGF1.xlsx	MEK1LGF1	MET	2.48773	3.62043	6.9618	8.7949	3.05408	7.87835
20180309_MIN1LGF1.xlsx	MIN1LGF1	MINK1	-2.69256	2.37002	-5.9772	-9.38534	-0.161267	-7.68127
20180319_MLKLPHY1.xlsx	MLKLPHY1	MLKL	-6.53441	-3.25209	-0.299858	3.09858	-4.89325	1.39936
20180312_MST1MGY1.xlsx	MST1MGY1	MST1R	-1.64613	0.266493	-0.166042	0.994133	-0.689818	0.414046
20180315_MST4LGC1.xlsx	MST4LGC1	MST4	1.70322	-7.93164	-3.98314	2.93913	-3.11421	-0.522004
20180312_MUSKLGY1.xlsx	MUSKLGY1	MUSK	0.247791	1.77415	-1.60429	0.866077	1.01097	-0.369106
20180308_MYL1LGF1.xlsx	MYL1LGF1	MYLK	2.30906	1.08983	-0.340762	-0.608843	1.69944	-0.474803
20180319_MYL2LHY1.xlsx	MYL2LHY1	MYLK2	7.25135	3.35576	-2.68452	5.81122	5.30355	1.56335
20180308_MYL3LGF1.xlsx	MYL3LGF1	MYLK3	0.419881	3.18125	2.21234	-1.49104	1.80057	0.360653
20180323_MY3ALGRI.xlsx	MY3ALGRI	MYO3A	-5.29769	0.571527	-1.75531	-9.76868	-2.36308	-5.762
20180314_MY3BLGA1.xlsx	MY3BLGA1	MYO3B	-3.30764	-14.258	-11.5873	-0.861654	-8.78282	-6.22449
20180312_NEK1LGY1.xlsx	NEK1LGY1	NEK1	0.0454923	-6.55477	-6.48296	-3.52814	-3.25464	-5.00555
20180323_NE11LGRI.xlsx	NE11LGRI	NEK11	-1.21898	-2.73952	-8.0424	-3.28575	-1.97925	-5.66408
20180320_NEK2LHFA.xlsx	NEK2LHFA	NEK2	-6.54063	4.29514	5.41965	0.450268	-1.12275	2.93496
20180323_NEK3LGRI.xlsx	NEK3LGRI	NEK3	-5.05177	0.202554	0.192923	-8.03439	-2.42461	-3.92073
20180323_NEK4LGRI.xlsx	NEK4LGRI	NEK4	5.2993	11.629	-4.12804	-1.54125	8.46417	-2.83464
20180316_NEK5LGRD.xlsx	NEK5LGRD	NEK5	-6.62711	4.4314	3.18602	-6.22004	-1.09786	-1.51701
20180323_NEK8LGRI.xlsx	NEK8LGRI	NEK8	-9.54161	3.86669	0.492079	-6.51845	-2.83746	-3.01319
20180308_NEK9LGF1.xlsx	NEK9LGF1	NEK9	11.6038	5.10514	5.28319	8.80393	8.35446	7.04356
20180314_NLK1LGI5.xlsx	NLK1LGI5	NLK	-16.139	-3.02026	0.105177	2.86978	-9.57965	1.48748
20180309_NTR1LGN1.xlsx	NTR1LGN1	NTRK1	-4.92339	-2.68485	-16.4233	-7.56765	-3.80412	-11.9955
20180312_NTR3LGN1.xlsx	NTR3LGN1	NTRK3	-0.311203	4.42257	0.320705	7.849	2.05568	4.08485
20180307_NUA1LGF5.xlsx	NUA1LGF5	NUAK1	0.886037	7.24106	1.37489	-6.44668	4.06355	-2.5359
20180323_NUA2LHY1.xlsx	NUA2LHY1	NUAK2	-10.6404	12.0493	5.58139	13.5572	0.704455	9.56929
20180313_OXS1LGY1.xlsx	OXS1LGY1	OXSR1	-3.07141	0.196322	-2.78888	-1.12645	-1.43754	-1.95767
20180309_PAK4CGY1.xlsx	PAK4CGY1	PAK4	5.91773	-2.35357	-5.73495	6.22443	1.78208	0.244743
20180309_PAK6CGY1.xlsx	PAK6CGY1	PAK6	0.951756	-12.2486	-10.0663	3.85724	-5.64844	-3.10453
20180308_PAK7LGF1.xlsx	PAK7LGF1	PAK7	1.71791	11.4954	8.74006	-5.86029	6.60668	1.43989
20180319_PASKPHY1.xlsx	PASKPHY1	PASK	7.31278	-1.47567	-2.70853	7.34669	2.91855	2.31908
20180320_PDGBIHC1.xlsx	PDGBIHC1	PDGFRB	7.58412	0.789921	0.242336	6.9068	4.18702	3.57457
20180314_PDP1LGA1.xlsx	PDP1LGA1	PDPK1	3.24393	0.920443	-11.3415	2.47167	2.08219	-4.43491
20180319_PHG1LHY1.xlsx	PHG1LHY1	PHKG1	0.669272	-9.90891	-4.90437	-4.28793	-4.61982	-4.59615
20180309_PHG2LGF1.xlsx	PHG2LGF1	PHKG2	-6.845	-1.32199	1.67322	0.95684	-4.0835	1.31503
20180313_PI3ACGR1.xlsx	PI3ACGR1	PI3KCA	-10.0892	-10.0237	-2.26367	-10.1647	-10.0565	-6.21416
20180316_PI3BCGRK.xlsx	PI3BCGRK	PI3KCB	2.72291	2.36941	-1.03054	5.07807	2.54616	2.02376
20180316_PI3DCGRK.xlsx	PI3DCGRK	PI3KCD	7.59325	-5.02104	-4.05496	6.72841	1.2861	1.33672
20180313_PIM1LGP1.xlsx	PIM1LGP1	PIM1	-2.38708	-9.39701	-1.56983	0.29026	-5.89204	-0.639786
20180319_PIM2LHY1.xlsx	PIM2LHY1	PIM2	11.7199	-14.0373	-1.50161	19.706	-1.15873	9.10217
20180313_PIM3LGP1.xlsx	PIM3LGP1	PIM3	5.35464	13.2062	3.47227	3.97642	9.28043	3.72435
20180320_PIN1PHRE.xlsx	PIN1PHRE	PINK1	2.03871	1.53197	4.22461	1.47737	1.78534	2.85099
20180312_PKN1LGY1.xlsx	PKN1LGY1	PKN1	-6.94414	4.18907	1.50769	0.160821	-1.37753	0.834254
20180314_PKN2LGG5.xlsx	PKN2LGG5	PKN2	15.2883	10.2622	4.5049	2.74389	12.7753	3.62439
20180312_PLK1LGY1.xlsx	PLK1LGY1	PLK1	4.23778	-0.636545	-6.7891	3.93945	1.80062	-1.42483
20180319_PLK3PHY1.xlsx	PLK3PHY1	PLK3	2.26427	2.06074	3.46193	-4.21266	2.16251	-0.375364
20180307_PLK4LGF1.xlsx	PLK4LGF1	PLK4	6.31444	10.5903	4.76642	3.87363	8.45236	4.32003
20180323_PNCKLGRI.xlsx	PNCKLGRI	PNCK	-12.0747	-1.4137	-5.69647	-7.91695	-6.74418	-6.80671
20180307_PRA1PGF1.xlsx	PRA1PGF1	PRKAA1	13.4591	12.6644	1.46613	1.35425	13.0618	1.41019
20180309_PRA2LGY1.xlsx	PRA2LGY1	PRKAA2	-7.41572	-7.99388	-4.64344	-7.54977	-7.7048	-6.0966
20180315_PRCALGH1.xlsx	PRCALGH1	PRKACA	-10.0895	-2.2019	-14.5395	-7.59559	-6.1457	-11.0676
20180308_PRCBLGF1.xlsx	PRCBLGF1	PRKACB	-2.22867	-6.39045	-0.0232741	-4.04071	-4.30956	-2.03199
20180312_PRCGLGY1.xlsx	PRCGLGY1	PRKACG	3.54763	-0.701964	-2.3965	1.29459	1.42283	-0.550955
20180312_PRKALGY1.xlsx	PRKALGY1	PRKCA	-0.550653	5.56927	-12.1091	1.03664	2.50931	-5.53625
20180323_PRKBPHY3.xlsx	PRKBPHY3	PRKCB	7.97325	-4.33144	20.009	2.56309	1.82091	11.2861
20180319_PRKDPFP1.xlsx	PRKDPFP1	PRKCD	-11.3358	-5.24348	1.66988	-6.69025	-8.28962	-2.51018
20180319_PRKELHY1.xlsx	PRKELHY1	PRKCE	15.3577	12.2971	3.07696	5.45406	13.8274	4.26551
20180313_PRKGLGP1.xlsx	PRKGLGP1	PRKCG	2.82287	2.1442	6.96756	3.52721	2.48353	5.24739
20180316_PRKHLGRA.xlsx	PRKHLGRA	PRKCH	3.12753	4.51404	2.29459	-3.97535	3.82079	-0.84038
20180316_PRKILGRD.xlsx	PRKILGRD	PRKCI	-5.60157	-3.85209	-6.65419	-10.7559	-4.72683	-8.70502
20180315_PRKQLGM5.xlsx	PRKQLGM5	PRKCQ	1.24472	-3.96248	-8.1458	2.41369	-1.35888	-2.86606
20180313_PRKZLGP1.xlsx	PRKZLGP1	PRKCZ	4.44591	-0.776788	5.35557	5.26883	1.83456	5.3122
20180319_PRD1LHY1.xlsx	PRD1LHY1	PRKD1	7.19172	-4.36722	-6.20958	2.8715	1.41225	-1.66904
20180319_PRD2LHY1.xlsx	PRD2LHY1	PRKD2	5.38575	-8.31492	-11.6035	6.21649	-1.46458	-2.6935
20180314_PRD3LGG5.xlsx	PRD3LGG5	PRKD3	6.5062	-0.273471	1.20636	-1.96808	3.11637	-0.380859
20180319_PRG1LFP1.xlsx	PRG1LFP1	PRKG1	13.1847	18.3684	9.63703	-7.22596	15.7766	1.20554
20180319_PRG2LHY1.xlsx	PRG2LHY1	PRKG2	6.50133	5.61949	8.20014	-1.70203	6.06041	3.24906
20180315_PRKXLGH5.xlsx	PRKXLGH5	PRKX	4.85959	-2.87503	-4.57163	0.969385	0.992281	-1.80112
20180316_PSH1LGRH.xlsx	PSH1LGRH	PSKH1	2.90616	2.20244	-2.06931	1.89063	2.5543	-0.0893414
20180307_PTK2LGF1.xlsx	PTK2LGF1	PTK2	1.13647	4.61649	2.29078	-0.947682	2.87648	0.671548
20180309_PTK6LGY1.xlsx	PTK6LGY1	PTK6	5.43976	-6.61126	-7.47208	2.37681	-0.585753	-2.54764
20180307_RET1LGF1.xlsx	RET1LGF1	RET	5.58841	24.5624	7.88556	-0.0923874	15.0754	3.89659
20180308_RIO2LGF1.xlsx	RIO2LGF1	RIOK2	8.16738	1.45357	5.68525	6.26657	4.81047	5.97591
20180313_RIP1PGN1.xlsx	RIP1PGN1	RIPK1	2.54492	-8.86529	-8.42797	1.74237	-3.16019	-3.3428
20180314_RIP2LGI1.xlsx	RIP2LGI1	RIPK2	80.1511	81.688	27.8261	33.6571	80.9196	30.7416
20180315_RIP3IGRI.xlsx	RIP3IGRI	RIPK3	-2.52805	-7.16342	-1.29146	2.83612	-4.84573	0.772332
20180313_RIP4LGN1.xlsx	RIP4LGN1	RIPK4	-0.380382	-9.95172	-9.31944	-4.41378	-5.16605	-6.86661
20180313_ROC1LGY1.xlsx	ROC1LGY1	ROCK1	-1.87184	12.6425	3.67819	2.22572	5.38534	2.95196
20180314_ROC2LGG1.xlsx	ROC2LGG1	ROCK2	10.6809	5.46848	-4.0357	6.19646	8.07471	1.08038
20180319_ROS1PHY1.xlsx	ROS1PHY1	ROS1	8.39672	6.64903	5.00758	4.83189	7.52287	4.91974
20180315_R6A1CGE1.xlsx	R6A1CGE1	RPS6KA1	-5.37158	-3.85563	-4.21329	-7.95447	-4.6136	-6.08388
20180315_R6A2CGE1.xlsx	R6A2CGE1	RPS6KA2	-4.03401	-1.99574	-2.48757	-9.1937	-3.01488	-5.84064
20180315_R6A3CGE1.xlsx	R6A3CGE1	RPS6KA3	0.149347	17.531	19.9673	5.77395	8.84016	12.8706
20180316_R6A4LGRJ.xlsx	R6A4LGRJ	RPS6KA4	-9.88654	-5.73435	-14.9739	-2.3442	-7.81044	-8.65905
20180312_R6A5LGY1.xlsx	R6A5LGY1	RPS6KA5	-2.35411	-3.64993	-3.44744	12.7833	-3.00202	4.66795
20180307_R6A6LGF1.xlsx	R6A6LGF1	RPS6KA6	-8.54026	10.4218	5.72824	-7.33012	0.940791	-0.800942
20180308_R6B1CGF1.xlsx	R6B1CGF1	RPS6KB1	-0.988713	3.50528	0.308289	-7.8365	1.25829	-3.76411
20180312_SBK1LGY1.xlsx	SBK1LGY1	SBK1	-0.948873	-7.02659	0.0295946	6.2753	-3.98773	3.15245
20180309_SG85LGY1.xlsx	SG85LGY1	SgK085	-2.08264	-3.68905	-7.95671	1.76708	-2.88585	-3.09482
20180307_SGK1LGF1.xlsx	SGK1LGF1	SGK1	10.2189	3.41568	-0.12833	3.35844	6.81728	1.61505
20180307_SG10LGF1.xlsx	SG10LGF1	SgK110	-3.53132	13.3541	4.6949	-10.0257	4.91138	-2.6654
20180315_SGK2LGE5.xlsx	SGK2LGE5	SGK2	-5.92866	-2.87539	-1.69901	-6.80699	-4.40202	-4.253
20180312_SGK3LGY1.xlsx	SGK3LGY1	SGK3	4.38073	-0.858436	-4.62044	2.36226	1.76114	-1.12909
20180319_SIK1LHY1.xlsx	SIK1LHY1	SIK1	-11.697	12.1149	-15.8933	-8.69769	0.208949	-12.2955
20180309_SIK2LGY1.xlsx	SIK2LGY1	SIK2	-4.07803	5.83666	-11.586	1.9369	0.879316	-4.82456
20180313_SIK3LGP1.xlsx	SIK3LGP1	SIK3	-2.62202	9.92718	-0.257824	-10.2985	3.65258	-5.27818
20180316_SLK1LGRJ.xlsx	SLK1LGRJ	SLK	-0.279942	-10.5913	-10.7306	-2.05446	-5.43561	-6.39254
20180323_SNRKPHY1.xlsx	SNRKPHY1	SNRK	-18.7697	-6.33245	-30.0222	6.74762	-12.5511	-11.6373
20180308_SRC1LGF5.xlsx	SRC1LGF5	SRC	10.7306	17.6849	5.82295	4.33532	14.2077	5.07913
20180312_SRMSLGY1.xlsx	SRMSLGY1	SRMS	0.789349	-5.06089	1.49846	2.70579	-2.13577	2.10212
20180320_SRP1IHRL.xlsx	SRP1IHRL	SRPK1	-11.1432	-4.54914	-7.7501	-10.6142	-7.84615	-9.18217
20180316_SRP2IGRL.xlsx	SRP2IGRL	SRPK2	3.37208	-3.39615	0.257347	1.20191	-0.0120349	0.729626
20180320_SRP3MHRL.xlsx	SRP3MHRL	SRPK3	-4.24158	1.6	2.54842	-6.24104	-1.32079	-1.84631
20180307_ST16LGF1.xlsx	ST16LGF1	STK16	8.36402	16.766	12.8223	2.93252	12.565	7.87742
20180315_ST24LGC1.xlsx	ST24LGC1	STK24	1.68643	-0.0484714	-3.79055	8.88149	0.81898	2.54547
20180319_ST25LHY1.xlsx	ST25LHY1	STK25	10.9239	-13.9207	-2.64968	7.58817	-1.49843	2.46924
20180307_STK3LGF1.xlsx	STK3LGF1	STK3	8.9924	-2.7807	-4.08152	4.96967	3.10585	0.444079
20180319_S32APHY1.xlsx	S32APHY1	STK32A	12.0326	9.1918	10.1436	6.81426	10.6122	8.47891
20180312_S32BLGY2.xlsx	S32BLGY2	STK32B	1.30337	-1.36482	7.40526	2.60703	-0.030727	5.00614
20180314_S32CLGI1.xlsx	S32CLGI1	STK32C	2.93887	5.3826	-2.14338	5.43932	4.16073	1.64797
20180307_ST33LGF1.xlsx	ST33LGF1	STK33	0.759146	13.43	4.50899	1.21347	7.09459	2.86123
20180308_ST38LGF1.xlsx	ST38LGF1	STK38	3.88385	5.34018	0.108337	-0.405346	4.61201	-0.148504
20180309_S38LLGF1.xlsx	S38LLGF1	STK38L	-1.3236	0.414455	-0.11285	-3.62195	-0.454571	-1.8674
20180316_ST39LGRJ.xlsx	ST39LGRJ	STK39	-3.71147	-4.65951	-6.93187	-13.7156	-4.18549	-10.3237
20180308_STK4LGF1.xlsx	STK4LGF1	STK4	1.31288	3.02969	5.21477	-2.07189	2.17128	1.57144
20180320_STRAPHD1.xlsx	STRAPHD1	STRADA	-8.15055	-5.27376	-11.8886	-7.53069	-6.71215	-9.70962
20180319_SYK1LHY1.xlsx	SYK1LHY1	SYK	-1.61342	-6.47906	1.08807	5.91713	-4.04624	3.5026
20180307_TAO1LGF1.xlsx	TAO1LGF1	TAOK1	32.1203	48.1138	18.5997	-0.939829	40.1171	8.82995
20180308_TAO2LGF1.xlsx	TAO2LGF1	TAOK2	1.71737	18.2164	9.15328	-7.40964	9.9669	0.871822
20180312_TAO3LGY1.xlsx	TAO3LGY1	TAOK3	2.40223	2.58442	-1.57361	4.39159	2.49333	1.40899
20180308_TBK1CGF1.xlsx	TBK1CGF1	TBK1	-1.09562	-0.840343	1.04737	-2.95533	-0.967981	-0.953981
20180315_TEC1CGD1.xlsx	TEC1CGD1	TEC	-0.337947	-7.7189	-6.38312	-0.971105	-4.02842	-3.67711
20180308_TEK1LGF1.xlsx	TEK1LGF1	TEK	-6.14893	-4.17544	-4.49928	-11.2103	-5.16219	-7.8548
20180323_TES1LGRA.xlsx	TES1LGRA	TESK1	6.69436	-0.503076	-18.8223	22.5828	3.09564	1.88026
20180316_TES2LGRL.xlsx	TES2LGRL	TESK2	5.66612	2.32412	3.62519	4.88403	3.99512	4.25461
20180308_TGF1LGF1.xlsx	TGF1LGF1	TGFBR1	-2.52756	-0.793943	-3.85107	-0.397314	-1.66075	-2.12419
20180313_TGF2LGY1.xlsx	TGF2LGY1	TGFBR2	39.1271	37.3302	1.46438	6.21517	38.2286	3.83978
20180313_TLK1LGP1.xlsx	TLK1LGP1	TLK1	2.57323	3.35224	0.853213	1.41353	2.96274	1.13337
20180308_TNIKLGF1.xlsx	TNIKLGF1	TNIK	-3.23327	2.01182	-11.3544	-8.6246	-0.610721	-9.98948
20180309_TNK1LGY1.xlsx	TNK1LGY1	TNK1	-3.30903	-2.69193	-1.1372	0.936453	-3.00048	-0.100372
20180307_TNK2LGF1.xlsx	TNK2LGF1	TNK2	10.1915	-3.53246	-4.63291	12.5387	3.32951	3.9529
20180312_TNNILGY1.xlsx	TNNILGY1	TNNI3K	4.78752	0.183821	0.775807	3.29547	2.48567	2.03564
20180320_TRI1PARP.xlsx	TRI1PARP	TRIB1	46.847	2.45591	-2.47602	26.7346	24.6514	12.1293
20180313_TS1BLGP1.xlsx	TS1BLGP1	TSSK1B	6.28222	28.9857	4.54195	-5.62175	17.634	-0.539899
20180316_TSS3LGRM.xlsx	TSS3LGRM	TSSK3	-1.11035	-11.2863	-12.1812	-4.56517	-6.19832	-8.3732
20180315_TXK1CGD5.xlsx	TXK1CGD5	TXK	-0.924464	-3.10556	-8.05515	-1.82044	-2.01501	-4.93779
20180307_TYK2LGF1.xlsx	TYK2LGF1	TYK2	2.97966	-0.334884	-1.09327	2.39302	1.32239	0.649874
20180312_TYR3LGY1.xlsx	TYR3LGY1	TYRO3	2.00711	-1.28093	-2.84972	6.71469	0.363091	1.93248
20180308_ULK1LGF1.xlsx	ULK1LGF1	ULK1	4.38105	6.50745	-1.5066	14.1539	5.44425	6.32367
20180312_ULK2LGY1.xlsx	ULK2LGY1	ULK2	3.21713	0.0458811	-6.88184	5.55606	1.63151	-0.66289
20180307_ULK3LGF1.xlsx	ULK3LGF1	ULK3	16.3966	24.8995	-2.34191	7.07202	20.648	2.36505
20180315_VRK1LGRI.xlsx	VRK1LGRI	VRK1	-7.60643	0.0669309	-1.4684	-5.37892	-3.76975	-3.42366
20180323_VRK2LGRI.xlsx	VRK2LGRI	VRK2	-3.16761	-4.69506	-0.481142	-3.82429	-3.93133	-2.15272
20180307_WEE1LGF1.xlsx	WEE1LGF1	WEE1	0.404131	1.67263	4.73668	-0.239251	1.03838	2.24872
20180307_WE1BLGF1.xlsx	WE1BLGF1	Wee1B	-2.89399	-0.056998	0.440417	-1.01361	-1.47549	-0.286597
20180308_YES1LGF1.xlsx	YES1LGF1	YES1	11.3771	9.99127	-1.53747	5.77928	10.6842	2.12091
20180312_ZAK1LGY1.xlsx	ZAK1LGY1	ZAK	-1.01302	1.10298	-1.30958	2.5688	0.0449786	0.629609
20180313_ZAP7LGP1.xlsx	ZAP7LGP1	ZAP70	1.18159	-14.4796	-33.0734	3.92038	-6.649	-14.5765

## Sheet: Sheet2
Exp_no	Exp_code	HR_name	HR_code
64351	AAK1LGF1	AAK1	HR_0001
64839	ABL1IHY1	ABL1	HR_0003
64030	ABL2LGF1	ABL2	HR_0004
64085	ACV1LGF1	ACVR1	HR_0005
63968	AC1BLGF1	ACVR1B	HR_0006
64332	AC2ALGE1	ACVR2A	HR_0008
64154	ACL1LGF1	ACVRL1	HR_0010
64672	ADR1LGG5	ADRBK1	HR_0016
64673	ADR2LGG5	ADRBK2	HR_0017
64984	AKT1PHFB	AKT1	HR_0018
64597	AKT2CGY1	AKT2	HR_0019
64747	AKT3LGY1	AKT3	HR_0020
65027	ALK1LGY1	ALK	HR_0021
65190	ANK1LGRL	ANKK1	HR_0026
63947	AURALGF1	AURKA	HR_0030
64199	AURBPGE1	AURKB	HR_0031
64925	AXL1LGY1	AXL	HR_0033
64179	BLK1CGF1	BLK	HR_0038
64730	BM2KLGY1	BMP2K	HR_0039
65253	BM1APHRG	BMPR1A	HR_0040
63954	BM1BLGF1	BMPR1B	HR_0041
64210	BMR2LGN1	BMPR2	HR_0042
64182	BMX1CGF1	BMX	HR_0043
64732	BRAFLGY1	BRAF	HR_0044
64852	BRD2LHRC	BRD2	#N/A
64847	BRD4LGRC	BRD4	#N/A
64848	BRDTLGRC	BRDT	#N/A
64300	BRS1LGA1	BRSK1	HR_0048
64180	BTK1CGF1	BTK	HR_0050
65188	BUB1LGRL	BUB1	HR_0051
64942	CAM1LGT5	CAMK1	HR_0054
64943	CA1DLGT5	CAMK1D	HR_0055
64211	CA1GLGN1	CAMK1G	HR_0056
64449	CA2ACGT1	CAMK2A	HR_0057
64451	CA2BCGT1	CAMK2B	HR_0058
64450	CA2DCGT1	CAMK2D	HR_0059
64944	CA2GLGT5	CAMK2G	HR_0060
64748	CAM4LGY1	CAMK4	HR_0061
64941	CAK1LGT5	CAMKK1	HR_0062
64940	CAK2LGT5	CAMKK2	HR_0063
64931	CASKLGY1	CASK	HR_0065
64933	CD4ALGY1	CDC42BPA	HR_0066
64951	CD4GLGRD	CDC42BPG	HR_0068
64200	CDC7CGP1	CDC7	HR_0069
63925	CDK1CGS1	CDK1	HR_0070
64840	C11ALGS1	CDK11A	#N/A
64132	C11BLGS1	CDK11B	HR_0073
64470	CD12PHS1	CDK12	HR_0074
64546	CD13PHS1	CDK13	HR_0075
63932	CD14CGS1	CDK14	HR_0076
65098	CD16SGS1	CDK16	HR_0078
64547	CD17SGS1	CDK17	HR_0079
64548	CD18SGS1	CDK18	HR_0080
63926	CD19CGS1	CDK19	HR_0081
63923	CDK2CGS1	CDK2	HR_0082
63929	CDK3CGS1	CDK3	HR_0084
63928	CDK4CGS1	CDK4	HR_0085
63924	CDK5CGS1	CDK5	HR_0086
63931	CDK6CGS1	CDK6	HR_0087
63927	CDK7CGS1	CDK7	HR_0088
63930	CDK8CGS1	CDK8	HR_0089
63922	CDK9CGS1	CDK9	HR_0090
64938	CDL1LGT1	CDKL1	HR_0091
64202	CHE1CGP1	CHEK1	HR_0096
65020	CHE2LGY1	CHEK2	HR_0097
64270	CHUKLGP1	CHUK	HR_0098
64544	CIT1LGY1	CIT	HR_0099
64000	CLK1LGF1	CLK1	HR_0100
64007	CLK2LGF1	CLK2	HR_0101
65013	CLK3LGY1	CLK3	HR_0102
64953	CLK4IGF1	CLK4	HR_0103
64326	CSF1LGC1	CSF1R	HR_0104
64072	CSK1LGF1	CSK	HR_0105
65093	C1A1PHY1	CSNK1A1	HR_0106
64708	C1ALLGI5	CSNK1A1L	HR_0107
64305	CS1DLGI1	CSNK1D	HR_0108
64707	CS1ELGI5	CSNK1E	HR_0109
64312	C1G1LGI1	CSNK1G1	HR_0110
64314	C1G2LGI1	CSNK1G2	HR_0111
64709	C1G3LGI5	CSNK1G3	HR_0112
64010	C2A1LGF1	CSNK2A1	HR_0113
64339	C2A2LGK1	CSNK2A2	HR_0114
64025	DAP1LGF1	DAPK1	HR_0116
64122	DAP2LGF1	DAPK2	HR_0117
64223	DAP3LGP1	DAPK3	HR_0118
64273	DCL3LGP1	DCLK3	HR_0121
64098	DDR1LGF1	DDR1	HR_0123
64080	DMPKLGF1	DMPK	HR_0125
64290	DY1ALGP1	DYRK1A	HR_0127
64610	DY1BLHY1	DYRK1B	HR_0128
64614	DYR2LGY1	DYRK2	HR_0129
64751	DYR4LHY1	DYRK4	HR_0131
63720	EGFRMGB1	EGFR	HR_0133
64196	EIK1CGQ1	EIF2AK1	HR_0134
64741	EIK2LGY1	EIF2AK2	HR_0135
64197	EIK3CGQ1	EIF2AK3	HR_0136
65008	EIK4PHK1	EIF2AK4	HR_0137
65021	EPA1LGY1	EPHA1	HR_0138
64743	EPA2LGY1	EPHA2	HR_0140
64717	EPA3LGD5	EPHA3	HR_0141
64073	EPA4LGF1	EPHA4	HR_0142
64183	EPA5MGF1	EPHA5	HR_0143
64710	EPA6LGI5	EPHA6	HR_0144
64026	EPA7LGF1	EPHA7	HR_0145
64102	EPA8LGF1	EPHA8	HR_0146
65028	EPB1LGY1	EPHB1	HR_0147
65012	EPB2LGY1	EPHB2	HR_0148
65174	EPB3LGRJ	EPHB3	HR_0149
64739	EPB4LGY1	EPHB4	HR_0150
64181	ERB4CGF1	ERBB4	HR_0154
64757	ERN1PHY1	ERN1	HR_0155
64734	FER1LGY1	FER	HR_0162
64620	FES1LHY1	FES	HR_0163
64078	FGF1LGF1	FGFR1	HR_0164
63966	FGF2LGF1	FGFR2	HR_0165
63957	FGF3LGF1	FGFR3	HR_0166
64087	FGF4LGF1	FGFR4	HR_0167
64350	FGR1LGF1	FGR	HR_0169
64713	FLT1LGC5	FLT1	HR_0170
65258	FLT3MGE1	FLT3	HR_0171
64935	FLT4LGY1	FLT4	HR_0172
64151	FRK1LGF1	FRK	HR_0173
64723	FYN1LGF5	FYN	HR_0176
64178	GAK1PGF1	GAK	HR_0177
64297	GRK1LGA1	GRK1	HR_0178
65183	GRK4LGRI	GRK4	HR_0179
64220	GRK5LGP1	GRK5	HR_0180
64278	GRK6LGP1	GRK6	HR_0181
64341	GS3BLGM1	GSK3B	HR_0185
64116	HCK1LGF1	HCK	HR_0189
63992	HIP1LGF1	HIPK1	HR_0190
65026	HIP2LGY1	HIPK2	HR_0191
63988	HIP3LGF1	HIPK3	HR_0192
64608	HIP4LHY1	HIPK4	HR_0193
65193	HUNKLGRN	HUNK	HR_0531
64282	ICK1LGP1	ICK	HR_0195
63970	IGF1LGF1	IGF1R	HR_0196
64835	IKBBLHY1	IKBKB	HR_0198
64728	IKBELGY1	IKBKE	HR_0199
65023	INSRLGY1	INSR	HR_0201
63995	INSSLGF1	INSRR	HR_0202
63948	IRK1LGF1	IRAK1	HR_0203
64356	IRK3PFE1	IRAK3	HR_0205
64099	IRK4LGF1	IRAK4	HR_0206
64186	ITK1CGF1	ITK	HR_0207
64364	JAK2LGF1	JAK2	HR_0209
65015	JAK3LGRG	JAK3	HR_0210
64615	KDR1CGY1	KDR	HR_0212
64198	KIT1MGC1	KIT	HR_0214
65175	LAT1LGRJ	LATS1	HR_0216
64915	LAT2LGY1	LATS2	HR_0217
63961	LCK1LGF1	LCK	HR_0218
64545	LIM1LGY1	LIMK1	HR_0219
64294	LIM2LGV1	LIMK2	HR_0220
64759	LRR2PGF1	LRRK2	HR_0224
63996	LTK1LGF1	LTK	HR_0225
64071	LYN1LGF1	LYN	HR_0226
64094	M2K1LGF1	MAP2K1	HR_0228
64107	M2K2LGF1	MAP2K2	HR_0229
64088	M2K6LGF1	MAP2K6	HR_0233
63999	M311LGF1	MAP3K11	HR_0237
66177	M312CGY1	MAP3K12	HR_0238
65176	M313LGRJ	MAP3K13	HR_0239
64284	M314LGP1	MAP3K14	HR_0240
64289	M315LGP1	MAP3K15	HR_0241
64005	M3K2LGF1	MAP3K2	HR_0243
64298	M3K5LGA1	MAP3K5	HR_0246
64428	M3K7CHY1	MAP3K7	HR_0248
63984	M3K9LGF1	MAP3K9	HR_0250
64725	M4K1LGY1	MAP4K1	HR_0251
64742	M4K2LGY1	MAP4K2	HR_0252
64921	M4K5LGY1	MAP4K5	HR_0255
65024	MAP1LGY1	MAPK1	HR_0256
63975	MP10LGF2	MAPK10	HR_0257
64313	MP11LGI1	MAPK11	HR_0258
64217	MP12LGP1	MAPK12	HR_0259
64274	MP13LGP1	MAPK13	HR_0260
64307	MP14LGI1	MAPK14	HR_0261
64930	MP15LGY1	MAPK15	HR_0262
65025	MAP3LGY1	MAPK3	HR_0263
64928	MAP4LGY1	MAPK4	HR_0264
64917	MAP6LHY1	MAPK6	HR_0265
63997	MAP7LGF1	MAPK7	HR_0266
63978	MAP8LGF1	MAPK8	HR_0267
63951	MAP9LGF1	MAPK9	HR_0268
64948	MPK2LGRH	MAPKAPK2	HR_0269
64214	MPK5LGN1	MAPKAPK5	HR_0271
65107	MAR1PHY1	MARK1	HR_0272
64738	MAR2LGY1	MARK2	HR_0273
64712	MAR3LGO5	MARK3	HR_0274
64716	MAS1LGE5	MAST1	HR_0276
64714	MAS3LGE1	MAST3	HR_0278
64952	MAS4LGRD	MAST4	HR_0279
64331	MASLLGE1	MASTL	HR_0280
64006	MELKLGF1	MELK	HR_0282
63987	MERTLGF1	MERTK	HR_0283
63952	MEK1LGF1	MET	HR_0284
64159	MIN1LGF1	MINK1	HR_0285
64918	MLKLPHY1	MLKL	HR_0288
65255	MST1MGY1	MST1R	HR_0291
64330	MST4LGC1	MST4	HR_0292
65022	MUSKLGY1	MUSK	HR_0294
64118	MYL1LGF1	MYLK	HR_0295
64836	MYL2LHY1	MYLK2	HR_0296
64009	MYL3LGF1	MYLK3	HR_0297
65182	MY3ALGRI	MYO3A	HR_0298
64299	MY3BLGA1	MYO3B	HR_0299
64611	NEK1LGY1	NEK1	HR_0300
65184	NE11LGRI	NEK11	HR_0302
64842	NEK2LHFA	NEK2	HR_0303
65179	NEK3LGRI	NEK3	HR_0304
65180	NEK4LGRI	NEK4	HR_0305
64947	NEK5LGRD	NEK5	HR_0306
65177	NEK8LGRI	NEK8	HR_0309
64023	NEK9LGF1	NEK9	HR_0310
64711	NLK1LGI5	NLK	HR_0312
64209	NTR1LGN1	NTRK1	HR_0318
64213	NTR3LGN1	NTRK3	HR_0320
64721	NUA1LGF5	NUAK1	HR_0321
64609	NUA2LHY1	NUAK2	HR_0322
64919	OXS1LGY1	OXSR1	HR_0324
64430	PAK4CGY1	PAK4	HR_0328
64429	PAK6CGY1	PAK6	HR_0329
64028	PAK7LGF1	PAK7	HR_0330
65094	PASKPHY1	PASK	HR_0331
65252	PDGBIHC1	PDGFRB	HR_0334
64296	PDP1LGA1	PDPK1	HR_0341
64627	PHG1LHY1	PHKG1	HR_0345
64092	PHG2LGF1	PHKG2	HR_0346
64204	PI3ACGR1	PI3KCA	HR_0539
65186	PI3BCGRK	PI3KCB	#N/A
65187	PI3DCGRK	PI3KCD	#N/A
64281	PIM1LGP1	PIM1	HR_0348
64756	PIM2LHY1	PIM2	HR_0349
64272	PIM3LGP1	PIM3	HR_0350
64851	PIN1PHRE	PINK1	HR_0351
64920	PKN1LGY1	PKN1	HR_0354
64674	PKN2LGG5	PKN2	HR_0355
64613	PLK1LGY1	PLK1	HR_0357
65096	PLK3PHY1	PLK3	HR_0359
64003	PLK4LGF1	PLK4	HR_0360
65181	PNCKLGRI	PNCK	HR_0361
64177	PRA1PGF1	PRKAA1	HR_0362
64727	PRA2LGY1	PRKAA2	HR_0363
64338	PRCALGH1	PRKACA	HR_0364
64101	PRCBLGF1	PRKACB	HR_0365
64740	PRCGLGY1	PRKACG	HR_0366
64616	PRKALGY1	PRKCA	HR_0370
64982	PRKBPHY3	PRKCB	HR_0371
64366	PRKDPFP1	PRKCD	HR_0372
64916	PRKELHY1	PRKCE	HR_0373
64276	PRKGLGP1	PRKCG	HR_0374
64843	PRKHLGRA	PRKCH	HR_0375
64946	PRKILGRD	PRKCI	HR_0376
64719	PRKQLGM5	PRKCQ	HR_0377
64286	PRKZLGP1	PRKCZ	HR_0378
64619	PRD1LHY1	PRKD1	HR_0379
64622	PRD2LHY1	PRKD2	HR_0380
64706	PRD3LGG5	PRKD3	HR_0381
64348	PRG1LFP1	PRKG1	HR_0383
64838	PRG2LHY1	PRKG2	HR_0384
64718	PRKXLGH5	PRKX	HR_0385
64949	PSH1LGRH	PSKH1	HR_0387
63973	PTK2LGF1	PTK2	HR_0389
64729	PTK6LGY1	PTK6	HR_0391
63986	RET1LGF1	RET	HR_0395
63967	RIO2LGF1	RIOK2	HR_0397
64203	RIP1PGN1	RIPK1	HR_0399
64308	RIP2LGI1	RIPK2	HR_0400
65051	RIP3IGRI	RIPK3	HR_0401
64212	RIP4LGN1	RIPK4	HR_0402
64749	ROC1LGY1	ROCK1	HR_0403
64321	ROC2LGG1	ROCK2	HR_0404
65257	ROS1PHY1	ROS1	HR_0407
65011	R6A1CGE1	RPS6KA1	HR_0408
65010	R6A2CGE1	RPS6KA2	HR_0409
65009	R6A3CGE1	RPS6KA3	HR_0410
65172	R6A4LGRJ	RPS6KA4	HR_0411
64735	R6A5LGY1	RPS6KA5	HR_0412
63982	R6A6LGF1	RPS6KA6	HR_0413
65100	R6B1CGF1	RPS6KB1	HR_0414
64737	SBK1LGY1	SBK1	HR_0419
64934	SG85LGY1	SgK085	HR_0535
63989	SGK1LGF1	SGK1	HR_0423
64800	SG10LGF1	SgK110	HR_0538
64715	SGK2LGE5	SGK2	HR_0425
64914	SGK3LGY1	SGK3	HR_0427
64617	SIK1LHY1	SIK1	HR_0429
64913	SIK2LGY1	SIK2	HR_0430
64271	SIK3LGP1	SIK3	HR_0431
65171	SLK1LGRJ	SLK	HR_0434
65097	SNRKPHY1	SNRK	HR_0436
64724	SRC1LGF5	SRC	HR_0438
65014	SRMSLGY1	SRMS	HR_0439
65249	SRP1IHRL	SRPK1	HR_0440
65250	SRP2IGRL	SRPK2	HR_0441
65251	SRP3MHRL	SRPK3	HR_0442
63949	ST16LGF1	STK16	HR_0445
64329	ST24LGC1	STK24	HR_0449
64623	ST25LHY1	STK25	HR_0450
63998	STK3LGF1	STK3	HR_0451
65256	S32APHY1	STK32A	HR_0453
64927	S32BLGY2	STK32B	HR_0454
64309	S32CLGI1	STK32C	HR_0455
63953	ST33LGF1	STK33	HR_0456
64070	ST38LGF1	STK38	HR_0459
64086	S38LLGF1	STK38L	HR_0460
65173	ST39LGRJ	STK39	HR_0461
63990	STK4LGF1	STK4	HR_0462
64939	STRAPHD1	STRADA	HR_0464
64754	SYK1LHY1	SYK	HR_0467
63974	TAO1LGF1	TAOK1	HR_0468
64128	TAO2LGF1	TAOK2	HR_0469
64922	TAO3LGY1	TAOK3	HR_0470
65099	TBK1CGF1	TBK1	HR_0472
64194	TEC1CGD1	TEC	HR_0473
64076	TEK1LGF1	TEK	HR_0474
64841	TES1LGRA	TESK1	HR_0475
65191	TES2LGRL	TESK2	HR_0476
64065	TGF1LGF1	TGFBR1	HR_0478
64929	TGF2LGY1	TGFBR2	HR_0479
64287	TLK1LGP1	TLK1	HR_0482
64148	TNIKLGF1	TNIK	HR_0484
64726	TNK1LGY1	TNK1	HR_0485
63985	TNK2LGF1	TNK2	HR_0486
64744	TNNILGY1	TNNI3K	HR_0487
65366	TRI1PARP	TRIB1	HR_0488
64221	TS1BLGP1	TSSK1B	HR_0499
65192	TSS3LGRM	TSSK3	HR_0501
64720	TXK1CGD5	TXK	HR_0509
63959	TYK2LGF1	TYK2	HR_0510
64924	TYR3LGY1	TYRO3	HR_0511
64034	ULK1LGF1	ULK1	HR_0513
64736	ULK2LGY1	ULK2	HR_0514
63991	ULK3LGF1	ULK3	HR_0515
65185	VRK1LGRI	VRK1	HR_0517
65178	VRK2LGRI	VRK2	HR_0518
63979	WEE1LGF1	WEE1	HR_0520
64926	WE1BLGF1	Wee1B	HR_0536
63960	YES1LGF1	YES1	HR_0525
64745	ZAK1LGY1	ZAK	HR_0526
64222	ZAP7LGP1	ZAP70	HR_0527
