# Supplementary material for: Pharmacological inhibition of PRMT7 links arginine monomethylation to the cellular stress response
Source: Nat Commun. 2020 May 14;11:2396. doi: 10.1038/s41467-020-16271-z (PMC7224190; doi:10.1038/s41467-020-16271-z)
Supplement: Supplementary file 5 — Supplementary Data 2 [file 41467_2020_16271_MOESM5_ESM.xlsx]

## Sheet: Legend
	Supplementary data file 2. Identification of monomethyl arginine peptides in PRMT7 WT and KO cells. Data relating to Fig 2c and Supplementary Table 4.
	Protein	Protein name accession #
	Gene names	Gene name
	logFC	Log Fold Change (H/L or PRMT7 KO/PRMT7 WT)
	P.Value	P value
	adj.P.Val	adjusted P value
	Site	Methylation site
	Significantly Depleted	Significant depletion (significance cut-offs of H/L ratio < -1 and adjusted p-value < 0.01)
	Previously_ Observed_ PhosphoSiteDB	Previously reported Rme1 site
	Ratio_HL_R1	replicate 1 H/L
	Ratio_HL_R2	replicate 2 H/L
	Ratio_HL_R3	replicate 3 H/L
	Ratio_HL_R4	replicate 4 H/L

## Sheet: IP_All_Hits_Sites
Protein	Gene names	logFC	P.Value	adj.P.Val	Site	Significantly Depleted	Previously_ Observed_ PhosphoSiteDB	Ratio_HL_R1	Ratio_HL_R2	Ratio_HL_R3	Ratio_HL_R4
Q04637	EIF4G1	-1.38057	9.96881e-08	2.14507e-05	EIF4G1 (R685)	Yes	Yes	0.3831	0.383185	0.381115	0.38891
Q6NUQ4	TMEM214	-2.59462	1.22575e-07	2.14507e-05	TMEM214 (R29)	Yes	Yes	0.16074	0.155995	0.173665	0.17251
P0CG12	CHTF8	-1.31748	3.12956e-07	2.73836e-05	CHTF8 (R172)	Yes	Yes	0.40125	0.407185	0.409355	0.38752
P51610	HCFC1	-1.02715	1.10315e-06	6.34627e-05	HCFC1 (R524)	Yes	Yes	0.504025	0.500085	0.483925	0.475235
P98179	RBM3	-1.16391	1.23855e-06	6.34627e-05	RBM3 (R105)	Yes	Yes	0.467205	0.431295	0.43547	0.452145
Q04637	EIF4G1	-1.16546	2.03708e-06	6.34627e-05	EIF4G1 (R1032)	Yes	Yes	0.47463	0.435965	0.429445	0.444565
Q2QGD7	ZXDC	-1.80245	2.06591e-06	6.34627e-05	ZXDC (R13)	Yes	Yes	0.31615	0.27981	0.29024	0.2631
P0DMV9/P17066	HSPA1B;HSPA1A;HSPA6	-7.09409	3.16428e-06	7.35912e-05	HSPA1B;HSPA1A;HSPA6 (R469)	Yes	Yes	0.0057602	0.0105699	0.0050801	0.0092787
Q01844	EWSR1	-1.30666	4.06041e-06	8.35967e-05	EWSR1 (R471)	Yes	Yes	0.39438	0.393735	0.444295	0.38711
P14678	SNRPB	-1.24212	4.52439e-06	8.79742e-05	SNRPB (R108)	Yes	Yes	0.425165	0.38789	0.431795	0.44853
Q86V81	ALYREF	-2.06042	2.0167e-05	0.00020167	ALYREF (R47)	Yes	Yes	0.23841	0.223875	0.25818	NaN
Q12905	ILF2	-1.17871	2.21256e-05	0.00021454	ILF2 (R24)	Yes	Yes	0.440085	NaN	0.429405	0.45616
Q9BTC0	DIDO1	-1.26642	2.32929e-05	0.00021454	DIDO1 (R1882)	Yes	Yes	0.379005	0.43203	0.46916	0.38869
Q9Y3I1	FBXO7	-1.12355	6.37404e-05	0.000398377	FBXO7 (R498)	Yes	Yes	0.47719	0.4332	0.467685	NaN
Q12830	BPTF	-1.24041	5.06971e-05	0.000334792	BPTF (R2155)	Yes	Yes	0.442045	0.39068	0.489855	0.37935
Q04637	EIF4G1	-1.46961	0.000118581	0.000568539	EIF4G1 (R694)	Yes	Yes	0.3581	0.330675	NaN	0.39756
P11142	HSPA8	-4.31314	0.000367298	0.00115815	HSPA8 (R469)	Yes	Yes	0.057443	0.0192064	0.0956695	0.0606745
Q9Y520	PRRC2C	-1.14885	0.00196488	0.00429818	PRRC2C (R1186)	Yes	Yes	NaN	0.426305	NaN	0.47709
Q13435	SF3B2	-1.255	0.00049993	0.00145813	SF3B2 (R245)	Yes	Yes	0.451195	0.31107	0.42893	0.51194
Q96DT7	ZBTB10	-1.48602	0.00119437	0.00288296	ZBTB10 (R126)	Yes	Yes	NaN	0.303835	0.333435	0.449095
Q96QC0	PPP1R10	-1.05095	0.00175391	0.00393506	PPP1R10 (R693)	Yes	Yes	0.40977	0.44065	0.693305	0.43348
Q13435	SF3B2	-1.05286	0.00213098	0.00454782	SF3B2 (R247)	Yes	Yes	0.46489	0.413	0.69979	0.401755
P07949	RET	-10.1647	2.66892e-07	2.73836e-05	RET (R878)	Yes	No	0.00086351	0.00058679	0.00111049	0.00102382
H3BPM6	MKRN2OS	-1.23587	8.45982e-05	0.000455529	MKRN2OS (R73)	Yes	No	0.394185	NaN	0.44685	0.434545
Q5XG87	PAPD7	-1.30629	0.00014359	0.000636156	PAPD7 (R125)	Yes	No	NaN	0.366815	0.41683	0.43241
Q9BUT9	FAM195A	-1.2008	0.000169904	0.000668162	FAM195A (R65)	Yes	No	0.45642	0.40509	0.52639	0.36802
Q8N8M0	NAT16	-8.95128	0.000173915	0.000676334	NAT16 (R273)	Yes	No	0.0008742	0.0011503	0.0014351	0.011542
Q8N8M0	NAT16	-8.5824	0.000228891	0.0008237	NAT16 (R267)	Yes	No	0.0067391	0.00074141	0.00116289	0.00797185
Q8N8M0	NAT16	-8.66699	0.000347082	0.00113531	NAT16 (R271)	Yes	No	0.012604	0.00074141	0.00089068	0.0044017
Q04637	EIF4G1	-0.984161	1.65703e-06	6.34627e-05	EIF4G1 (R1042)	No	Yes	0.497795	0.52871	0.493565	0.502735
P14678/P63162	SNRPB/SNRPN	-0.821797	2.00956e-06	6.34627e-05	SNRPB/N (R147)	No	Yes	0.561855	0.54943	0.57455	0.577555
Q9Y520	PRRC2C	-0.817642	2.17586e-06	6.34627e-05	PRRC2C (R747)	No	Yes	0.556085	0.56684	0.56031	0.58672
Q9UQ35	SRRM2	0.602607	2.93994e-06	7.35912e-05	SRRM2 (R2342)	No	Yes	1.50985	1.52515	1.52605	1.51285
Q86U42	PABPN1	-0.68738	2.98679e-06	7.35912e-05	PABPN1 (R17)	No	Yes	0.63681	0.617155	0.6188	0.611445
P02545	LMNA	0.904514	3.36417e-06	7.35912e-05	LMNA (R644)	No	Yes	1.9493	1.8653	1.7878	1.88885
P22626	HNRNPA2B1	-0.633904	5.31401e-06	9.66899e-05	HNRNPA2B1 (R266)	No	Yes	0.63068	0.662885	0.645715	0.638875
Q9UQ35	SRRM2	0.83548	5.52514e-06	9.66899e-05	SRRM2 (R2221)	No	Yes	1.85355	1.71495	1.7403	1.8329
Q99729	HNRNPAB	-0.55181	6.36225e-06	0.000106037	HNRNPAB (R245)	No	Yes	0.677605	0.675475	0.69734	0.67846
P98179	RBM3	-0.550764	7.32756e-06	0.000112808	RBM3 (R131)	No	Yes	0.689825	0.672535	0.673185	0.695385
Q9BZZ5	API5	-0.60768	7.57871e-06	0.000112808	API5 (R500)	No	Yes	0.666125	0.66149	0.664465	0.633475
Q9C0J8	WDR33	-0.568867	8.09516e-06	0.000112808	WDR33 (R1144)	No	Yes	0.69176	0.65804	0.67613	0.671085
P22626	HNRNPA2B1	0.957378	8.23881e-06	0.000112808	HNRNPA2B1 (R200)	No	Yes	1.9417	2.07795	1.8252	1.9305
Q92945	KHSRP	-0.768794	8.38003e-06	0.000112808	KHSRP (R411)	No	Yes	0.604655	0.598685	0.55435	0.591275
Q92945	KHSRP	-0.84458	9.7707e-06	0.000123429	KHSRP (R413)	No	Yes	0.55357	0.555955	0.59223	0.52762
P22626	HNRNPA2B1	0.486269	1.00287e-05	0.000123429	HNRNPA2B1 (R350)	No	Yes	1.38635	1.3833	1.4136	1.4204
P51991	HNRNPA3	-0.514633	1.03725e-05	0.000123429	HNRNPA3 (R286)	No	Yes	0.69315	0.715235	0.6868	0.70504
Q14103	HNRNPD	-0.502715	1.05796e-05	0.000123429	HNRNPD (R272)	No	Yes	0.710155	0.711605	0.68835	0.713295
Q86V81	ALYREF	-0.755563	1.42199e-05	0.000157111	ALYREF (R197)	No	Yes	0.57948	0.561595	0.621175	0.608885
Q9UQ35	SRRM2	0.692684	1.43644e-05	0.000157111	SRRM2 (R2288)	No	Yes	1.6519	1.64	1.5212	1.656
Q9BUJ2	HNRNPUL1	-0.496062	1.74596e-05	0.000179731	HNRNPUL1 (R639)	No	Yes	0.73371	0.696805	0.70636	0.699875
Q14103	HNRNPD	-0.388151	2.28945e-05	0.00021454	HNRNPD (R280)	No	Yes	0.764605	0.762675	0.75432	0.774975
Q92841	DDX17	0.376313	2.53987e-05	0.000219299	DDX17 (R94)	No	Yes	1.2889	1.31825	1.2898	1.29535
Q99832	CCT7	0.363103	2.56893e-05	0.000219299	CCT7 (R537)	No	Yes	1.27875	1.27895	1.28995	1.2972
Q9NZB2	FAM120A	-0.725476	2.79234e-05	0.000231663	FAM120A (R886)	No	Yes	0.6312	0.586575	0.569245	0.63482
Q07955	SRSF1	-0.374634	2.84614e-05	0.000231663	SRSF1 (R93)	No	Yes	0.77051	0.76584	0.76377	0.785265
P51991	HNRNPA3	-0.370132	3.05094e-05	0.000242689	HNRNPA3 (R214)	No	Yes	0.766575	0.771205	0.768735	0.788525
Q1KMD3	HNRNPUL2	0.608163	3.23323e-05	0.000251473	HNRNPUL2 (R747)	No	Yes	1.6139	1.46415	1.54495	1.47885
O43809	NUDT21	0.390459	3.64182e-05	0.000273939	NUDT21 (R15)	No	Yes	1.34945	1.29745	1.3031	1.294
Q14103	HNRNPD	-0.479077	3.67861e-05	0.000273939	HNRNPD (R278)	No	Yes	0.68416	0.73198	0.73033	0.724365
O95429	BAG4	-0.614734	3.93704e-05	0.000287076	BAG4 (R53)	No	Yes	0.680875	0.67848	0.63879	0.616345
O76041	NEBL	1.10645	8.85001e-05	0.000469318	NEBL (R795)	No	Yes	NaN	2.0766	2.08845	2.3017
Q9H0D6	XRN2	0.341749	4.55095e-05	0.000319152	XRN2 (R895)	No	Yes	1.25225	1.26005	1.2934	1.26385
Q9HCD6	TANC2	-0.601159	4.55932e-05	0.000319152	TANC2 (R1706)	No	Yes	0.61534	0.691745	0.66721	0.66498
Q12888	TP53BP1	0.348526	4.78709e-05	0.000322844	TP53BP1 (R1355)	No	Yes	1.2934	1.28375	1.27105	1.24535
Q07955	SRSF1	-0.299395	5.40825e-05	0.000350535	SRSF1 (R97)	No	Yes	0.815015	0.80816	0.816595	0.81063
P51991	HNRNPA3	0.762937	0.000107	0.000527463	HNRNPA3 (R376)	No	Yes	1.6891	NaN	1.76015	1.6436
Q99832	CCT7	0.32672	6.30235e-05	0.000398377	CCT7 (R535)	No	Yes	1.23845	1.2509	1.2432	1.2846
Q86V81	ALYREF	-0.427362	6.72683e-05	0.000399089	ALYREF (R38)	No	Yes	0.76814	0.722635	0.763135	0.721845
Q01844	EWSR1	-0.748751	6.85806e-05	0.000399089	EWSR1 (R615)	No	Yes	0.60714	0.60635	0.63569	0.53599
Q86V81	ALYREF	-0.685114	6.90448e-05	0.000399089	ALYREF (R50)	No	Yes	0.618115	0.56999	0.666805	0.63695
Q00587	CDC42EP1	-0.537183	6.93242e-05	0.000399089	CDC42EP1 (R53)	No	Yes	0.67148	0.6566	0.73357	0.697255
O14776	TCERG1	0.424516	6.95555e-05	0.000399089	TCERG1 (R4)	No	Yes	1.3953	1.3646	1.2954	1.3155
O43823	AKAP8	0.432242	7.21899e-05	0.000407523	AKAP8 (R109)	No	Yes	1.395	1.3755	1.28645	1.3429
P05783	KRT18	1.20584	7.46368e-05	0.000414649	KRT18 (R45)	No	Yes	2.2881	2.2329	2.0234	2.7387
P51991	HNRNPA3	0.664492	0.000154904	0.000661174	HNRNPA3 (R377)	No	Yes	1.5436	1.56875	NaN	1.6444
Q92734	TFG	-0.35552	8.09752e-05	0.000442833	TFG (R400)	No	Yes	0.765115	0.807545	0.787895	0.766565
Q92804	TAF15	-0.327613	9.35347e-05	0.000488614	TAF15 (R490)	No	Yes	0.8153	0.809805	0.78318	0.77975
Q8NEY1	NAV1	-0.376116	0.000101103	0.000520382	NAV1 (R692)	No	Yes	0.75789	0.76614	0.807315	0.75189
P31943	HNRNPH1	-0.277392	0.000103701	0.000526018	HNRNPH1 (R233)	No	Yes	0.824665	0.818695	0.816335	0.84085
Q86WJ1	CHD1L	-0.279123	0.000105855	0.000527463	CHD1L (R9)	No	Yes	0.81981	0.80976	0.835335	0.83171
Q15654	TRIP6	-0.640249	0.000117847	0.000568539	TRIP6 (R205)	No	Yes	0.630845	0.68968	0.665005	0.58569
Q9C0J8	WDR33	-0.364212	0.000122413	0.000578978	WDR33 (R1067)	No	Yes	0.79803	0.74267	0.794075	0.77405
P10301	RRAS	-0.599943	0.000244346	0.000863849	RRAS (R11)	No	Yes	0.63373	NaN	0.67859	0.66786
Q92804	TAF15	-0.254514	0.000131694	0.000614572	TAF15 (R459)	No	Yes	0.83119	0.829875	0.848425	0.84374
Q6XZF7	DNMBP	-0.675429	0.000136768	0.000620714	DNMBP (R480)	No	Yes	0.68135	0.61251	0.56752	0.64899
Q13148	TARDBP	0.39272	0.000137755	0.000620714	TARDBP (R293)	No	Yes	1.34565	1.2418	1.31455	1.35245
Q92804	TAF15	-0.328655	0.000138331	0.000620714	TAF15 (R415)	No	Yes	0.795815	0.793085	0.82637	0.77082
Q92804	TAF15	-0.314044	0.000147872	0.00064694	TAF15 (R483)	No	Yes	0.78957	0.82405	0.782605	0.82218
P12270	TPR	-0.545182	0.000152878	0.000660584	TPR (R2111)	No	Yes	0.69362	0.715975	0.62476	0.71089
Q92734	TFG	-0.41797	0.000158945	0.000667493	TFG (R385)	No	Yes	0.74073	0.79157	0.709725	0.75418
Q96HA1	POM121	-0.868931	0.000162913	0.000667493	POM121 (R223)	No	Yes	0.52261	0.48375	0.62165	0.57195
Q8ND04	SMG8	-0.329528	0.000165305	0.000667493	SMG8 (R898)	No	Yes	0.7981	0.81873	0.8061	0.761415
P52272	HNRNPM	0.549528	0.000167455	0.000667493	HNRNPM (R496)	No	Yes	1.43545	1.38165	1.43875	1.60815
Q92804	TAF15	-0.254463	0.000167827	0.000667493	TAF15 (R475)	No	Yes	0.850665	0.848475	0.82904	0.82532
A0AV96	RBM47	0.470421	0.000179134	0.000688976	RBM47 (R405)	No	Yes	1.419	1.45865	1.3875	1.28315
Q13151	HNRNPA0	0.428932	0.000185271	0.000704835	HNRNPA0 (R189)	No	Yes	1.44	1.284	1.316	1.3499
Q13151	HNRNPA0	0.51308	0.000382758	0.00118553	HNRNPA0 (R284)	No	Yes	1.4217	NaN	1.48	1.3813
Q96QC0	PPP1R10	-0.450101	0.00021412	0.000805827	PPP1R10 (R688)	No	Yes	0.71178	0.695975	0.789675	0.7339
P22626	HNRNPA2B1	-0.911542	0.000221578	0.000820755	HNRNPA2B1 (R238)	No	Yes	0.51677	0.45253	0.568955	0.600305
P09651	HNRNPA1	-0.550751	0.000222776	0.000820755	HNRNPA1 (R232)	No	Yes	0.64074	0.647705	0.74504	0.70241
Q9NQ92	COPRS	-0.794665	0.000228266	0.0008237	COPRS (R18)	No	Yes	0.518485	0.669065	0.55438	0.57427
Q15654	TRIP6	-0.657193	0.000230636	0.0008237	TRIP6 (R214)	No	Yes	0.59522	0.60761	0.72196	0.61922
Q9P2E3	ZNFX1	-0.670811	0.000455883	0.00136154	ZNFX1 (R44)	No	Yes	NaN	0.66923	0.62175	0.59567
Q9C073	FAM117A	0.934971	0.000293761	0.00102816	FAM117A (R9)	No	Yes	2.1302	1.56675	1.9625	2.0398
P51991	HNRNPA3	-0.432888	0.000308356	0.00106194	HNRNPA3 (R246)	No	Yes	0.699265	0.741425	0.72361	0.80267
Q6Y7W6	GIGYF2	0.44694	0.000315549	0.00106194	GIGYF2 (R107)	No	Yes	1.3823	1.26525	1.46715	1.3456
Q6Y7W6	GIGYF2	0.44694	0.000315549	0.00106194	GIGYF2 (R118)	No	Yes	1.3823	1.26525	1.46715	1.3456
Q6Y7W6	GIGYF2	0.44694	0.000315549	0.00106194	GIGYF2 (R120)	No	Yes	1.3823	1.26525	1.46715	1.3456
Q13895	BYSL	0.416891	0.000326871	0.00108593	BYSL (R40)	No	Yes	1.30615	1.2444	1.4052	1.3909
Q86UA6	RPAIN	0.232603	0.00032888	0.00108593	RPAIN (R6)	No	Yes	1.17695	1.14725	1.20575	1.1706
Q9C0J8	WDR33	-0.569979	0.000359361	0.00115773	WDR33 (R1262)	No	Yes	0.72048	0.68436	0.595615	0.70114
Q96AE4	FUBP1	0.193908	0.000360785	0.00115773	FUBP1 (R359)	No	Yes	1.14865	1.1413	1.1319	1.1537
Q15654	TRIP6	-0.575487	0.000363858	0.00115773	TRIP6 (R186)	No	Yes	0.62258	0.729105	0.62364	0.71635
Q92804	TAF15	-0.292117	0.00037687	0.00117772	TAF15 (R467)	No	Yes	0.81591	0.79507	0.79781	0.859625
Q07955	SRSF1	-0.188568	0.000397108	0.00121919	SRSF1 (R109)	No	Yes	0.88126	0.883015	0.867785	0.877925
P16989	YBX3	-0.702285	0.000431613	0.0013136	YBX3 (R326)	No	Yes	0.6652	0.59815	0.53077	0.67561
P31942	HNRNPH3	0.255651	0.000454169	0.00136154	HNRNPH3 (R343)	No	Yes	1.2351	1.2159	1.16385	1.16235
Q1KMD3	HNRNPUL2	0.4924	0.000459032	0.00136154	HNRNPUL2 (R693)	No	Yes	1.55435	1.3584	1.4276	1.29935
Q07955	SRSF1	-0.183911	0.000479499	0.00141029	SRSF1 (R111)	No	Yes	0.889355	0.869215	0.87778	0.885035
Q63ZY3	KANK2	-0.506016	0.000939988	0.00240143	KANK2 (R123)	No	Yes	0.74942	NaN	0.6767	0.688495
P0CG12	CHTF8	-0.723903	0.000550335	0.00157883	CHTF8 (R225)	No	Yes	0.584185	0.723025	0.54424	0.584575
P85037	FOXK1	0.582363	0.00224698	0.00473761	FOXK1 (R161)	No	Yes	NaN	NaN	1.4973	1.4973
Q9Y446	PKP3	-0.36666	0.000605548	0.0017231	PKP3 (R261)	No	Yes	0.818935	0.749165	0.811015	0.72718
P09651	HNRNPA1	-0.371328	0.000628101	0.00177286	HNRNPA1 (R206)	No	Yes	0.82082	0.79635	0.765215	0.71407
O00401	WASL	-0.559945	0.00252499	0.00522926	WASL (R307)	No	Yes	0.67427	NaN	0.68241	NaN
Q8WWM7	ATXN2L	0.172622	0.000666586	0.00186644	ATXN2L (R361)	No	Yes	1.13875	1.12085	1.1117	1.13735
Q9Y5U2	TSSC4	0.384079	0.000689405	0.00191501	TSSC4 (R240)	No	Yes	1.40435	1.27965	1.3375	1.20675
Q15424	SAFB	0.209574	0.000698351	0.00192459	SAFB (R811)	No	Yes	1.1531	1.1846	1.1714	1.1174
Q58WW2	DCAF6	-0.315705	0.000707576	0.00193478	DCAF6 (R3)	No	Yes	0.81746	0.855875	0.76396	0.77966
Q15056	EIF4H	-0.198358	0.000759678	0.00202974	EIF4H (R166)	No	Yes	0.871025	0.897895	0.869835	0.848125
P22626	HNRNPA2B1	0.186594	0.000759704	0.00202974	HNRNPA2B1 (R203)	No	Yes	1.13275	1.11375	1.16765	1.1388
P09651	HNRNPA1	0.271509	0.00132925	0.00315991	HNRNPA1 (R371)	No	Yes	1.2288	NaN	1.1978	1.1949
O95425	SVIL	1.39536	0.000769976	0.0020416	SVIL (R1203)	No	Yes	2.442	1.87125	3.2068	3.2676
Q9C0J8	WDR33	-0.586638	0.00317207	0.00639253	WDR33 (R1146)	No	Yes	0.68099	0.65113	NaN	NaN
Q6PJG2	ELMSAN1	-0.467114	0.000852555	0.00222682	ELMSAN1 (R447)	No	Yes	0.671815	0.6742	0.797995	0.757705
Q9ULX6	AKAP8L	0.325973	0.00149543	0.00351276	AKAP8L (R208)	No	Yes	NaN	1.2442	1.2181	1.2996
P67809	YBX1	-0.201441	0.00089777	0.00232755	YBX1 (R199)	No	Yes	0.90048	0.857205	0.84716	0.874815
Q15654	TRIP6	-0.194007	0.000918871	0.00236474	TRIP6 (R238)	No	Yes	0.90013	0.870735	0.84765	0.87899
P31942	HNRNPH3	0.158059	0.000990589	0.00251236	HNRNPH3 (R323)	No	Yes	1.12165	1.12565	1.09525	1.12085
Q9UQ35	SRRM2	0.994758	0.00103678	0.00261061	SRRM2 (R2274)	No	Yes	1.8967	1.5683	2.5438	2.084
Q13435	SF3B2	-0.895387	0.00105752	0.00262505	SF3B2 (R216)	No	Yes	0.49015	0.456655	0.53933	0.69195
Q13435	SF3B2	-0.895387	0.00105752	0.00262505	SF3B2 (R222)	No	Yes	0.49015	0.456655	0.53933	0.69195
P31942	HNRNPH3	0.240486	0.00111428	0.00274647	HNRNPH3 (R301)	No	Yes	1.25075	1.1513	1.1819	1.14455
Q9H307	PNN	-0.280889	0.00113285	0.00277271	PNN (R56)	No	Yes	0.86539	0.8527	0.798875	0.778555
P09651	HNRNPA1	-0.350043	0.0011912	0.00288296	HNRNPA1 (R218)	No	Yes	0.752515	0.777075	0.7481	0.8661
Q9P013	CWC15	-0.195397	0.00130399	0.00312601	CWC15 (R13)	No	Yes	0.910495	0.876265	0.851415	0.856375
Q9UKZ1	CNOT11	0.143187	0.00133619	0.00315991	CNOT11 (R41)	No	Yes	1.09125	1.1192	1.10555	1.10155
Q92530	PSMF1	-0.245431	0.00151694	0.00351608	PSMF1 (R231)	No	Yes	0.86218	0.8758	0.850735	0.78827
P38159	RBMX	0.164856	0.00161726	0.00369962	RBMX (R164)	No	Yes	1.1484	1.08855	1.1126	1.1356
P38159	RBMX	0.164856	0.00161726	0.00369962	RBMX (R172)	No	Yes	1.1484	1.08855	1.1126	1.1356
P62995	TRA2B	-0.227696	0.00165411	0.00375933	TRA2B (R241)	No	Yes	0.82819	0.905645	0.824955	0.859625
Q15717	ELAVL1	0.585033	0.00168507	0.003805	ELAVL1 (R217)	No	Yes	1.4857	1.81265	1.36015	1.38235
Q9NUQ3	TXLNG	-0.192029	0.00177059	0.00394718	TXLNG (R24)	No	Yes	0.90845	0.89097	0.861795	0.841795
O94874	UFL1	-0.32636	0.00302447	0.00622685	UFL1 (R433)	No	Yes	0.77124	NaN	0.77906	0.84432
Q96T58	SPEN	-0.25156	0.00306066	0.00626451	SPEN (R108)	No	Yes	0.8486	NaN	0.86082	0.81134
P04792	HSPB1	0.637554	0.00317939	0.00639253	HSPB1 (R37)	No	Yes	1.61685	NaN	1.7057	1.3652
O95793	STAU1	0.260685	0.00191925	0.0042515	STAU1 (R108)	No	Yes	1.2484	1.14565	1.26375	1.1398
P51991	HNRNPA3	-0.336852	0.00194982	0.00429206	HNRNPA3 (R257)	No	Yes	0.80202	0.709325	0.83094	0.83136
Q9Y3X0	CCDC9	-0.374116	0.00677756	0.0118607	CCDC9 (R121)	No	Yes	NaN	0.781625	0.76166	NaN
Q9Y3X0	CCDC9	-0.374116	0.00677756	0.0118607	CCDC9 (R128)	No	Yes	NaN	0.781625	0.76166	NaN
Q9Y3X0	CCDC9	-0.374116	0.00677756	0.0118607	CCDC9 (R130)	No	Yes	NaN	0.781625	0.76166	NaN
Q1KMD3	HNRNPUL2	0.584683	0.00200486	0.0043584	HNRNPUL2 (R738)	No	Yes	1.82615	1.4036	1.3333	1.4802
Q63ZY3	KANK2	-0.367693	0.00211513	0.0045417	KANK2 (R117)	No	Yes	0.844565	0.712375	0.82231	0.72925
Q71RC2	LARP4	0.327436	0.00224222	0.00473761	LARP4 (R445)	No	Yes	1.40435	1.2102	1.19195	1.22372
P36551	CPOX	-0.33352	0.00774509	0.0133536	CPOX (R298)	No	Yes	0.79704	NaN	0.79017	NaN
P09651	HNRNPA1	0.2066	0.00375939	0.00735075	HNRNPA1 (R370)	No	Yes	NaN	1.1631	1.1269	1.1724
O00625	PIR	-0.327113	0.0023125	0.00484656	PIR (R97)	No	Yes	0.88848	0.742435	0.784175	0.780545
Q13151	HNRNPA0	-0.276333	0.00250333	0.00521527	HNRNPA0 (R291)	No	Yes	0.894295	0.785525	0.7822	0.84587
Q92841	DDX17	-0.127635	0.00310453	0.00631736	DDX17 (R81)	No	Yes	0.936625	0.89668	0.91126	0.917205
Q86U42	PABPN1	-0.51776	0.00319627	0.00639253	PABPN1 (R23)	No	Yes	0.62767	0.749605	0.617495	0.81914
P23246	SFPQ	-0.119285	0.00334954	0.00666101	SFPQ (R693)	No	Yes	0.91659	0.92415	0.904895	0.93724
Q8WUF5	PPP1R13L	-0.42058	0.00560107	0.010105	PPP1R13L (R167)	No	Yes	0.69961	NaN	0.720455	0.8274
O43809	NUDT21	0.407247	0.00580772	0.0103709	NUDT21 (R8)	No	Yes	1.3996	NaN	1.39005	1.1988
Q96LD4	TRIM47	-0.298014	0.00369686	0.00731017	TRIM47 (R582)	No	Yes	0.868	0.754695	0.87354	0.76486
O75400	PRPF40A	-0.457495	0.003754	0.00735075	PRPF40A (R2)	No	Yes	0.60478	0.74851	0.780385	0.79619
Q96EK4	THAP11	-0.275759	0.00616063	0.0109453	THAP11 (R88)	No	Yes	0.879	0.80762	0.793905	NaN
Q06787	FMR1	-0.16278	0.00387144	0.0075278	FMR1 (R477)	No	Yes	0.94133	0.866315	0.88318	0.88415
Q9NVW2	RLIM	-0.353727	0.00397363	0.00764176	RLIM (R360)	No	Yes	0.79276	0.70269	0.887525	0.75855
Q9UN86	G3BP2	0.383257	0.00401156	0.00767238	G3BP2 (R468)	No	Yes	1.379	1.1378	1.45315	1.26925
Q9H0D6	XRN2	-0.265079	0.00407282	0.00770534	XRN2 (R922)	No	Yes	0.75789	0.84482	0.832	0.90016
Q13242	SRSF9	-0.214709	0.00412197	0.0077564	SRSF9 (R93)	No	Yes	0.895025	0.831525	0.813405	0.91085
P36578	RPL4	-0.108563	0.00424923	0.00795311	RPL4 (R97)	No	Yes	0.923855	0.914225	0.94113	0.931045
O95429	BAG4	-0.581379	0.00445595	0.00829566	BAG4 (R108)	No	Yes	0.70366	0.52235	0.77228	0.70283
Q8NEY1	NAV1	-1.29138	0.00739444	0.0128122	NAV1 (R688)	No	Yes	NaN	0.40638	0.29659	0.56582
P61081	UBE2M	0.11613	0.00480133	0.00889134	UBE2M (R169)	No	Yes	1.07385	1.10335	1.09925	1.05945
P35637	FUS	0.136746	0.00510166	0.0093978	FUS (R218)	No	Yes	1.1484	1.07155	1.08785	1.0914
P63162	SNRPN	-0.845929	0.00519313	0.0095162	SNRPN (R172)	No	Yes	0.44978	0.445325	0.63758	0.75022
Q13243	SRSF5	-0.35969	0.00538002	0.00980734	SRSF5 (R5)	No	Yes	0.84785	0.69722	0.723645	0.862335
P51991	HNRNPA3	-0.38248	0.00554148	0.0100493	HNRNPA3 (R239)	No	Yes	0.80807	0.79957	0.83094	0.64502
Q92530	PSMF1	-0.11591	0.00572316	0.0102723	PSMF1 (R205)	No	Yes	0.95016	0.909625	0.904835	0.92726
Q9ULX6	AKAP8L	0.323304	0.0188903	0.0288716	AKAP8L (R237)	No	Yes	1.2032	NaN	1.3011	NaN
Q71RC2	LARP4	0.311419	0.0105957	0.0174108	LARP4 (R443)	No	Yes	1.3273	1.1346	NaN	1.2689
P15880	RPS2	0.137293	0.00688964	0.0119969	RPS2 (R22)	No	Yes	1.14625	1.06255	1.0746	1.118
Q9H8Y5	ANKZF1	-0.193454	0.0111156	0.0181798	ANKZF1 (R252)	No	Yes	0.90187	0.89032	0.83292	NaN
P31942	HNRNPH3	0.219507	0.0081645	0.0139394	HNRNPH3 (R116)	No	Yes	1.10895	1.292	1.11805	1.1473
O00716	E2F3	0.174123	0.00836898	0.0142191	E2F3 (R121)	No	Yes	1.1366	1.1226	1.0555	1.2033
O00571	DDX3X	-0.332974	0.0129761	0.0205504	DDX3X (R95)	No	Yes	0.87025	0.72027	0.79828	NaN
O15446	CD3EAP	0.250223	0.0135315	0.0213335	CD3EAP (R162)	No	Yes	1.1381	1.1489	1.2868	NaN
O43251	RBFOX2	-0.393962	0.0247477	0.0360904	RBFOX2 (R386)	No	Yes	NaN	0.81149	0.71372	NaN
P22626	HNRNPA2B1	0.088279	0.00921585	0.0154332	HNRNPA2B1 (R213)	No	Yes	1.04475	1.07405	1.07095	1.0629
Q9Y520	PRRC2C	-0.874606	0.00994869	0.0165026	PRRC2C (R255)	No	Yes	0.866375	0.53103	0.437255	0.439855
O00571	DDX3X	-0.146605	0.0104374	0.0172315	DDX3X (R88)	No	Yes	0.949885	0.865145	0.872095	0.92928
P49247	RPIA	-0.599635	0.0282632	0.040376	RPIA (R46)	No	Yes	NaN	0.588945	0.73945	NaN
O75400	PRPF40A	-0.369098	0.011511	0.0186805	PRPF40A (R9)	No	Yes	0.91892	0.81629	0.70398	0.68058
Q6Y7W6	GIGYF2	0.0814122	0.0115466	0.0186805	GIGYF2 (R149)	No	Yes	1.05835	1.069	1.0422	1.06285
Q9ULX6	AKAP8L	0.201499	0.0307373	0.0433793	AKAP8L (R247)	No	Yes	1.1745	NaN	1.1258	NaN
P98179	RBM3	-0.220072	0.0115819	0.0186805	RBM3 (R145)	No	Yes	0.933805	0.848775	0.77382	0.885765
Q13616	CUL1	-0.243066	0.0122019	0.0195902	CUL1 (R63)	No	Yes	0.8692	0.927015	0.84651	0.747275
Q9Y2W1	THRAP3	-0.445708	0.0122883	0.0196389	THRAP3 (R101)	No	Yes	0.78777	0.87623	0.72068	0.58419
O14979	HNRNPDL	-0.61536	0.0126671	0.0201522	HNRNPDL (R408)	No	Yes	0.64817	0.89851	0.50074	0.6226
Q86US8	SMG6	-0.370996	0.0190551	0.0289968	SMG6 (R512)	No	Yes	0.68607	NaN	0.87857	0.76703
Q9NWH9	SLTM	0.438743	0.0139237	0.0218534	SLTM (R1017)	No	Yes	1.7479	1.32805	1.2137	1.198
P20290	BTF3	0.195862	0.0153467	0.0239793	BTF3 (R13)	No	Yes	1.1492	1.05935	1.2694	1.1138
Q15654	TRIP6	0.0767105	0.0161984	0.0251976	TRIP6 (R236)	No	Yes	1.07005	1.0621	1.05025	1.03635
P55795	HNRNPH2	-0.144831	0.0167538	0.0259461	HNRNPH2 (R233)	No	Yes	0.97826	0.884855	0.862745	0.896185
Q06787	FMR1	-0.121652	0.0174462	0.0268995	FMR1 (R474)	No	Yes	0.8713	0.90866	0.93248	0.966735
Q14444	CAPRIN1	0.130497	0.0177155	0.0271949	CAPRIN1 (R633)	No	Yes	1.0312	1.15045	1.07585	1.12505
Q1KMD3	HNRNPUL2	0.697508	0.04615	0.062125	HNRNPUL2 (R720)	No	Yes	1.9271	NaN	1.3647	NaN
Q08211	DHX9	0.213163	0.0472971	0.0634252	DHX9 (R1265)	No	Yes	NaN	1.2077	1.1127	NaN
O15234	CASC3	0.294706	0.0489726	0.0652927	CASC3 (R55)	No	Yes	NaN	1.3126	1.1463	NaN
Q13283	G3BP1	0.07864	0.0205867	0.0310575	G3BP1 (R435)	No	Yes	1.0325	1.06355	1.0463	1.0824
P31942	HNRNPH3	0.99628	0.0214439	0.0322119	HNRNPH3 (R129)	No	Yes	1.1498	2.46115	1.6934	3.30461
P61978	HNRNPK	0.601957	0.022098	0.0330525	HNRNPK (R326)	No	Yes	1.2064	1.1831	1.8555	2.0038
O43251	RBFOX2	-0.383191	0.0225578	0.0335967	RBFOX2 (R381)	No	Yes	0.70701	0.696635	0.99946	0.702095
P33240	CSTF2	0.0889473	0.0229554	0.033758	CSTF2 (R388)	No	Yes	1.0837	1.04085	1.03334	1.0979
Q99700	ATXN2	-0.415815	0.0330635	0.0464748	ATXN2 (R640)	No	Yes	0.63987	0.730425	NaN	0.901185
P61978	HNRNPK	-0.280564	0.0243282	0.0356271	HNRNPK (R316)	No	Yes	0.91389	0.69626	0.790195	0.913625
Q15654	TRIP6	-0.275159	0.024887	0.036143	TRIP6 (R116)	No	Yes	0.998475	0.7519	0.77097	0.80564
Q8N163	CCAR2	0.10189	0.0257216	0.0372007	CCAR2 (R184)	No	Yes	1.1324	1.02945	1.05905	1.0744
Q96I24	FUBP3	-0.0684154	0.0260951	0.0375692	FUBP3 (R337)	No	Yes	0.952385	0.96623	0.93285	0.96364
O15164	TRIM24	-0.230036	0.0261911	0.0375692	TRIM24 (R469)	No	Yes	0.72796	0.87521	0.88967	0.93231
Q86U42	PABPN1	-0.406175	0.0386171	0.0537673	PABPN1 (R279)	No	Yes	NaN	0.6137	0.83339	0.8402
Q8TEL6	TRPC4AP	-0.163504	0.0387633	0.0537673	TRPC4AP (R16)	No	Yes	0.958455	NaN	0.87817	0.84565
O43823	AKAP8	-0.0836663	0.0289662	0.0410452	AKAP8 (R233)	No	Yes	0.938415	0.911085	0.94551	0.980925
Q9BXP5	SRRT	0.13451	0.0416027	0.0568786	SRRT (R47)	No	Yes	1.03732	NaN	1.14425	1.1144
P11940	PABPC1	0.389342	0.0440382	0.0599743	PABPC1 (R385)	No	Yes	1.39115	1.0692	NaN	1.5107
Q8NCE2	MTMR14	-0.130552	0.0442658	0.0600505	MTMR14 (R638)	No	Yes	0.94317	NaN	0.86202	0.937545
Q12905	ILF2	-0.839533	0.0349983	0.0489977	ILF2 (R16)	No	Yes	0.49037	1.08863	0.42173	0.433175
P22626	HNRNPA2B1	0.115171	0.0490628	0.0652927	HNRNPA2B1 (R325)	No	Yes	NaN	1.0354	1.1304	1.0856
Q9P2N5	RBM27	-0.195826	0.0507068	0.0672249	RBM27 (R455)	No	Yes	0.79982	0.86756	0.95909	NaN
P23588	EIF4B	-0.200751	0.053469	0.070354	EIF4B (R292)	No	Yes	0.90379	NaN	0.7802	0.93418
Q1KMD3	HNRNPUL2	0.325894	0.0388661	0.0537673	HNRNPUL2 (R688)	No	Yes	1.55435	1.31275	1.19207	1.0148
P20290	BTF3	-0.0739196	0.0390473	0.0538053	BTF3 (R19)	No	Yes	0.980065	0.955745	0.91431	0.951265
P61978	HNRNPK	0.426161	0.0414493	0.0568786	HNRNPK (R325)	No	Yes	1.2064	1.16595	1.2045	1.92385
Q9NXV2	KCTD5	0.139032	0.0449732	0.0607746	KCTD5 (R13)	No	Yes	1.0679	1.20625	1.1286	1.01136
Q9UQ35	SRRM2	0.160996	0.0526143	0.0694906	SRRM2 (R11)	No	Yes	1.2436	1.174	1.05835	1.0113
Q9H0D6	XRN2	-0.179565	0.110397	0.135843	XRN2 (R921)	No	Yes	0.93933	NaN	0.82999	NaN
Q99439	CNN2	0.0874714	0.0725785	0.0927098	CNN2 (R188)	No	Yes	1.08205	NaN	1.0869	1.0199
P33240	CSTF2	0.123377	0.0753431	0.0955438	CSTF2 (R373)	No	Yes	1.1705	NaN	1.05995	1.04175
Q99439	CNN2	0.115641	0.116243	0.142256	CNN2 (R187)	No	Yes	NaN	1.05045	1.1175	NaN
Q9H074	PAIP1	-0.250485	0.0572514	0.0749476	PAIP1 (R21)	No	Yes	0.808205	1.0543	0.738895	0.79308
Q8NI36	WDR36	0.0799939	0.0573885	0.0749476	WDR36 (R800)	No	Yes	1.11495	1.0437	1.0623	1.00982
P98179	RBM3	-0.101975	0.0592789	0.0771286	RBM3 (R121)	No	Yes	1.0105	0.882685	0.90709	0.93157
O00267	SUPT5H	-0.145726	0.063863	0.0827854	SUPT5H (R696)	No	Yes	0.83147	0.898165	0.86971	1.0279
Q06787	FMR1	0.0888202	0.0650739	0.0840438	FMR1 (R471)	No	Yes	1.1379	1.06465	1.00628	1.04935
P16989	YBX3	-0.713669	0.134286	0.161512	YBX3 (R169)	No	Yes	0.44448	0.83652	NaN	NaN
Q15056	EIF4H	0.0535002	0.0671795	0.0864442	EIF4H (R191)	No	Yes	1.04828	1.063	1.02297	1.01753
P22626	HNRNPA2B1	-0.0455948	0.0718852	0.0921605	HNRNPA2B1 (R228)	No	Yes	0.97441	0.977065	0.953585	0.970675
O14497	ARID1A	-0.1718	0.0745279	0.0948537	ARID1A (R1276)	No	Yes	0.97286	0.90956	0.74957	0.93635
Q8TEL6	TRPC4AP	-0.0756423	0.149854	0.176003	TRPC4AP (R14)	No	Yes	0.948	NaN	0.94984	NaN
Q9BXB5	OSBPL10	0.225547	0.103368	0.128294	OSBPL10 (R38)	No	Yes	1.3864	1.0849	NaN	1.0627
Q6PID8	KLHDC10	0.0898561	0.0814241	0.102882	KLHDC10 (R13)	No	Yes	1.15105	1.02763	1.07215	1.01161
O00512	BCL9	-0.21055	0.0822199	0.103514	BCL9 (R1254)	No	Yes	1.05767	0.73727	0.84005	0.851515
P17844	DDX5	-0.107188	0.0852874	0.106991	DDX5 (R502)	No	Yes	0.93949	0.96155	0.8353	0.984525
Q9H6R0	DHX33	-0.110202	0.12255	0.149451	DHX33 (R49)	No	Yes	0.981135	NaN	0.854445	0.94856
Q00839	HNRNPU	1.52112	0.189182	0.218528	HNRNPU (R739)	No	Yes	1.2432	6.6262	NaN	NaN
Q9H307	PNN	-0.0983943	0.100014	0.124572	PNN (R54)	No	Yes	1.02075	0.958335	0.87552	0.88883
Q86U42	PABPN1	-0.0663032	0.199264	0.228664	PABPN1 (R240)	No	Yes	NaN	0.9661	NaN	0.94419
Q9UPN9	TRIM33	-0.180185	0.138925	0.165952	TRIM33 (R591)	No	Yes	0.75505	0.96191	NaN	0.9466
O14776	TCERG1	-0.0425303	0.10936	0.135251	TCERG1 (R20)	No	Yes	0.94718	0.983295	0.96873	0.985075
Q9BUJ2	HNRNPUL1	-0.263676	0.110615	0.135843	HNRNPUL1 (R685)	No	Yes	0.84975	0.84298	0.63209	1.0632
P09651	HNRNPA1	0.224663	0.153329	0.179483	HNRNPA1 (R352)	No	Yes	1.4292	1.0099	1.1054	NaN
Q86WR7	PROSER2	-0.163347	0.123916	0.150592	PROSER2 (R414)	No	Yes	0.98356	0.73806	0.88537	0.98922
Q8N163	CCAR2	0.110938	0.127451	0.154353	CCAR2 (R180)	No	Yes	1.1877	1.0115	0.98655	1.1476
Q1KMD3	HNRNPUL2	-0.170035	0.129069	0.155773	HNRNPUL2 (R684)	No	Yes	0.831305	0.864475	0.791035	1.09786
Q14781	CBX2	-0.194219	0.138171	0.165616	CBX2 (R247)	No	Yes	0.68295	0.897165	0.9378	1.0157
P52597	HNRNPF	0.398403	0.139582	0.16617	HNRNPF (R212)	No	Yes	1.07747	1.0633	2.2499	1.17085
P23246	SFPQ	-0.110125	0.140241	0.166388	SFPQ (R695)	No	Yes	0.912365	1.06256	0.853765	0.8903
Q9NUQ3	TXLNG	-0.39452	0.146115	0.172771	TXLNG (R12)	No	Yes	0.94059	0.89538	0.441628	0.900505
P51991	HNRNPA3	-0.301443	0.149695	0.176003	HNRNPA3 (R226)	No	Yes	0.61715	0.67074	1.12065	0.934565
A0AV96	RBM47	0.259748	0.192432	0.22155	RBM47 (R332)	No	Yes	1.5754	NaN	1.0483	1.0392
Q15654	TRIP6	-0.209617	0.154776	0.180572	TRIP6 (R111)	No	Yes	1.1399	0.768565	0.867285	0.736015
Q8WXF1	PSPC1	-0.31778	0.160109	0.186173	PSPC1 (R507)	No	Yes	1.13899	0.909125	0.71227	0.56178
O00267	SUPT5H	-0.26951	0.288966	0.323125	SUPT5H (R681)	No	Yes	1.0108	0.680885	NaN	NaN
O43896	KIF1C	-0.0800778	0.21895	0.249617	KIF1C (R958)	No	Yes	0.95111	1.0132	0.87853	NaN
P23246	SFPQ	0.0564521	0.174932	0.202736	SFPQ (R681)	No	Yes	1.10735	0.99236	1.01029	1.05335
Q92841	DDX17	0.0533677	0.201093	0.230009	DDX17 (R684)	No	Yes	1.01889	0.97753	1.06135	1.09685
P78344	EIF4G2	-0.0587846	0.258621	0.291052	EIF4G2 (R360)	No	Yes	0.93305	NaN	0.927655	1.0224
O43347	MSI1	0.115676	0.364084	0.400722	MSI1 (R197)	No	Yes	NaN	NaN	0.98155	1.196
P09651	HNRNPA1	-0.164224	0.235039	0.26709	HNRNPA1 (R225)	No	Yes	1.18921	0.83331	0.811845	0.788345
Q14444	CAPRIN1	-0.0322856	0.237284	0.268768	CAPRIN1 (R640)	No	Yes	0.965375	0.97202	0.96056	1.01445
Q5JVS0	HABP4	-0.14828	0.240848	0.271925	HABP4 (R70)	No	Yes	1.1515	0.905805	0.76683	0.82881
O15047	SETD1A	-0.461273	0.315863	0.350958	SETD1A (R1227)	No	Yes	1.3632	NaN	0.6663	0.42189
O95429	BAG4	-0.0862093	0.284854	0.319548	BAG4 (R185)	No	Yes	0.80746	1.04855	0.98891	0.940435
Q9UMN6	KMT2B	0.315839	0.513284	0.544392	KMT2B (R49)	No	Yes	1.8943	NaN	0.81791	NaN
Q9NQ92	COPRS	-0.17035	0.32442	0.359326	COPRS (R26)	No	Yes	0.740085	1.23895	0.72731	0.935025
Q86U42	PABPN1	-0.379086	0.351107	0.387657	PABPN1 (R259)	No	Yes	0.57117	0.55689	0.586715	1.87315
P31943	HNRNPH1	-0.0902591	0.449379	0.483947	HNRNPH1 (R262)	No	Yes	0.80436	NaN	0.93816	1.0984
O00571	DDX3X	-0.103162	0.485397	0.517954	DDX3X (R93)	No	Yes	0.87025	1.16155	0.79828	NaN
Q15056	EIF4H	0.0255366	0.392236	0.430336	EIF4H (R22)	No	Yes	1.0411	0.97056	1.0396	1.0218
Q9H307	PNN	-0.201062	0.49403	0.525564	PNN (R62)	No	Yes	0.62619	0.77855	NaN	1.3503
P51610	HCFC1	-0.032281	0.415132	0.45123	HCFC1 (R847)	No	Yes	1.00439	0.916305	0.965075	1.0295
Q9UP83	COG5	0.0337246	0.428241	0.464038	COG5 (R309)	No	Yes	0.98657	1.0146	1.1109	0.98744
Q9C073	FAM117A	0.142088	0.4455	0.48125	FAM117A (R18)	No	Yes	1.4663	0.81842	0.93673	1.3191
P04792	HSPB1	-0.0212045	0.459727	0.493572	HSPB1 (R12)	No	Yes	0.976045	1.03005	0.97968	0.957315
Q13155	AIMP2	0.0515296	0.464025	0.496663	AIMP2 (R26)	No	Yes	1.08918	1.12355	1.0529	0.8953
Q9BXP5	SRRT	-0.0162032	0.916637	0.926777	SRRT (R45)	No	Yes	NaN	1.13555	NaN	0.86107
Q9H0D6	XRN2	0.0428616	0.518556	0.548322	XRN2 (R883)	No	Yes	1.01997	0.981	1.1817	0.952465
Q86U42	PABPN1	-0.0138889	0.539956	0.569231	PABPN1 (R238)	No	Yes	0.990015	0.978205	0.97837	1.01555
Q15056	EIF4H	-0.0296924	0.618103	0.649658	EIF4H (R31)	No	Yes	1.017	1.0498	0.99779	0.86453
Q8WYH8	ING5	0.0173389	0.865957	0.886213	ING5 (R126)	No	Yes	NaN	1.0306	0.87275	1.1526
O43896	KIF1C	-0.00742265	0.943288	0.94871	KIF1C (R963)	No	Yes	0.90844	0.92438	NaN	1.1726
O43823	AKAP8	0.0183974	0.699119	0.730423	AKAP8 (R277)	No	Yes	0.929265	1.0617	1.0737	0.993405
P52272	HNRNPM	0.0397685	0.75725	0.786461	HNRNPM (R503)	No	Yes	0.91209	1.3582	1.0212	0.88262
P31942	HNRNPH3	0.0335577	0.767578	0.794829	HNRNPH3 (R121)	No	Yes	1.05565	1.13298	1.15375	0.795345
Q96AE4	FUBP1	0.0254993	0.809576	0.835846	FUBP1 (R361)	No	Yes	0.825655	1.145	0.97532	1.164
Q15056	EIF4H	0.00491501	0.820413	0.844543	EIF4H (R19)	No	Yes	1.00705	0.99417	0.988265	1.02455
Q9UPN9	TRIM33	0.0110788	0.826053	0.847855	TRIM33 (R515)	No	Yes	1.09345	1.0457	0.965165	0.934395
Q86YR5	GPSM1	0.0352252	0.872977	0.890793	GPSM1 (R421)	No	Yes	1.2916	0.61869	1.1938	1.1558
P09012	SNRPA	0.00359236	0.893578	0.909163	SNRPA (R152)	No	Yes	0.98075	1.0164	0.97612	1.03801
Q96B54	ZNF428	0.0272714	0.901232	0.914294	ZNF428 (R75)	No	Yes	1.23235	1.2126	1.17655	0.613445
Q8WUF5	PPP1R13L	-0.0529916	0.918833	0.926777	PPP1R13L (R180)	No	Yes	0.687	0.62084	0.629155	3.21734
Q9BYN0	SRXN1	-0.00132131	0.971622	0.974406	SRXN1 (R16)	No	Yes	1.07355	0.967235	0.96667	0.992605
Q9H6R0	DHX33	-0.00315489	0.978656	0.978656	DHX33 (R43)	No	Yes	1.19475	1.1305	0.82387	0.89083
P49750	YLPM1	-0.610398	1.66543e-05	0.000176637	YLPM1 (R1758)	No	No	0.65057	0.688825	0.64685	0.63504
O75400	PRPF40A	0.753724	2.53284e-05	0.000219299	PRPF40A (R52)	No	No	1.7182	1.6801	1.787	1.5669
P09651	HNRNPA1;HNRNPA1L2	-0.470124	4.79654e-05	0.000322844	HNRNPA1;HNRNPA1L2 (R194)	No	No	0.725005	0.746605	0.72947	0.68782
P49750	YLPM1	-0.518941	0.000167626	0.000667493	YLPM1 (R831)	No	No	0.6464	0.743805	0.719665	0.685555
Q9NYL2	ZAK	-0.730853	0.00210857	0.0045417	ZAK (R672)	No	No	NaN	0.617865	0.58761	NaN
P38159	RBMX;RBMXL1	-0.172714	0.000521896	0.00150962	RBMX;RBMXL1 (R125)	No	No	0.891305	0.88529	0.88209	0.890035
Q9BUH6	C9orf142	0.465683	0.000751923	0.00202974	C9orf142 (R169)	No	No	1.5599	1.29975	1.352	1.3268
Q9BU76	MMTAG2	-0.181833	0.000834293	0.00219551	MMTAG2 (R6)	No	No	0.859225	0.89548	0.877815	0.894305
Q9NYL2	ZAK	-0.665443	0.00941099	0.015685	ZAK (R670)	No	No	NaN	0.67651	0.58761	NaN
Q5M9Q1	NKAPL	-0.46379	0.00406625	0.00770534	NKAPL (R6)	No	No	0.715325	0.843765	0.61397	0.74588
P09651	HNRNPA1;HNRNPA1L2	-2.13227	0.00786222	0.0134891	HNRNPA1;HNRNPA1L2 (R196)	No	No	0.29758	0.0768165	0.30117	0.39321
P31943	HNRNPH1;HNRNPH2	-0.548835	0.022875	0.033758	HNRNPH1;HNRNPH2 (R217)	No	No	0.74942	NaN	0.62351	NaN
P31943	HNRNPH1;HNRNPH2	-0.548835	0.022875	0.033758	HNRNPH1;HNRNPH2 (R224)	No	No	0.74942	NaN	0.62351	NaN
P37802	TAGLN2;TAGLN3	0.261618	0.00848287	0.014343	TAGLN2;TAGLN3 (R196)	No	No	1.2824	1.088	1.13935	1.2993
P46783	RPS10;RPS10P5	-0.326688	0.0288173	0.0410002	RPS10;RPS10P5 (R153)	No	No	0.84597	0.6894	NaN	0.86925
A4D1U4	LCHN	-0.327982	0.0203065	0.0307675	LCHN (R34)	No	No	0.8585	0.64026	0.85772	0.854335
P20073	ANXA7	-0.0669621	0.0929783	0.116223	ANXA7 (R331)	No	No	0.95983	0.898785	0.9808	0.98161
Q6P2H3	CEP85	-0.164353	0.311021	0.346679	CEP85 (R287)	No	No	0.90393	0.64366	1.10615	0.98513
Q9UP83	COG5	0.0383755	0.63277	0.663082	COG5 (R314)	No	No	NaN	NaN	0.96486	1.09305
O15047	SETD1A	-0.304716	0.39345	0.430336	SETD1A (R1230)	No	No	0.42535	1.3092	0.65453	1.1787
P0DN76	U2AF1;U2AF1L4	-0.0203604	0.406274	0.442978	U2AF1;U2AF1L4 (R165)	No	No	0.98964	0.96867	1.01465	0.97166
Q9BXB5	OSBPL10	0.0194638	0.711688	0.741342	OSBPL10 (R43)	No	No	0.98217	1.046	NaN	NaN

## Sheet: Sheet1
Protein	Gene names	logFC	P.Value	adj.P.Val	Site	Significantly Depleted	PhosphoSiteDB	Ratio_HL_R1	Ratio_HL_R2	Ratio_HL_R3	Ratio_HL_R4	Input_Ratio_HL_Averag	Input P.Value	Input adj.P.Val	Signific Input
Q04637	EIF4G1	-1.38057	9.96881e-08	2.14507e-05	EIF4G1 (R685)	Yes	Yes	0.3831	0.383185	0.381115	0.38891	-0.76711	3.68659e-07	2.09504e-05	No
Q6NUQ4	TMEM214	-2.59462	1.22575e-07	2.14507e-05	TMEM214 (R29)	Yes	Yes	0.16074	0.155995	0.173665	0.17251	NA	NA	NA	NA
P0CG12	CHTF8	-1.31748	3.12956e-07	2.73836e-05	CHTF8 (R172)	Yes	Yes	0.40125	0.407185	0.409355	0.38752	NA	NA	NA	NA
P51610	HCFC1	-1.02715	1.10315e-06	6.34627e-05	HCFC1 (R524)	Yes	Yes	0.504025	0.500085	0.483925	0.475235	0.0280307	0.733844	0.764197	No
P98179	RBM3	-1.16391	1.23855e-06	6.34627e-05	RBM3 (R105)	Yes	Yes	0.467205	0.431295	0.43547	0.452145	-0.54737	1.16819e-05	0.00014818	No
Q04637	EIF4G1	-1.16546	2.03708e-06	6.34627e-05	EIF4G1 (R1032)	Yes	Yes	0.47463	0.435965	0.429445	0.444565	-0.76711	3.68659e-07	2.09504e-05	No
Q2QGD7	ZXDC	-1.80245	2.06591e-06	6.34627e-05	ZXDC (R13)	Yes	Yes	0.31615	0.27981	0.29024	0.2631	NA	NA	NA	NA
P0DMV9	HSPA1B;HSPA1A;HSPA6	-7.09409	3.16428e-06	7.35912e-05	HSPA1B;HSPA1A;HSPA6 (R469)	Yes	Yes	0.0057602	0.0105699	0.0050801	0.0092787	0.149233	0.000401054	0.00150793	No
Q01844	EWSR1	-1.30666	4.06041e-06	8.35967e-05	EWSR1 (R471)	Yes	Yes	0.39438	0.393735	0.444295	0.38711	-0.107806	0.00507662	0.0108479	No
P14678	SNRPB	-1.24212	4.52439e-06	8.79742e-05	SNRPB (R108)	Yes	Yes	0.425165	0.38789	0.431795	0.44853	NA	NA	NA	NA
Q86V81	ALYREF	-2.06042	2.0167e-05	0.00020167	ALYREF (R47)	Yes	Yes	0.23841	0.223875	0.25818	NaN	-0.367142	2.03907e-05	0.000208092	No
Q12905	ILF2	-1.17871	2.21256e-05	0.00021454	ILF2 (R24)	Yes	Yes	0.440085	NaN	0.429405	0.45616	-0.245516	4.55028e-05	0.000319175	No
Q9BTC0	DIDO1	-1.26642	2.32929e-05	0.00021454	DIDO1 (R1882)	Yes	Yes	0.379005	0.43203	0.46916	0.38869	-0.748357	4.02124e-05	0.000294053	No
Q9Y3I1	FBXO7	-1.12355	6.37404e-05	0.000398377	FBXO7 (R498)	Yes	Yes	0.47719	0.4332	0.467685	NaN	NA	NA	NA	NA
Q12830	BPTF	-1.24041	5.06971e-05	0.000334792	BPTF (R2155)	Yes	Yes	0.442045	0.39068	0.489855	0.37935	NA	NA	NA	NA
Q04637	EIF4G1	-1.46961	0.000118581	0.000568539	EIF4G1 (R694)	Yes	Yes	0.3581	0.330675	NaN	0.39756	-0.76711	3.68659e-07	2.09504e-05	No
P11142	HSPA8	-4.31314	0.000367298	0.00115815	HSPA8 (R469)	Yes	Yes	0.057443	0.0192064	0.0956695	0.0606745	0.0831328	0.00452619	0.00987126	No
Q9Y520	PRRC2C	-1.14885	0.00196488	0.00429818	PRRC2C (R1186)	Yes	Yes	NaN	0.426305	NaN	0.47709	NA	NA	NA	NA
Q13435	SF3B2	-1.255	0.00049993	0.00145813	SF3B2 (R245)	Yes	Yes	0.451195	0.31107	0.42893	0.51194	-0.0861237	0.0213321	0.0350948	No
Q96DT7	ZBTB10	-1.48602	0.00119437	0.00288296	ZBTB10 (R126)	Yes	Yes	NaN	0.303835	0.333435	0.449095	NA	NA	NA	NA
Q96QC0	PPP1R10	-1.05095	0.00175391	0.00393506	PPP1R10 (R693)	Yes	Yes	0.40977	0.44065	0.693305	0.43348	NA	NA	NA	NA
Q13435	SF3B2	-1.05286	0.00213098	0.00454782	SF3B2 (R247)	Yes	Yes	0.46489	0.413	0.69979	0.401755	-0.0861237	0.0213321	0.0350948	No
P07949	RET	-10.1647	2.66892e-07	2.73836e-05	RET (R878)	Yes	No	0.00086351	0.00058679	0.00111049	0.00102382	NA	NA	NA	NA
H3BPM6	MKRN2OS	-1.23587	8.45982e-05	0.000455529	MKRN2OS (R73)	Yes	No	0.394185	NaN	0.44685	0.434545	NA	NA	NA	NA
Q5XG87	PAPD7	-1.30629	0.00014359	0.000636156	PAPD7 (R125)	Yes	No	NaN	0.366815	0.41683	0.43241	NA	NA	NA	NA
Q9BUT9	FAM195A	-1.2008	0.000169904	0.000668162	FAM195A (R65)	Yes	No	0.45642	0.40509	0.52639	0.36802	NA	NA	NA	NA
Q8N8M0	NAT16	-8.95128	0.000173915	0.000676334	NAT16 (R273)	Yes	No	0.0008742	0.0011503	0.0014351	0.011542	NA	NA	NA	NA
Q8N8M0	NAT16	-8.5824	0.000228891	0.0008237	NAT16 (R267)	Yes	No	0.0067391	0.00074141	0.00116289	0.00797185	NA	NA	NA	NA
Q8N8M0	NAT16	-8.66699	0.000347082	0.00113531	NAT16 (R271)	Yes	No	0.012604	0.00074141	0.00089068	0.0044017	NA	NA	NA	NA
Q04637	EIF4G1	-0.984161	1.65703e-06	6.34627e-05	EIF4G1 (R1042)	No	Yes	0.497795	0.52871	0.493565	0.502735	-0.76711	3.68659e-07	2.09504e-05	No
P14678/P63162	SNRPB/SNRPN	-0.821797	2.00956e-06	6.34627e-05	SNRPB/N (R147)	No	Yes	0.561855	0.54943	0.57455	0.577555	-0.0326705	0.312779	0.367681	No
Q9Y520	PRRC2C	-0.817642	2.17586e-06	6.34627e-05	PRRC2C (R747)	No	Yes	0.556085	0.56684	0.56031	0.58672	NA	NA	NA	NA
Q9UQ35	SRRM2	0.602607	2.93994e-06	7.35912e-05	SRRM2 (R2342)	No	Yes	1.50985	1.52515	1.52605	1.51285	0.0435689	0.122786	0.16025	No
Q86U42	PABPN1	-0.68738	2.98679e-06	7.35912e-05	PABPN1 (R17)	No	Yes	0.63681	0.617155	0.6188	0.611445	-0.25676	0.000205104	0.000950937	No
P02545	LMNA	0.904514	3.36417e-06	7.35912e-05	LMNA (R644)	No	Yes	1.9493	1.8653	1.7878	1.88885	-0.0287358	0.143715	0.184492	No
P22626	HNRNPA2B1	-0.633904	5.31401e-06	9.66899e-05	HNRNPA2B1 (R266)	No	Yes	0.63068	0.662885	0.645715	0.638875	NA	NA	NA	NA
Q9UQ35	SRRM2	0.83548	5.52514e-06	9.66899e-05	SRRM2 (R2221)	No	Yes	1.85355	1.71495	1.7403	1.8329	0.0435689	0.122786	0.16025	No
Q99729	HNRNPAB	-0.55181	6.36225e-06	0.000106037	HNRNPAB (R245)	No	Yes	0.677605	0.675475	0.69734	0.67846	-0.496351	2.06894e-05	0.000208092	No
P98179	RBM3	-0.550764	7.32756e-06	0.000112808	RBM3 (R131)	No	Yes	0.689825	0.672535	0.673185	0.695385	-0.54737	1.16819e-05	0.00014818	No
Q9BZZ5	API5	-0.60768	7.57871e-06	0.000112808	API5 (R500)	No	Yes	0.666125	0.66149	0.664465	0.633475	-0.0573242	0.103455	0.137641	No
Q9C0J8	WDR33	-0.568867	8.09516e-06	0.000112808	WDR33 (R1144)	No	Yes	0.69176	0.65804	0.67613	0.671085	NA	NA	NA	NA
P22626	HNRNPA2B1	0.957378	8.23881e-06	0.000112808	HNRNPA2B1 (R200)	No	Yes	1.9417	2.07795	1.8252	1.9305	-0.0407821	0.0639058	0.0906537	No
Q92945	KHSRP	-0.768794	8.38003e-06	0.000112808	KHSRP (R411)	No	Yes	0.604655	0.598685	0.55435	0.591275	-0.0694905	0.0209796	0.0346252	No
Q92945	KHSRP	-0.84458	9.7707e-06	0.000123429	KHSRP (R413)	No	Yes	0.55357	0.555955	0.59223	0.52762	-0.0694905	0.0209796	0.0346252	No
P22626	HNRNPA2B1	0.486269	1.00287e-05	0.000123429	HNRNPA2B1 (R350)	No	Yes	1.38635	1.3833	1.4136	1.4204	-0.0407821	0.0639058	0.0906537	No
P51991	HNRNPA3	-0.514633	1.03725e-05	0.000123429	HNRNPA3 (R286)	No	Yes	0.69315	0.715235	0.6868	0.70504	0.0187254	0.305385	0.360481	No
Q14103	HNRNPD	-0.502715	1.05796e-05	0.000123429	HNRNPD (R272)	No	Yes	0.710155	0.711605	0.68835	0.713295	-0.135892	0.000809861	0.00258973	No
Q86V81	ALYREF	-0.755563	1.42199e-05	0.000157111	ALYREF (R197)	No	Yes	0.57948	0.561595	0.621175	0.608885	-0.367142	2.03907e-05	0.000208092	No
Q9UQ35	SRRM2	0.692684	1.43644e-05	0.000157111	SRRM2 (R2288)	No	Yes	1.6519	1.64	1.5212	1.656	0.0435689	0.122786	0.16025	No
Q9BUJ2	HNRNPUL1	-0.496062	1.74596e-05	0.000179731	HNRNPUL1 (R639)	No	Yes	0.73371	0.696805	0.70636	0.699875	-0.17821	0.00665803	0.0134582	No
Q14103	HNRNPD	-0.388151	2.28945e-05	0.00021454	HNRNPD (R280)	No	Yes	0.764605	0.762675	0.75432	0.774975	-0.135892	0.000809861	0.00258973	No
Q92841	DDX17	0.376313	2.53987e-05	0.000219299	DDX17 (R94)	No	Yes	1.2889	1.31825	1.2898	1.29535	-0.0646309	0.0205114	0.0340545	No
Q99832	CCT7	0.363103	2.56893e-05	0.000219299	CCT7 (R537)	No	Yes	1.27875	1.27895	1.28995	1.2972	0.095059	0.00319253	0.00735798	No
Q9NZB2	FAM120A	-0.725476	2.79234e-05	0.000231663	FAM120A (R886)	No	Yes	0.6312	0.586575	0.569245	0.63482	-0.238473	0.0533763	0.0774365	No
Q07955	SRSF1	-0.374634	2.84614e-05	0.000231663	SRSF1 (R93)	No	Yes	0.77051	0.76584	0.76377	0.785265	0.124429	0.0018081	0.00475702	No
P51991	HNRNPA3	-0.370132	3.05094e-05	0.000242689	HNRNPA3 (R214)	No	Yes	0.766575	0.771205	0.768735	0.788525	0.0187254	0.305385	0.360481	No
Q1KMD3	HNRNPUL2	0.608163	3.23323e-05	0.000251473	HNRNPUL2 (R747)	No	Yes	1.6139	1.46415	1.54495	1.47885	-0.149753	0.00196407	0.00507005	No
O43809	NUDT21	0.390459	3.64182e-05	0.000273939	NUDT21 (R15)	No	Yes	1.34945	1.29745	1.3031	1.294	-0.00734051	0.685021	0.722816	No
Q14103	HNRNPD	-0.479077	3.67861e-05	0.000273939	HNRNPD (R278)	No	Yes	0.68416	0.73198	0.73033	0.724365	-0.135892	0.000809861	0.00258973	No
O95429	BAG4	-0.614734	3.93704e-05	0.000287076	BAG4 (R53)	No	Yes	0.680875	0.67848	0.63879	0.616345	NA	NA	NA	NA
