# Supplementary material for: Pharmacological inhibition of PRMT7 links arginine monomethylation to the cellular stress response
Source: Nat Commun. 2020 May 14;11:2396. doi: 10.1038/s41467-020-16271-z (PMC7224190; doi:10.1038/s41467-020-16271-z)
Supplement: Supplementary file 6 — Supplementary Data 3 [file 41467_2020_16271_MOESM6_ESM.xlsx]

## Sheet: Legend
	Supplementary data file 3. Input peptide level analysis in PRMT7 WT and KO cells. Data relating to Supplementary Table 4 and Suppl Fig 5.
	Column definitions
	Protein IDs	Protein Uniprot ID
	Majority protein IDs	Protein Uniprot ID
	Peptide counts (all)	Peptides detected
	Peptide counts (razor+unique)	Peptides detected
	Peptide counts (unique)	Peptides detected
	Protein names	Protein names
	Gene names	Gene names
	Fasta headers	Fasta headers
	Number of proteins	Represented protein umber
	Peptides	Number of peptide in protein
	Razor + unique peptides	Number of peptide in protein
	Unique peptides	Number of peptide in protein
	Peptides Lysate1_TR1	Replicate 1 trial 1
	Peptides Lysate1_TR2	Replicate 1 trial 2
	Peptides Lysate2_TR1	Replicate 2 trial 1
	Peptides Lysate2_TR2	Replicate 2 trial 2
	Peptides Lysate3_TR1	Replicate 3 trial 1
	Peptides Lysate3_TR2	Replicate 3 trial 2
	Peptides Lysate4_TR1	Replicate 4 trial 1
	Peptides Lysate4_TR2	Replicate 4 trial 2
	Razor + unique peptides Lysate1_TR1	Replicate 1 trial 1
	Razor + unique peptides Lysate1_TR2	Replicate 1 trial 2
	Razor + unique peptides Lysate2_TR1	Replicate 2 trial 1
	Razor + unique peptides Lysate2_TR2	Replicate 2 trial 2
	Razor + unique peptides Lysate3_TR1	Replicate 3 trial 1
	Razor + unique peptides Lysate3_TR2	Replicate 3 trial 2
	Razor + unique peptides Lysate4_TR1	Replicate 4 trial 1
	Razor + unique peptides Lysate4_TR2	Replicate 4 trial 2
	Unique peptides Lysate1_TR1	Replicate 1 trial 1
	Unique peptides Lysate1_TR2	Replicate 1 trial 2
	Unique peptides Lysate2_TR1	Replicate 2 trial 1
	Unique peptides Lysate2_TR2	Replicate 2 trial 2
	Unique peptides Lysate3_TR1	Replicate 3 trial 1
	Unique peptides Lysate3_TR2	Replicate 3 trial 2
	Unique peptides Lysate4_TR1	Replicate 4 trial 1
	Unique peptides Lysate4_TR2	Replicate 4 trial 2
	Sequence coverage [%]
	Unique + razor sequence coverage [%]
	Unique sequence coverage [%]
	Mol. weight [kDa]
	Sequence length
	Sequence lengths
	Q-value
	Score
	Identification type Lysate1_TR1	Replicate 1 trial 1
	Identification type Lysate1_TR2	Replicate 1 trial 2
	Identification type Lysate2_TR1	Replicate 2 trial 1
	Identification type Lysate2_TR2	Replicate 2 trial 2
	Identification type Lysate3_TR1	Replicate 3 trial 1
	Identification type Lysate3_TR2	Replicate 3 trial 2
	Identification type Lysate4_TR1	Replicate 4 trial 1
	Identification type Lysate4_TR2	Replicate 4 trial 2
	Ratio H/L
	Ratio H/L normalized
	Ratio H/L variability [%]
	Ratio H/L count
	Ratio H/L iso-count
	Ratio H/L type
	Ratio H/L Lysate1_TR1	Replicate 1 trial 1
	Ratio H/L Lysate1_TR2	Replicate 1 trial 2
	Ratio H/L Lysate2_TR1	Replicate 2 trial 1
	Ratio H/L Lysate2_TR2	Replicate 2 trial 2
	Ratio H/L Lysate3_TR1	Replicate 3 trial 1
	Ratio H/L Lysate3_TR2	Replicate 3 trial 2
	Ratio H/L Lysate4_TR1	Replicate 4 trial 1
	Ratio H/L Lysate4_TR2	Replicate 4 trial 2
	Ratio H/L normalized Lysate1_TR1	Replicate 1 trial 1
	Ratio H/L normalized Lysate1_TR2	Replicate 1 trial 2
	Ratio H/L normalized Lysate2_TR1	Replicate 2 trial 1
	Ratio H/L normalized Lysate2_TR2	Replicate 2 trial 2
	Ratio H/L normalized Lysate3_TR1	Replicate 3 trial 1
	Ratio H/L normalized Lysate3_TR2	Replicate 3 trial 2
	Ratio H/L normalized Lysate4_TR1	Replicate 4 trial 1
	Ratio H/L normalized Lysate4_TR2	Replicate 4 trial 2
	Ratio H/L variability [%] Lysate1_TR1	Replicate 1 trial 1
	Ratio H/L variability [%] Lysate1_TR2	Replicate 1 trial 2
	Ratio H/L variability [%] Lysate2_TR1	Replicate 2 trial 1
	Ratio H/L variability [%] Lysate2_TR2	Replicate 2 trial 2
	Ratio H/L variability [%] Lysate3_TR1	Replicate 3 trial 1
	Ratio H/L variability [%] Lysate3_TR2	Replicate 3 trial 2
	Ratio H/L variability [%] Lysate4_TR1	Replicate 4 trial 1
	Ratio H/L variability [%] Lysate4_TR2	Replicate 4 trial 2
	Ratio H/L count Lysate1_TR1	Replicate 1 trial 1
	Ratio H/L count Lysate1_TR2	Replicate 1 trial 2
	Ratio H/L count Lysate2_TR1	Replicate 2 trial 1
	Ratio H/L count Lysate2_TR2	Replicate 2 trial 2
	Ratio H/L count Lysate3_TR1	Replicate 3 trial 1
	Ratio H/L count Lysate3_TR2	Replicate 3 trial 2
	Ratio H/L count Lysate4_TR1	Replicate 4 trial 1
	Ratio H/L count Lysate4_TR2	Replicate 4 trial 2
	Ratio H/L iso-count Lysate1_TR1	Replicate 1 trial 1
	Ratio H/L iso-count Lysate1_TR2	Replicate 1 trial 2
	Ratio H/L iso-count Lysate2_TR1	Replicate 2 trial 1
	Ratio H/L iso-count Lysate2_TR2	Replicate 2 trial 2
	Ratio H/L iso-count Lysate3_TR1	Replicate 3 trial 1
	Ratio H/L iso-count Lysate3_TR2	Replicate 3 trial 2
	Ratio H/L iso-count Lysate4_TR1	Replicate 4 trial 1
	Ratio H/L iso-count Lysate4_TR2	Replicate 4 trial 2
	Ratio H/L type Lysate1_TR1	Replicate 1 trial 1
	Ratio H/L type Lysate1_TR2	Replicate 1 trial 2
	Ratio H/L type Lysate2_TR1	Replicate 2 trial 1
	Ratio H/L type Lysate2_TR2	Replicate 2 trial 2
	Ratio H/L type Lysate3_TR1	Replicate 3 trial 1
	Ratio H/L type Lysate3_TR2	Replicate 3 trial 2
	Ratio H/L type Lysate4_TR1	Replicate 4 trial 1
	Ratio H/L type Lysate4_TR2	Replicate 4 trial 2
	Sequence coverage Lysate1_TR1 [%]	Replicate 1 trial 1
	Sequence coverage Lysate1_TR2 [%]	Replicate 1 trial 2
	Sequence coverage Lysate2_TR1 [%]	Replicate 2 trial 1
	Sequence coverage Lysate2_TR2 [%]	Replicate 2 trial 2
	Sequence coverage Lysate3_TR1 [%]	Replicate 3 trial 1
	Sequence coverage Lysate3_TR2 [%]	Replicate 3 trial 2
	Sequence coverage Lysate4_TR1 [%]	Replicate 4 trial 1
	Sequence coverage Lysate4_TR2 [%]	Replicate 4 trial 2
	Intensity
	Intensity L
	Intensity H
	Intensity Lysate1_TR1	Replicate 1 trial 1
	Intensity L Lysate1_TR1
	Intensity H Lysate1_TR1
	Intensity Lysate1_TR2	Replicate 1 trial 2
	Intensity L Lysate1_TR2
	Intensity H Lysate1_TR2
	Intensity Lysate2_TR1	Replicate 2 trial 1
	Intensity L Lysate2_TR1
	Intensity H Lysate2_TR1
	Intensity Lysate2_TR2	Replicate 2 trial 2
	Intensity L Lysate2_TR2
	Intensity H Lysate2_TR2
	Intensity Lysate3_TR1	Replicate 3 trial 1
	Intensity L Lysate3_TR1
	Intensity H Lysate3_TR1
	Intensity Lysate3_TR2	Replicate 3 trial 2
	Intensity L Lysate3_TR2
	Intensity H Lysate3_TR2
	Intensity Lysate4_TR1	Replicate 4 trial 1
	Intensity L Lysate4_TR1
	Intensity H Lysate4_TR1
	Intensity Lysate4_TR2	Replicate 4 trial 2
	Intensity L Lysate4_TR2
	Intensity H Lysate4_TR2
	Only identified by site
	Reverse
	Potential contaminant
	id
	Peptide IDs
	Peptide is razor
	Mod. peptide IDs
	Evidence IDs
	MS/MS IDs
	Best MS/MS
	Deamidation (N) site IDs
	Methyl (KR) site IDs
	Oxidation (M) site IDs
	Deamidation (N) site positions
	Methyl (KR) site positions
	Oxidation (M) site positions

## Sheet: Suppl data 3 for suppl table 4 
Protein IDs	Majority protein IDs	Peptide counts (all)	Peptide counts (razor+unique)	Peptide counts (unique)	Protein names	Gene names	Fasta headers	Number of proteins	Peptides	Razor + unique peptides	Unique peptides	Peptides Lysate1_TR1	Peptides Lysate1_TR2	Peptides Lysate2_TR1	Peptides Lysate2_TR2	Peptides Lysate3_TR1	Peptides Lysate3_TR2	Peptides Lysate4_TR1	Peptides Lysate4_TR2	Razor + unique peptides Lysate1_TR1	Razor + unique peptides Lysate1_TR2	Razor + unique peptides Lysate2_TR1	Razor + unique peptides Lysate2_TR2	Razor + unique peptides Lysate3_TR1	Razor + unique peptides Lysate3_TR2	Razor + unique peptides Lysate4_TR1	Razor + unique peptides Lysate4_TR2	Unique peptides Lysate1_TR1	Unique peptides Lysate1_TR2	Unique peptides Lysate2_TR1	Unique peptides Lysate2_TR2	Unique peptides Lysate3_TR1	Unique peptides Lysate3_TR2	Unique peptides Lysate4_TR1	Unique peptides Lysate4_TR2	Sequence coverage [%]	Unique + razor sequence coverage [%]	Unique sequence coverage [%]	Mol. weight [kDa]	Sequence length	Sequence lengths	Q-value	Score	Identification type Lysate1_TR1	Identification type Lysate1_TR2	Identification type Lysate2_TR1	Identification type Lysate2_TR2	Identification type Lysate3_TR1	Identification type Lysate3_TR2
Q9NRG9	Q9NRG9	3	3	3	Aladin	AAAS	sp|Q9NRG9|AAAS_HUMAN Aladin OS=Homo sapiens OX=9606 GN=AAAS PE=1 SV=1	1	3	3	3	2	2	3	1	3	2	3	2	2	2	3	1	3	2	3	2	2	2	3	1	3	2	3	2	8.2	8.2	8.2	59.573	546	546	0	14.931	By MS/MS	By MS/MS	By MS/MS	By MS/MS	By MS/MS	By MS/MS
P49588	P49588	28	28	28	Alanine--tRNA ligase, cytoplasmic	AARS	sp|P49588|SYAC_HUMAN Alanine--tRNA ligase, cytoplasmic OS=Homo sapiens OX=9606 GN=AARS PE=1 SV=2	1	28	28	28	20	21	24	24	22	22	22	25	20	21	24	24	22	22	22	25	20	21	24	24	22	22	22	25	41.6	41.6	41.6	106.81	968	968	0	308.06	By MS/MS	By MS/MS	By MS/MS	By MS/MS	By MS/MS	By MS/MS
Q9NY61	Q9NY61	6	6	6	Protein AATF	AATF	sp|Q9NY61|AATF_HUMAN Protein AATF OS=Homo sapiens OX=9606 GN=AATF PE=1 SV=1	1	6	6	6	5	2	4	4	5	1	3	4	5	2	4	4	5	1	3	4	5	2	4	4	5	1	3	4	16.1	16.1	16.1	63.132	560	560	0	27.636	By MS/MS	By MS/MS	By MS/MS	By MS/MS	By MS/MS	By matching
P28288	P28288	6	6	6	ATP-binding cassette sub-family D member 3	ABCD3	sp|P28288|ABCD3_HUMAN ATP-binding cassette sub-family D member 3 OS=Homo sapiens OX=9606 GN=ABCD3 PE=1 SV=1	1	6	6	6	5	4	3	2	2	2	3	4	5	4	3	2	2	2	3	4	5	4	3	2	2	2	3	4	14	14	14	75.475	659	659	0	25.735	By MS/MS	By MS/MS	By MS/MS	By MS/MS	By MS/MS	By MS/MS
P61221	P61221	19	19	19	ATP-binding cassette sub-family E member 1	ABCE1	sp|P61221|ABCE1_HUMAN ATP-binding cassette sub-family E member 1 OS=Homo sapiens OX=9606 GN=ABCE1 PE=1 SV=1	1	19	19	19	10	11	14	14	11	14	14	12	10	11	14	14	11	14	14	12	10	11	14	14	11	14	14	12	46.2	46.2	46.2	67.314	599	599	0	143.58	By MS/MS	By MS/MS	By MS/MS	By MS/MS	By MS/MS	By MS/MS
Q8NE71	Q8NE71	7	7	7	ATP-binding cassette sub-family F member 1	ABCF1	sp|Q8NE71|ABCF1_HUMAN ATP-binding cassette sub-family F member 1 OS=Homo sapiens OX=9606 GN=ABCF1 PE=1 SV=2	1	7	7	7	2	3	3	1	2	3	1	1	2	3	3	1	2	3	1	1	2	3	3	1	2	3	1	1	10.1	10.1	10.1	95.925	845	845	0	25.111	By MS/MS	By MS/MS	By MS/MS	By matching	By MS/MS	By MS/MS
Q9UG63	Q9UG63	2	2	2	ATP-binding cassette sub-family F member 2	ABCF2	sp|Q9UG63|ABCF2_HUMAN ATP-binding cassette sub-family F member 2 OS=Homo sapiens OX=9606 GN=ABCF2 PE=1 SV=2	1	2	2	2	2	2	0	0	1	0	1	1	2	2	0	0	1	0	1	1	2	2	0	0	1	0	1	1	4	4	4	71.289	623	623	0.00048263	7.7604	By matching	By MS/MS			By matching
Q9NUQ8	Q9NUQ8	2	2	2	ATP-binding cassette sub-family F member 3	ABCF3	sp|Q9NUQ8|ABCF3_HUMAN ATP-binding cassette sub-family F member 3 OS=Homo sapiens OX=9606 GN=ABCF3 PE=1 SV=2	1	2	2	2	1	2	0	0	1	1	0	2	1	2	0	0	1	1	0	2	1	2	0	0	1	1	0	2	3.8	3.8	3.8	79.744	709	709	0.0096712	3.4578	By MS/MS	By matching			By MS/MS	By matching
Q9NUJ1	Q9NUJ1	16	16	16	Mycophenolic acid acyl-glucuronide esterase, mitochondrial	ABHD10	sp|Q9NUJ1|ABHDA_HUMAN Mycophenolic acid acyl-glucuronide esterase, mitochondrial OS=Homo sapiens OX=9606 GN=ABHD10 PE=1 SV=1	1	16	16	16	16	15	16	15	15	15	15	16	16	15	16	15	15	15	15	16	16	15	16	15	15	15	15	16	60.5	60.5	60.5	33.932	306	306	0	189.51	By MS/MS	By MS/MS	By MS/MS	By MS/MS	By MS/MS	By MS/MS
Q8NFV4	Q8NFV4	1	1	1	Alpha/beta hydrolase domain-containing protein 11	ABHD11	sp|Q8NFV4|ABHDB_HUMAN Protein ABHD11 OS=Homo sapiens OX=9606 GN=ABHD11 PE=1 SV=1	1	1	1	1	1	1	1	1	1	1	1	1	1	1	1	1	1	1	1	1	1	1	1	1	1	1	1	1	6.7	6.7	6.7	34.69	315	315	0.00048031	7.6212	By MS/MS	By MS/MS	By MS/MS	By MS/MS	By MS/MS	By MS/MS
Q96IU4	Q96IU4	5	5	5	Alpha/beta hydrolase domain-containing protein 14B	ABHD14B	sp|Q96IU4|ABHEB_HUMAN Protein ABHD14B OS=Homo sapiens OX=9606 GN=ABHD14B PE=1 SV=1	1	5	5	5	3	4	3	3	3	4	4	4	3	4	3	3	3	4	4	4	3	4	3	3	3	4	4	4	39	39	39	22.345	210	210	0	29.387	By MS/MS	By MS/MS	By MS/MS	By MS/MS	By MS/MS	By MS/MS
Q8IZP0	Q8IZP0	4	4	4	Abl interactor 1	ABI1	sp|Q8IZP0|ABI1_HUMAN Abl interactor 1 OS=Homo sapiens OX=9606 GN=ABI1 PE=1 SV=4	1	4	4	4	0	1	2	2	1	2	0	1	0	1	2	2	1	2	0	1	0	1	2	2	1	2	0	1	11.8	11.8	11.8	55.08	508	508	0.00052659	10.166		By matching	By MS/MS	By MS/MS	By matching	By MS/MS
O14639	O14639	2	2	2	Actin-binding LIM protein 1	ABLIM1	sp|O14639|ABLM1_HUMAN Actin-binding LIM protein 1 OS=Homo sapiens OX=9606 GN=ABLIM1 PE=1 SV=3	1	2	2	2	0	1	1	1	0	0	0	0	0	1	1	1	0	0	0	0	0	1	1	1	0	0	0	0	2.6	2.6	2.6	87.687	778	778	0.0086512	3.6928		By matching	By MS/MS	By MS/MS
Q9P1F3	Q9P1F3	3	3	3	Costars family protein ABRACL	ABRACL	sp|Q9P1F3|ABRAL_HUMAN Costars family protein ABRACL OS=Homo sapiens OX=9606 GN=ABRACL PE=1 SV=1	1	3	3	3	2	3	2	2	2	2	2	3	2	3	2	2	2	2	2	3	2	3	2	2	2	2	2	3	65.4	65.4	65.4	9.0564	81	81	0	45.534	By MS/MS	By MS/MS	By MS/MS	By MS/MS	By MS/MS	By MS/MS
P09110	P09110	2	2	2	3-ketoacyl-CoA thiolase, peroxisomal	ACAA1	sp|P09110|THIK_HUMAN 3-ketoacyl-CoA thiolase, peroxisomal OS=Homo sapiens OX=9606 GN=ACAA1 PE=1 SV=2	1	2	2	2	2	2	1	2	2	1	2	2	2	2	1	2	2	1	2	2	2	2	1	2	2	1	2	2	8.7	8.7	8.7	44.292	424	424	0.00053996	10.914	By MS/MS	By MS/MS	By MS/MS	By MS/MS	By MS/MS	By MS/MS
Q13085	Q13085	7	7	7	Acetyl-CoA carboxylase 1;Biotin carboxylase	ACACA	sp|Q13085|ACACA_HUMAN Acetyl-CoA carboxylase 1 OS=Homo sapiens OX=9606 GN=ACACA PE=1 SV=2	1	7	7	7	5	4	5	4	4	4	4	5	5	4	5	4	4	4	4	5	5	4	5	4	4	4	4	5	4.8	4.8	4.8	265.55	2346	2346	0	29.62	By MS/MS	By MS/MS	By MS/MS	By MS/MS	By MS/MS	By MS/MS
Q9H845	Q9H845	4	4	4	Acyl-CoA dehydrogenase family member 9, mitochondrial	ACAD9	sp|Q9H845|ACAD9_HUMAN Acyl-CoA dehydrogenase family member 9, mitochondrial OS=Homo sapiens OX=9606 GN=ACAD9 PE=1 SV=1	1	4	4	4	2	3	1	1	1	2	2	2	2	3	1	1	1	2	2	2	2	3	1	1	1	2	2	2	11.8	11.8	11.8	68.76	621	621	0	12.498	By MS/MS	By MS/MS	By MS/MS	By matching	By MS/MS	By MS/MS
P11310	P11310	9	9	9	Medium-chain specific acyl-CoA dehydrogenase, mitochondrial	ACADM	sp|P11310|ACADM_HUMAN Medium-chain specific acyl-CoA dehydrogenase, mitochondrial OS=Homo sapiens OX=9606 GN=ACADM PE=1 SV=1	1	9	9	9	4	5	7	7	6	6	5	6	4	5	7	7	6	6	5	6	4	5	7	7	6	6	5	6	29	29	29	46.588	421	421	0	113.56	By MS/MS	By MS/MS	By MS/MS	By MS/MS	By MS/MS	By MS/MS
P16219	P16219	1	1	1	Short-chain specific acyl-CoA dehydrogenase, mitochondrial	ACADS	sp|P16219|ACADS_HUMAN Short-chain specific acyl-CoA dehydrogenase, mitochondrial OS=Homo sapiens OX=9606 GN=ACADS PE=1 SV=1	1	1	1	1	1	1	1	0	1	1	1	1	1	1	1	0	1	1	1	1	1	1	1	0	1	1	1	1	6.1	6.1	6.1	44.297	412	412	0	29.188	By MS/MS	By matching	By MS/MS		By matching	By matching
P45954	P45954	4	4	4	Short/branched chain specific acyl-CoA dehydrogenase, mitochondrial	ACADSB	sp|P45954|ACDSB_HUMAN Short/branched chain specific acyl-CoA dehydrogenase, mitochondrial OS=Homo sapiens OX=9606 GN=ACADSB PE=1 SV=1	1	4	4	4	3	2	2	1	3	3	3	3	3	2	2	1	3	3	3	3	3	2	2	1	3	3	3	3	15.5	15.5	15.5	47.485	432	432	0	29.238	By MS/MS	By MS/MS	By MS/MS	By MS/MS	By MS/MS	By MS/MS
P49748	P49748	17	17	17	Very long-chain specific acyl-CoA dehydrogenase, mitochondrial	ACADVL	sp|P49748|ACADV_HUMAN Very long-chain specific acyl-CoA dehydrogenase, mitochondrial OS=Homo sapiens OX=9606 GN=ACADVL PE=1 SV=1	1	17	17	17	12	13	14	15	13	15	11	15	12	13	14	15	13	15	11	15	12	13	14	15	13	15	11	15	36.2	36.2	36.2	70.389	655	655	0	133.34	By MS/MS	By MS/MS	By MS/MS	By MS/MS	By MS/MS	By MS/MS
Q15057	Q15057	2	2	2	Arf-GAP with coiled-coil, ANK repeat and PH domain-containing protein 2	ACAP2	sp|Q15057|ACAP2_HUMAN Arf-GAP with coiled-coil, ANK repeat and PH domain-containing protein 2 OS=Homo sapiens OX=9606 GN=ACAP2 PE=1 SV=3	1	2	2	2	1	2	1	0	1	1	1	1	1	2	1	0	1	1	1	1	1	2	1	0	1	1	1	1	2.7	2.7	2.7	88.028	778	778	0.0096674	3.4561	By MS/MS	By MS/MS	By MS/MS		By MS/MS	By MS/MS
P24752	P24752	16	16	16	Acetyl-CoA acetyltransferase, mitochondrial	ACAT1	sp|P24752|THIL_HUMAN Acetyl-CoA acetyltransferase, mitochondrial OS=Homo sapiens OX=9606 GN=ACAT1 PE=1 SV=1	1	16	16	16	13	14	14	14	15	14	15	14	13	14	14	14	15	14	15	14	13	14	14	14	15	14	15	14	57.6	57.6	57.6	45.199	427	427	0	171.65	By MS/MS	By MS/MS	By MS/MS	By MS/MS	By MS/MS	By MS/MS
Q9BWD1	Q9BWD1	9	9	9	Acetyl-CoA acetyltransferase, cytosolic	ACAT2	sp|Q9BWD1|THIC_HUMAN Acetyl-CoA acetyltransferase, cytosolic OS=Homo sapiens OX=9606 GN=ACAT2 PE=1 SV=2	1	9	9	9	7	5	7	8	8	9	7	7	7	5	7	8	8	9	7	7	7	5	7	8	8	9	7	7	48.1	48.1	48.1	41.35	397	397	0	149.11	By MS/MS	By MS/MS	By MS/MS	By MS/MS	By MS/MS	By MS/MS
Q9H3P7	Q9H3P7	2	2	2	Golgi resident protein GCP60	ACBD3	sp|Q9H3P7|GCP60_HUMAN Golgi resident protein GCP60 OS=Homo sapiens OX=9606 GN=ACBD3 PE=1 SV=4	1	2	2	2	0	0	1	2	0	1	0	0	0	0	1	2	0	1	0	0	0	0	1	2	0	1	0	0	8	8	8	60.593	528	528	0.0079208	3.7745			By matching	By MS/MS		By matching
Q9UKV3	Q9UKV3	11	11	11	Apoptotic chromatin condensation inducer in the nucleus	ACIN1	sp|Q9UKV3|ACINU_HUMAN Apoptotic chromatin condensation inducer in the nucleus OS=Homo sapiens OX=9606 GN=ACIN1 PE=1 SV=2	1	11	11	11	7	7	5	7	8	10	8	6	7	7	5	7	8	10	8	6	7	7	5	7	8	10	8	6	11.5	11.5	11.5	151.86	1341	1341	0	40.318	By MS/MS	By MS/MS	By MS/MS	By MS/MS	By MS/MS	By MS/MS
P53396	P53396	46	46	46	ATP-citrate synthase	ACLY	sp|P53396|ACLY_HUMAN ATP-citrate synthase OS=Homo sapiens OX=9606 GN=ACLY PE=1 SV=3	1	46	46	46	40	38	39	38	40	36	42	38	40	38	39	38	40	36	42	38	40	38	39	38	40	36	42	38	51	51	51	120.84	1101	1101	0	323.31	By MS/MS	By MS/MS	By MS/MS	By MS/MS	By MS/MS	By MS/MS
P21399	P21399	14	14	14	Cytoplasmic aconitate hydratase	ACO1	sp|P21399|ACOC_HUMAN Cytoplasmic aconitate hydratase OS=Homo sapiens OX=9606 GN=ACO1 PE=1 SV=3	1	14	14	14	13	12	9	11	12	12	12	12	13	12	9	11	12	12	12	12	13	12	9	11	12	12	12	12	25.1	25.1	25.1	98.398	889	889	0	104.46	By MS/MS	By MS/MS	By MS/MS	By MS/MS	By MS/MS	By MS/MS
Q99798	Q99798	7	7	7	Aconitate hydratase, mitochondrial	ACO2	sp|Q99798|ACON_HUMAN Aconitate hydratase, mitochondrial OS=Homo sapiens OX=9606 GN=ACO2 PE=1 SV=2	1	7	7	7	2	3	3	2	2	2	3	4	2	3	3	2	2	2	3	4	2	3	3	2	2	2	3	4	19.1	19.1	19.1	85.424	780	780	0	29.347	By MS/MS	By MS/MS	By MS/MS	By MS/MS	By MS/MS	By MS/MS
Q9NPJ3	Q9NPJ3	3	3	3	Acyl-coenzyme A thioesterase 13;Acyl-coenzyme A thioesterase 13, N-terminally processed	ACOT13	sp|Q9NPJ3|ACO13_HUMAN Acyl-coenzyme A thioesterase 13 OS=Homo sapiens OX=9606 GN=ACOT13 PE=1 SV=1	1	3	3	3	1	1	2	3	3	3	2	1	1	1	2	3	3	3	2	1	1	1	2	3	3	3	2	1	40	40	40	14.96	140	140	0	19.297	By matching	By MS/MS	By matching	By MS/MS	By MS/MS	By MS/MS
O00154;Q6ZUV0	O00154	12;1	12;1	12;1	Cytosolic acyl coenzyme A thioester hydrolase	ACOT7	sp|O00154|BACH_HUMAN Cytosolic acyl coenzyme A thioester hydrolase OS=Homo sapiens OX=9606 GN=ACOT7 PE=1 SV=3	2	12	12	12	10	11	11	11	12	12	10	10	10	11	11	11	12	12	10	10	10	11	11	11	12	12	10	10	42.6	42.6	42.6	41.796	380	380;252	0	83.966	By MS/MS	By MS/MS	By MS/MS	By MS/MS	By MS/MS	By MS/MS
Q9Y305	Q9Y305	8	8	8	Acyl-coenzyme A thioesterase 9, mitochondrial	ACOT9	sp|Q9Y305|ACOT9_HUMAN Acyl-coenzyme A thioesterase 9, mitochondrial OS=Homo sapiens OX=9606 GN=ACOT9 PE=1 SV=2	1	8	8	8	5	5	3	4	5	4	6	5	5	5	3	4	5	4	6	5	5	5	3	4	5	4	6	5	24.1	24.1	24.1	49.901	439	439	0	44.699	By MS/MS	By MS/MS	By MS/MS	By MS/MS	By MS/MS	By MS/MS
Q15067	Q15067	5	5	5	Peroxisomal acyl-coenzyme A oxidase 1	ACOX1	sp|Q15067|ACOX1_HUMAN Peroxisomal acyl-coenzyme A oxidase 1 OS=Homo sapiens OX=9606 GN=ACOX1 PE=1 SV=3	1	5	5	5	4	3	3	2	2	2	5	2	4	3	3	2	2	2	5	2	4	3	3	2	2	2	5	2	12.6	12.6	12.6	74.423	660	660	0	19.997	By MS/MS	By MS/MS	By MS/MS	By matching	By matching	By matching
P24666	P24666	5	5	5	Low molecular weight phosphotyrosine protein phosphatase	ACP1	sp|P24666|PPAC_HUMAN Low molecular weight phosphotyrosine protein phosphatase OS=Homo sapiens OX=9606 GN=ACP1 PE=1 SV=3	1	5	5	5	4	2	3	1	4	4	3	3	4	2	3	1	4	4	3	3	4	2	3	1	4	4	3	3	43	43	43	18.042	158	158	0	31.656	By MS/MS	By MS/MS	By MS/MS	By MS/MS	By MS/MS	By MS/MS
Q9NPH0	Q9NPH0	1	1	1	Lysophosphatidic acid phosphatase type 6	ACP6	sp|Q9NPH0|PPA6_HUMAN Lysophosphatidic acid phosphatase type 6 OS=Homo sapiens OX=9606 GN=ACP6 PE=1 SV=3	1	1	1	1	0	1	1	0	0	0	1	1	0	1	1	0	0	0	1	1	0	1	1	0	0	0	1	1	5.8	5.8	5.8	48.886	428	428	0.0033167	4.3867		By MS/MS	By MS/MS
Q96CM8	Q96CM8	1	1	1	Acyl-CoA synthetase family member 2, mitochondrial	ACSF2	sp|Q96CM8|ACSF2_HUMAN Acyl-CoA synthetase family member 2, mitochondrial OS=Homo sapiens OX=9606 GN=ACSF2 PE=1 SV=2	1	1	1	1	1	0	0	0	0	0	1	1	1	0	0	0	0	0	1	1	1	0	0	0	0	0	1	1	4.9	4.9	4.9	68.124	615	615	0.00054201	11.043	By matching
Q4G176	Q4G176	4	4	4	Acyl-CoA synthetase family member 3, mitochondrial	ACSF3	sp|Q4G176|ACSF3_HUMAN Acyl-CoA synthetase family member 3, mitochondrial OS=Homo sapiens OX=9606 GN=ACSF3 PE=1 SV=3	1	4	4	4	4	2	2	3	3	3	4	4	4	2	2	3	3	3	4	4	4	2	2	3	3	3	4	4	13.9	13.9	13.9	64.129	576	576	0	16.798	By matching	By matching	By MS/MS	By MS/MS	By MS/MS	By MS/MS
P33121	P33121	3	2	2	Long-chain-fatty-acid--CoA ligase 1	ACSL1	sp|P33121|ACSL1_HUMAN Long-chain-fatty-acid--CoA ligase 1 OS=Homo sapiens OX=9606 GN=ACSL1 PE=1 SV=1	1	3	2	2	1	2	2	1	1	1	1	0	1	1	1	1	1	1	1	0	1	1	1	1	1	1	1	0	6.9	5.3	5.3	77.942	698	698	0.009364	3.5983	By MS/MS	By matching	By MS/MS	By MS/MS	By matching	By matching
O95573	O95573	7	7	6	Long-chain-fatty-acid--CoA ligase 3	ACSL3	sp|O95573|ACSL3_HUMAN Long-chain-fatty-acid--CoA ligase 3 OS=Homo sapiens OX=9606 GN=ACSL3 PE=1 SV=3	1	7	7	6	3	3	3	3	2	3	4	4	3	3	3	3	2	3	4	4	2	2	2	2	1	2	3	3	16.8	16.8	14.3	80.419	720	720	0	34.235	By MS/MS	By MS/MS	By MS/MS	By MS/MS	By MS/MS	By MS/MS
O60488	O60488	4	3	3	Long-chain-fatty-acid--CoA ligase 4	ACSL4	sp|O60488|ACSL4_HUMAN Long-chain-fatty-acid--CoA ligase 4 OS=Homo sapiens OX=9606 GN=ACSL4 PE=1 SV=2	1	4	3	3	2	2	4	3	1	2	2	2	1	1	3	2	0	1	1	1	1	1	3	2	0	1	1	1	9.1	6.6	6.6	79.187	711	711	0.00055928	12.221	By MS/MS	By matching	By MS/MS	By MS/MS	By matching	By matching
Q9ULC5	Q9ULC5	13	13	12	Long-chain-fatty-acid--CoA ligase 5	ACSL5	sp|Q9ULC5|ACSL5_HUMAN Long-chain-fatty-acid--CoA ligase 5 OS=Homo sapiens OX=9606 GN=ACSL5 PE=1 SV=1	1	13	13	12	3	5	6	6	6	4	8	3	3	5	6	6	6	4	8	3	3	4	5	6	6	4	8	3	28.3	28.3	26.6	75.99	683	683	0	77.993	By MS/MS	By MS/MS	By MS/MS	By MS/MS	By MS/MS	By MS/MS
Q9NR19	Q9NR19	1	1	1	Acetyl-coenzyme A synthetase, cytoplasmic	ACSS2	sp|Q9NR19|ACSA_HUMAN Acetyl-coenzyme A synthetase, cytoplasmic OS=Homo sapiens OX=9606 GN=ACSS2 PE=1 SV=1	1	1	1	1	1	0	1	0	1	1	0	0	1	0	1	0	1	1	0	0	1	0	1	0	1	1	0	0	5.7	5.7	5.7	78.579	701	701	0.0029474	4.6503	By MS/MS		By matching		By MS/MS	By matching
P68133;P68032;P63267;P62736	P68133;P68032;P63267;P62736	13;13;12;12	1;1;1;1	1;1;1;1	Actin, alpha skeletal muscle;Actin, alpha cardiac muscle 1;Actin, gamma-enteric smooth muscle;Actin, aortic smooth muscle	ACTA1;ACTC1;ACTG2;ACTA2	sp|P68133|ACTS_HUMAN Actin, alpha skeletal muscle OS=Homo sapiens OX=9606 GN=ACTA1 PE=1 SV=1;sp|P68032|ACTC_HUMAN Actin, alpha cardiac muscle 1 OS=Homo sapiens OX=9606 GN=ACTC1 PE=1 SV=1;sp|P63267|ACTH_HUMAN Actin, gamma-enteric smooth muscle OS=Homo sapie	4	13	1	1	13	13	13	13	13	13	13	13	1	1	1	1	1	1	1	1	1	1	1	1	1	1	1	1	31.8	4.2	4.2	42.051	377	377;377;376;377	0	32.292	By MS/MS	By MS/MS	By MS/MS	By MS/MS	By MS/MS	By MS/MS
P60709;Q9BYX7	P60709	24;4	1;0	1;0	Actin, cytoplasmic 1;Actin, cytoplasmic 1, N-terminally processed	ACTB	sp|P60709|ACTB_HUMAN Actin, cytoplasmic 1 OS=Homo sapiens OX=9606 GN=ACTB PE=1 SV=1	2	24	1	1	24	24	24	24	24	24	24	24	1	1	1	1	1	1	1	1	1	1	1	1	1	1	1	1	77.3	4.5	4.5	41.736	375	375;375	0	61.35	By MS/MS	By MS/MS	By MS/MS	By MS/MS	By MS/MS	By MS/MS
Q562R1	Q562R1	8	2	2	Beta-actin-like protein 2	ACTBL2	sp|Q562R1|ACTBL_HUMAN Beta-actin-like protein 2 OS=Homo sapiens OX=9606 GN=ACTBL2 PE=1 SV=2	1	8	2	2	8	8	8	8	8	8	8	8	2	2	2	2	2	2	2	2	2	2	2	2	2	2	2	2	20.7	7.4	7.4	42.003	376	376	0.00054437	11.128	By MS/MS	By MS/MS	By MS/MS	By MS/MS	By MS/MS	By MS/MS
P63261	P63261	25	25	2	Actin, cytoplasmic 2;Actin, cytoplasmic 2, N-terminally processed	ACTG1	sp|P63261|ACTG_HUMAN Actin, cytoplasmic 2 OS=Homo sapiens OX=9606 GN=ACTG1 PE=1 SV=1	1	25	25	2	25	25	25	25	25	25	24	25	25	25	25	25	25	25	24	25	2	2	2	2	2	2	1	2	77.6	77.6	4.8	41.792	375	375	0	323.31	By MS/MS	By MS/MS	By MS/MS	By MS/MS	By MS/MS	By MS/MS
O60613	O60613	2	2	2	15 kDa selenoprotein	SELENOF	sp|O60613|SEP15_HUMAN Selenoprotein F OS=Homo sapiens OX=9606 GN=SELENOF PE=1 SV=4	1	2	2	2	1	1	2	1	2	2	1	1	1	1	2	1	2	2	1	1	1	1	2	1	2	2	1	1	17	17	17	18.092	165	165	0.00055772	12.097	By MS/MS	By MS/MS	By matching	By matching	By MS/MS	By MS/MS
Q8WYJ6	Q8WYJ6	2	2	2	Septin-1	2020-09-01	sp|Q8WYJ6|SEPT1_HUMAN Septin-1 OS=Homo sapiens OX=9606 GN=SEPT1 PE=1 SV=2	1	2	2	2	2	0	0	0	1	1	0	0	2	0	0	0	1	1	0	0	2	0	0	0	1	1	0	0	6	6	6	41.97	367	367	0.0097125	3.5153	By MS/MS				By MS/MS	By MS/MS
Q9P0V9	Q9P0V9	4	3	3	Septin-10	2020-09-10	sp|Q9P0V9|SEP10_HUMAN Septin-10 OS=Homo sapiens OX=9606 GN=SEPT10 PE=1 SV=2	1	4	3	3	2	2	3	2	3	1	3	2	2	2	2	2	3	1	2	1	2	2	2	2	3	1	2	1	14.8	10.6	10.6	52.592	454	454	0	14.151	By matching	By matching	By MS/MS	By MS/MS	By MS/MS	By MS/MS
Q9NVA2;Q14141;Q92599	Q9NVA2	10;3;2	10;3;2	9;3;1	Septin-11	2020-09-11	sp|Q9NVA2|SEP11_HUMAN Septin-11 OS=Homo sapiens OX=9606 GN=SEPT11 PE=1 SV=3	3	10	10	9	5	6	7	8	6	7	9	6	5	6	7	8	6	7	9	6	5	6	6	8	6	7	8	5	32.4	32.4	28	49.398	429	429;434;483	0	59.357	By MS/MS	By MS/MS	By MS/MS	By MS/MS	By MS/MS	By MS/MS
Q15019	Q15019	16	16	16	Septin-2	2020-09-02	sp|Q15019|SEPT2_HUMAN Septin-2 OS=Homo sapiens OX=9606 GN=SEPT2 PE=1 SV=1	1	16	16	16	10	12	12	13	13	12	13	11	10	12	12	13	13	12	13	11	10	12	12	13	13	12	13	11	63.7	63.7	63.7	41.487	361	361	0	221.01	By MS/MS	By MS/MS	By MS/MS	By MS/MS	By MS/MS	By MS/MS
Q16181;Q6ZU15	Q16181	11;1	11;1	11;1	Septin-7	2020-09-07	sp|Q16181|SEPT7_HUMAN Septin-7 OS=Homo sapiens OX=9606 GN=SEPT7 PE=1 SV=2	2	11	11	11	9	7	10	11	9	9	9	8	9	7	10	11	9	9	9	8	9	7	10	11	9	9	9	8	34.1	34.1	34.1	50.679	437	437;432	0	108.7	By MS/MS	By MS/MS	By MS/MS	By MS/MS	By MS/MS	By MS/MS
Q9UHD8	Q9UHD8	23	23	23	Septin-9	2020-09-09	sp|Q9UHD8|SEPT9_HUMAN Septin-9 OS=Homo sapiens OX=9606 GN=SEPT9 PE=1 SV=2	1	23	23	23	19	19	21	20	19	21	19	16	19	19	21	20	19	21	19	16	19	19	21	20	19	21	19	16	46.6	46.6	46.6	65.401	586	586	0	165.53	By MS/MS	By MS/MS	By MS/MS	By MS/MS	By MS/MS	By MS/MS
O96019;O94805	O96019	5;1	5;1	5;1	Actin-like protein 6A	ACTL6A	sp|O96019|ACL6A_HUMAN Actin-like protein 6A OS=Homo sapiens OX=9606 GN=ACTL6A PE=1 SV=1	2	5	5	5	3	4	3	3	3	4	3	3	3	4	3	3	3	4	3	3	3	4	3	3	3	4	3	3	17.7	17.7	17.7	47.46	429	429;426	0	36.458	By MS/MS	By MS/MS	By MS/MS	By MS/MS	By MS/MS	By MS/MS
P12814	P12814	44	26	24	Alpha-actinin-1	ACTN1	sp|P12814|ACTN1_HUMAN Alpha-actinin-1 OS=Homo sapiens OX=9606 GN=ACTN1 PE=1 SV=2	1	44	26	24	41	41	37	38	39	38	39	40	23	23	20	21	21	21	23	23	21	21	20	20	20	19	21	21	64.1	42.4	40.7	103.06	892	892	0	322.61	By MS/MS	By MS/MS	By MS/MS	By MS/MS	By MS/MS	By MS/MS
O43707;Q9H254	O43707	58;1	58;1	40;1	Alpha-actinin-4	ACTN4	sp|O43707|ACTN4_HUMAN Alpha-actinin-4 OS=Homo sapiens OX=9606 GN=ACTN4 PE=1 SV=2	2	58	58	40	54	55	54	54	54	53	54	55	54	55	54	54	54	53	54	55	36	37	37	37	36	36	38	38	75.4	75.4	55.7	104.85	911	911;2564	0	323.31	By MS/MS	By MS/MS	By MS/MS	By MS/MS	By MS/MS	By MS/MS
P61163	P61163	13	13	7	Alpha-centractin	ACTR1A	sp|P61163|ACTZ_HUMAN Alpha-centractin OS=Homo sapiens OX=9606 GN=ACTR1A PE=1 SV=1	1	13	13	7	10	10	11	11	11	11	11	12	10	10	11	11	11	11	11	12	6	5	6	7	6	6	7	6	47.9	47.9	27.1	42.613	376	376	0	78.626	By MS/MS	By MS/MS	By MS/MS	By MS/MS	By MS/MS	By MS/MS
P61160	P61160	11	11	11	Actin-related protein 2	ACTR2	sp|P61160|ARP2_HUMAN Actin-related protein 2 OS=Homo sapiens OX=9606 GN=ACTR2 PE=1 SV=1	1	11	11	11	8	9	9	9	10	9	9	8	8	9	9	9	10	9	9	8	8	9	9	9	10	9	9	8	35.8	35.8	35.8	44.76	394	394	0	85.675	By MS/MS	By MS/MS	By MS/MS	By MS/MS	By MS/MS	By MS/MS
P61158;Q9P1U1;Q9C0K3	P61158	16;2;1	16;2;1	16;2;1	Actin-related protein 3	ACTR3	sp|P61158|ARP3_HUMAN Actin-related protein 3 OS=Homo sapiens OX=9606 GN=ACTR3 PE=1 SV=3	3	16	16	16	10	11	15	12	13	12	13	13	10	11	15	12	13	12	13	13	10	11	15	12	13	12	13	13	51.7	51.7	51.7	47.371	418	418;418;210	0	112.9	By MS/MS	By MS/MS	By MS/MS	By MS/MS	By MS/MS	By MS/MS
O14672	O14672	1	1	1	Disintegrin and metalloproteinase domain-containing protein 10	ADAM10	sp|O14672|ADA10_HUMAN Disintegrin and metalloproteinase domain-containing protein 10 OS=Homo sapiens OX=9606 GN=ADAM10 PE=1 SV=1	1	1	1	1	0	0	0	1	1	0	0	0	0	0	0	1	1	0	0	0	0	0	0	1	1	0	0	0	1.7	1.7	1.7	84.141	748	748	0.0021701	5.1521				By MS/MS	By MS/MS
Q13443	Q13443	1	1	1	Disintegrin and metalloproteinase domain-containing protein 9	ADAM9	sp|Q13443|ADAM9_HUMAN Disintegrin and metalloproteinase domain-containing protein 9 OS=Homo sapiens OX=9606 GN=ADAM9 PE=1 SV=1	1	1	1	1	0	1	1	1	0	1	0	0	0	1	1	1	0	1	0	0	0	1	1	1	0	1	0	0	1.7	1.7	1.7	90.555	819	819	0.0021805	5.2838		By MS/MS	By MS/MS	By MS/MS		By MS/MS
P55265	P55265	19	19	19	Double-stranded RNA-specific adenosine deaminase	ADAR	sp|P55265|DSRAD_HUMAN Double-stranded RNA-specific adenosine deaminase OS=Homo sapiens OX=9606 GN=ADAR PE=1 SV=4	1	19	19	19	9	12	10	8	12	13	11	13	9	12	10	8	12	13	11	13	9	12	10	8	12	13	11	13	21.3	21.3	21.3	136.06	1226	1226	0	85.809	By MS/MS	By MS/MS	By MS/MS	By MS/MS	By MS/MS	By MS/MS
P35611	P35611	4	4	4	Alpha-adducin	ADD1	sp|P35611|ADDA_HUMAN Alpha-adducin OS=Homo sapiens OX=9606 GN=ADD1 PE=1 SV=2	1	4	4	4	2	2	0	2	1	4	1	2	2	2	0	2	1	4	1	2	2	2	0	2	1	4	1	2	9.8	9.8	9.8	80.954	737	737	0.00055371	11.838	By MS/MS	By MS/MS		By MS/MS	By matching	By MS/MS
P11766	P11766	16	16	16	Alcohol dehydrogenase class-3	ADH5	sp|P11766|ADHX_HUMAN Alcohol dehydrogenase class-3 OS=Homo sapiens OX=9606 GN=ADH5 PE=1 SV=4	1	16	16	16	12	10	12	12	11	13	15	13	12	10	12	12	11	13	15	13	12	10	12	12	11	13	15	13	63.4	63.4	63.4	39.724	374	374	0	146.92	By MS/MS	By MS/MS	By MS/MS	By MS/MS	By MS/MS	By MS/MS
Q15847	Q15847	3	3	3	Adipogenesis regulatory factor	ADIRF	sp|Q15847|ADIRF_HUMAN Adipogenesis regulatory factor OS=Homo sapiens OX=9606 GN=ADIRF PE=1 SV=1	1	3	3	3	3	3	3	3	3	3	3	3	3	3	3	3	3	3	3	3	3	3	3	3	3	3	3	3	69.7	69.7	69.7	7.8547	76	76	0	105.95	By MS/MS	By MS/MS	By MS/MS	By MS/MS	By MS/MS	By MS/MS
P55263	P55263	8	8	8	Adenosine kinase	ADK	sp|P55263|ADK_HUMAN Adenosine kinase OS=Homo sapiens OX=9606 GN=ADK PE=1 SV=2	1	8	8	8	7	7	8	6	7	7	7	7	7	7	8	6	7	7	7	7	7	7	8	6	7	7	7	7	34	34	34	40.545	362	362	0	96.076	By MS/MS	By MS/MS	By MS/MS	By MS/MS	By MS/MS	By MS/MS
Q9H2P0	Q9H2P0	1	1	1	Activity-dependent neuroprotector homeobox protein	ADNP	sp|Q9H2P0|ADNP_HUMAN Activity-dependent neuroprotector homeobox protein OS=Homo sapiens OX=9606 GN=ADNP PE=1 SV=1	1	1	1	1	0	0	1	1	1	0	0	0	0	0	1	1	1	0	0	0	0	0	1	1	1	0	0	0	1.6	1.6	1.6	123.56	1102	1102	0.0033044	4.304			By MS/MS	By MS/MS	By MS/MS
Q16186	Q16186	5	5	5	Proteasomal ubiquitin receptor ADRM1	ADRM1	sp|Q16186|ADRM1_HUMAN Proteasomal ubiquitin receptor ADRM1 OS=Homo sapiens OX=9606 GN=ADRM1 PE=1 SV=2	1	5	5	5	3	3	3	4	3	3	3	3	3	3	3	4	3	3	3	3	3	3	3	4	3	3	3	3	15.5	15.5	15.5	42.153	407	407	0	21.427	By MS/MS	By MS/MS	By MS/MS	By MS/MS	By MS/MS	By MS/MS
P30566	P30566	14	14	14	Adenylosuccinate lyase	ADSL	sp|P30566|PUR8_HUMAN Adenylosuccinate lyase OS=Homo sapiens OX=9606 GN=ADSL PE=1 SV=2	1	14	14	14	13	10	10	11	11	10	11	10	13	10	10	11	11	10	11	10	13	10	10	11	11	10	11	10	41.3	41.3	41.3	54.889	484	484	0	78.594	By MS/MS	By MS/MS	By MS/MS	By MS/MS	By MS/MS	By MS/MS
P30520;Q8N142	P30520	8;1	8;1	8;1	Adenylosuccinate synthetase isozyme 2	ADSS	sp|P30520|PURA2_HUMAN Adenylosuccinate synthetase isozyme 2 OS=Homo sapiens OX=9606 GN=ADSS PE=1 SV=3	2	8	8	8	7	6	5	6	4	5	7	6	7	6	5	6	4	5	7	6	7	6	5	6	4	5	7	6	20.8	20.8	20.8	50.097	456	456;457	0	31.254	By MS/MS	By MS/MS	By MS/MS	By MS/MS	By MS/MS	By MS/MS
Q9Y4W6	Q9Y4W6	3	3	3	AFG3-like protein 2	AFG3L2	sp|Q9Y4W6|AFG32_HUMAN AFG3-like protein 2 OS=Homo sapiens OX=9606 GN=AFG3L2 PE=1 SV=2	1	3	3	3	2	1	1	1	1	1	1	1	2	1	1	1	1	1	1	1	2	1	1	1	1	1	1	1	3.5	3.5	3.5	88.583	797	797	0.00050226	8.7935	By MS/MS	By MS/MS	By MS/MS	By MS/MS	By MS/MS	By MS/MS
P52594	P52594	4	4	4	Arf-GAP domain and FG repeat-containing protein 1	AGFG1	sp|P52594|AGFG1_HUMAN Arf-GAP domain and FG repeat-containing protein 1 OS=Homo sapiens OX=9606 GN=AGFG1 PE=1 SV=2	1	4	4	4	2	1	1	2	0	2	2	1	2	1	1	2	0	2	2	1	2	1	1	2	0	2	2	1	12.6	12.6	12.6	58.259	562	562	0	17.115	By MS/MS	By MS/MS	By matching	By MS/MS		By MS/MS
Q53H12	Q53H12	2	2	2	Acylglycerol kinase, mitochondrial	AGK	sp|Q53H12|AGK_HUMAN Acylglycerol kinase, mitochondrial OS=Homo sapiens OX=9606 GN=AGK PE=1 SV=2	1	2	2	2	1	1	1	2	2	2	1	2	1	1	1	2	2	2	1	2	1	1	1	2	2	2	1	2	8.8	8.8	8.8	47.137	422	422	0	20.293	By MS/MS	By MS/MS	By MS/MS	By MS/MS	By MS/MS	By MS/MS
P35573	P35573	5	5	5	Glycogen debranching enzyme;4-alpha-glucanotransferase;Amylo-alpha-1,6-glucosidase	AGL	sp|P35573|GDE_HUMAN Glycogen debranching enzyme OS=Homo sapiens OX=9606 GN=AGL PE=1 SV=3	1	5	5	5	4	3	3	2	3	2	5	3	4	3	3	2	3	2	5	3	4	3	3	2	3	2	5	3	6.3	6.3	6.3	174.76	1532	1532	0	64.189	By MS/MS	By MS/MS	By MS/MS	By MS/MS	By MS/MS	By MS/MS
Q9NUQ2	Q9NUQ2	1	1	1	1-acyl-sn-glycerol-3-phosphate acyltransferase epsilon	AGPAT5	sp|Q9NUQ2|PLCE_HUMAN 1-acyl-sn-glycerol-3-phosphate acyltransferase epsilon OS=Homo sapiens OX=9606 GN=AGPAT5 PE=1 SV=3	1	1	1	1	1	1	1	1	1	0	0	1	1	1	1	1	1	0	0	1	1	1	1	1	1	0	0	1	6	6	6	42.072	364	364	0.0021331	4.8564	By MS/MS	By MS/MS	By MS/MS	By MS/MS	By MS/MS
O00116	O00116	13	13	13	Alkyldihydroxyacetonephosphate synthase, peroxisomal	AGPS	sp|O00116|ADAS_HUMAN Alkyldihydroxyacetonephosphate synthase, peroxisomal OS=Homo sapiens OX=9606 GN=AGPS PE=1 SV=1	1	13	13	13	11	9	8	9	9	11	9	9	11	9	8	9	9	11	9	9	11	9	8	9	9	11	9	9	31.2	31.2	31.2	72.911	658	658	0	75.381	By MS/MS	By MS/MS	By MS/MS	By MS/MS	By MS/MS	By MS/MS
P23526	P23526	24	24	24	Adenosylhomocysteinase	AHCY	sp|P23526|SAHH_HUMAN Adenosylhomocysteinase OS=Homo sapiens OX=9606 GN=AHCY PE=1 SV=4	1	24	24	24	21	22	22	21	21	22	20	20	21	22	22	21	21	22	20	20	21	22	22	21	21	22	20	20	62	62	62	47.716	432	432	0	195.69	By MS/MS	By MS/MS	By MS/MS	By MS/MS	By MS/MS	By MS/MS
O43865	O43865	3	3	3	Putative adenosylhomocysteinase 2	AHCYL1	sp|O43865|SAHH2_HUMAN S-adenosylhomocysteine hydrolase-like protein 1 OS=Homo sapiens OX=9606 GN=AHCYL1 PE=1 SV=2	1	3	3	3	1	2	0	1	1	1	1	2	1	2	0	1	1	1	1	2	1	2	0	1	1	1	1	2	9.2	9.2	9.2	58.951	530	530	0.00052938	10.311	By MS/MS	By MS/MS		By MS/MS	By MS/MS	By MS/MS
Q09666	Q09666	85	85	85	Neuroblast differentiation-associated protein AHNAK	AHNAK	sp|Q09666|AHNK_HUMAN Neuroblast differentiation-associated protein AHNAK OS=Homo sapiens OX=9606 GN=AHNAK PE=1 SV=2	1	85	85	85	48	45	59	47	49	48	56	58	48	45	59	47	49	48	56	58	48	45	59	47	49	48	56	58	35.9	35.9	35.9	629.09	5890	5890	0	323.31	By MS/MS	By MS/MS	By MS/MS	By MS/MS	By MS/MS	By MS/MS
Q8IVF2	Q8IVF2	3	3	3	Protein AHNAK2	AHNAK2	sp|Q8IVF2|AHNK2_HUMAN Protein AHNAK2 OS=Homo sapiens OX=9606 GN=AHNAK2 PE=1 SV=2	1	3	3	3	2	2	2	2	2	3	2	2	2	2	2	2	2	3	2	2	2	2	2	2	2	3	2	2	0.9	0.9	0.9	616.62	5795	5795	0.00090621	6.1397	By MS/MS	By MS/MS	By MS/MS	By MS/MS	By MS/MS	By MS/MS
O95433	O95433	21	21	21	Activator of 90 kDa heat shock protein ATPase homolog 1	AHSA1	sp|O95433|AHSA1_HUMAN Activator of 90 kDa heat shock protein ATPase homolog 1 OS=Homo sapiens OX=9606 GN=AHSA1 PE=1 SV=1	1	21	21	21	15	15	19	16	18	17	15	14	15	15	19	16	18	17	15	14	15	15	19	16	18	17	15	14	76	76	76	38.274	338	338	0	193.97	By MS/MS	By MS/MS	By MS/MS	By MS/MS	By MS/MS	By MS/MS
O95831	O95831	17	17	17	Apoptosis-inducing factor 1, mitochondrial	AIFM1	sp|O95831|AIFM1_HUMAN Apoptosis-inducing factor 1, mitochondrial OS=Homo sapiens OX=9606 GN=AIFM1 PE=1 SV=1	1	17	17	17	11	8	8	13	10	13	11	11	11	8	8	13	10	13	11	11	11	8	8	13	10	13	11	11	40.3	40.3	40.3	66.9	613	613	0	87.003	By MS/MS	By MS/MS	By MS/MS	By MS/MS	By MS/MS	By MS/MS
Q12904	Q12904	11	11	11	Aminoacyl tRNA synthase complex-interacting multifunctional protein 1;Endothelial monocyte-activating polypeptide 2	AIMP1	sp|Q12904|AIMP1_HUMAN Aminoacyl tRNA synthase complex-interacting multifunctional protein 1 OS=Homo sapiens OX=9606 GN=AIMP1 PE=1 SV=2	1	11	11	11	7	8	11	5	9	10	5	7	7	8	11	5	9	10	5	7	7	8	11	5	9	10	5	7	46.2	46.2	46.2	34.352	312	312	0	50.174	By MS/MS	By MS/MS	By MS/MS	By MS/MS	By MS/MS	By MS/MS
Q13155	Q13155	7	7	7	Aminoacyl tRNA synthase complex-interacting multifunctional protein 2	AIMP2	sp|Q13155|AIMP2_HUMAN Aminoacyl tRNA synthase complex-interacting multifunctional protein 2 OS=Homo sapiens OX=9606 GN=AIMP2 PE=1 SV=2	1	7	7	7	3	5	7	6	5	5	3	5	3	5	7	6	5	5	3	5	3	5	7	6	5	5	3	5	37.5	37.5	37.5	35.348	320	320	0	59.294	By MS/MS	By MS/MS	By MS/MS	By MS/MS	By MS/MS	By MS/MS
O00170	O00170	4	4	4	AH receptor-interacting protein	AIP	sp|O00170|AIP_HUMAN AH receptor-interacting protein OS=Homo sapiens OX=9606 GN=AIP PE=1 SV=2	1	4	4	4	4	3	2	1	3	3	4	3	4	3	2	1	3	3	4	3	4	3	2	1	3	3	4	3	14.2	14.2	14.2	37.636	330	330	0	15.232	By MS/MS	By MS/MS	By MS/MS	By matching	By MS/MS	By MS/MS
P00568	P00568	6	6	6	Adenylate kinase isoenzyme 1	AK1	sp|P00568|KAD1_HUMAN Adenylate kinase isoenzyme 1 OS=Homo sapiens OX=9606 GN=AK1 PE=1 SV=3	1	6	6	6	3	3	5	5	4	4	4	3	3	3	5	5	4	4	4	3	3	3	5	5	4	4	4	3	42.3	42.3	42.3	21.635	194	194	0	37.594	By MS/MS	By MS/MS	By MS/MS	By MS/MS	By MS/MS	By MS/MS
P54819	P54819	14	14	14	Adenylate kinase 2, mitochondrial;Adenylate kinase 2, mitochondrial, N-terminally processed	AK2	sp|P54819|KAD2_HUMAN Adenylate kinase 2, mitochondrial OS=Homo sapiens OX=9606 GN=AK2 PE=1 SV=2	1	14	14	14	13	12	10	10	10	11	11	11	13	12	10	10	10	11	11	11	13	12	10	10	10	11	11	11	69.5	69.5	69.5	26.477	239	239	0	72.148	By MS/MS	By MS/MS	By MS/MS	By MS/MS	By MS/MS	By MS/MS
Q9UIJ7	Q9UIJ7	2	2	2	GTP:AMP phosphotransferase AK3, mitochondrial	AK3	sp|Q9UIJ7|KAD3_HUMAN GTP:AMP phosphotransferase AK3, mitochondrial OS=Homo sapiens OX=9606 GN=AK3 PE=1 SV=4	1	2	2	2	2	2	1	1	1	1	2	2	2	2	1	1	1	1	2	2	2	2	1	1	1	1	2	2	11	11	11	25.565	227	227	0.00051073	9.3893	By MS/MS	By MS/MS	By MS/MS	By matching	By matching	By matching
P27144	P27144	5	5	5	Adenylate kinase 4, mitochondrial	AK4	sp|P27144|KAD4_HUMAN Adenylate kinase 4, mitochondrial OS=Homo sapiens OX=9606 GN=AK4 PE=1 SV=1	1	5	5	5	4	2	3	1	2	2	2	1	4	2	3	1	2	2	2	1	4	2	3	1	2	2	2	1	38.1	38.1	38.1	25.268	223	223	0.00053022	10.335	By MS/MS	By MS/MS	By MS/MS	By matching	By MS/MS	By MS/MS
Q9Y3D8	Q9Y3D8	1	1	1	Adenylate kinase isoenzyme 6	AK6	sp|Q9Y3D8|KAD6_HUMAN Adenylate kinase isoenzyme 6 OS=Homo sapiens OX=9606 GN=AK6 PE=1 SV=1	1	1	1	1	1	1	0	0	0	1	1	1	1	1	0	0	0	1	1	1	1	1	0	0	0	1	1	1	9.3	9.3	9.3	20.061	172	172	0.0040933	4.2033	By matching	By MS/MS				By matching
Q02952	Q02952	72	72	72	A-kinase anchor protein 12	AKAP12	sp|Q02952|AKA12_HUMAN A-kinase anchor protein 12 OS=Homo sapiens OX=9606 GN=AKAP12 PE=1 SV=4	1	72	72	72	55	56	58	61	62	62	66	62	55	56	58	61	62	62	66	62	55	56	58	61	62	62	66	62	55.5	55.5	55.5	191.48	1782	1782	0	323.31	By MS/MS	By MS/MS	By MS/MS	By MS/MS	By MS/MS	By MS/MS
O43823	O43823	2	2	2	A-kinase anchor protein 8	AKAP8	sp|O43823|AKAP8_HUMAN A-kinase anchor protein 8 OS=Homo sapiens OX=9606 GN=AKAP8 PE=1 SV=1	1	2	2	2	1	0	2	2	2	2	2	1	1	0	2	2	2	2	2	1	1	0	2	2	2	2	2	1	4.6	4.6	4.6	76.107	692	692	0.0033375	4.4935	By matching		By MS/MS	By MS/MS	By matching	By MS/MS
Q9ULX6	Q9ULX6	5	5	5	A-kinase anchor protein 8-like	AKAP8L	sp|Q9ULX6|AKP8L_HUMAN A-kinase anchor protein 8-like OS=Homo sapiens OX=9606 GN=AKAP8L PE=1 SV=4	1	5	5	5	4	2	2	2	4	3	3	5	4	2	2	2	4	3	3	5	4	2	2	2	4	3	3	5	10.2	10.2	10.2	71.639	646	646	0	23.123	By MS/MS	By MS/MS	By MS/MS	By MS/MS	By MS/MS	By MS/MS
P14550	P14550	14	14	14	Alcohol dehydrogenase [NADP(+)]	AKR1A1	sp|P14550|AK1A1_HUMAN Alcohol dehydrogenase [NADP(+)] OS=Homo sapiens OX=9606 GN=AKR1A1 PE=1 SV=3	1	14	14	14	14	13	14	13	13	13	11	12	14	13	14	13	13	13	11	12	14	13	14	13	13	13	11	12	62.2	62.2	62.2	36.573	325	325	0	103.97	By MS/MS	By MS/MS	By MS/MS	By MS/MS	By MS/MS	By MS/MS
P15121;C9JRZ8	P15121	13;1	13;1	13;1	Aldose reductase	AKR1B1	sp|P15121|ALDR_HUMAN Aldose reductase OS=Homo sapiens OX=9606 GN=AKR1B1 PE=1 SV=3	2	13	13	13	9	7	7	7	9	9	12	9	9	7	7	7	9	9	12	9	9	7	7	7	9	9	12	9	53.5	53.5	53.5	35.853	316	316;316	0	95.031	By MS/MS	By MS/MS	By MS/MS	By MS/MS	By MS/MS	By MS/MS
O43488;Q8NHP1	O43488	6;1	6;1	6;1	Aflatoxin B1 aldehyde reductase member 2	AKR7A2	sp|O43488|ARK72_HUMAN Aflatoxin B1 aldehyde reductase member 2 OS=Homo sapiens OX=9606 GN=AKR7A2 PE=1 SV=3	2	6	6	6	4	4	5	5	4	5	5	4	4	4	5	5	4	5	5	4	4	4	5	5	4	5	5	4	29.2	29.2	29.2	39.589	359	359;331	0	63.138	By MS/MS	By MS/MS	By MS/MS	By MS/MS	By MS/MS	By MS/MS
P31749	P31749	1	1	1	RAC-alpha serine/threonine-protein kinase	AKT1	sp|P31749|AKT1_HUMAN RAC-alpha serine/threonine-protein kinase OS=Homo sapiens OX=9606 GN=AKT1 PE=1 SV=2	1	1	1	1	1	1	1	1	1	0	1	1	1	1	1	1	1	0	1	1	1	1	1	1	1	0	1	1	3.5	3.5	3.5	55.686	480	480	0.00053648	10.727	By MS/MS	By MS/MS	By matching	By matching	By matching
Q13740	Q13740	4	4	4	CD166 antigen	ALCAM	sp|Q13740|CD166_HUMAN CD166 antigen OS=Homo sapiens OX=9606 GN=ALCAM PE=1 SV=2	1	4	4	4	3	3	1	2	1	1	4	3	3	3	1	2	1	1	4	3	3	3	1	2	1	1	4	3	11.1	11.1	11.1	65.102	583	583	0	17.947	By MS/MS	By MS/MS	By MS/MS	By MS/MS	By MS/MS	By MS/MS
Q8IZ83	Q8IZ83	3	3	3	Aldehyde dehydrogenase family 16 member A1	ALDH16A1	sp|Q8IZ83|A16A1_HUMAN Aldehyde dehydrogenase family 16 member A1 OS=Homo sapiens OX=9606 GN=ALDH16A1 PE=1 SV=2	1	3	3	3	2	2	3	2	2	3	2	2	2	2	3	2	2	3	2	2	2	2	3	2	2	3	2	2	7.2	7.2	7.2	85.126	802	802	0	13.431	By MS/MS	By MS/MS	By MS/MS	By MS/MS	By matching	By MS/MS
P54886	P54886	23	23	23	Delta-1-pyrroline-5-carboxylate synthase;Glutamate 5-kinase;Gamma-glutamyl phosphate reductase	ALDH18A1	sp|P54886|P5CS_HUMAN Delta-1-pyrroline-5-carboxylate synthase OS=Homo sapiens OX=9606 GN=ALDH18A1 PE=1 SV=2	1	23	23	23	19	18	19	17	19	17	20	18	19	18	19	17	19	17	20	18	19	18	19	17	19	17	20	18	41.3	41.3	41.3	87.301	795	795	0	260.58	By MS/MS	By MS/MS	By MS/MS	By MS/MS	By MS/MS	By MS/MS
P47895;O94788	P47895	29;2	29;2	27;1	Aldehyde dehydrogenase family 1 member A3	ALDH1A3	sp|P47895|AL1A3_HUMAN Aldehyde dehydrogenase family 1 member A3 OS=Homo sapiens OX=9606 GN=ALDH1A3 PE=1 SV=2	2	29	29	27	24	24	25	24	27	25	23	25	24	24	25	24	27	25	23	25	23	22	24	23	25	23	21	23	78.9	78.9	75.6	56.108	512	512;518	0	282.51	By MS/MS	By MS/MS	By MS/MS	By MS/MS	By MS/MS	By MS/MS
P30837	P30837	12	10	10	Aldehyde dehydrogenase X, mitochondrial	ALDH1B1	sp|P30837|AL1B1_HUMAN Aldehyde dehydrogenase X, mitochondrial OS=Homo sapiens OX=9606 GN=ALDH1B1 PE=1 SV=3	1	12	10	10	7	9	8	7	10	9	8	8	6	7	7	6	8	7	6	6	6	7	7	6	8	7	6	6	36.6	33.3	33.3	57.206	517	517	0	49.661	By MS/MS	By MS/MS	By MS/MS	By MS/MS	By MS/MS	By MS/MS
P05091;P00352	P05091	11;2	10;1	10;1	Aldehyde dehydrogenase, mitochondrial	ALDH2	sp|P05091|ALDH2_HUMAN Aldehyde dehydrogenase, mitochondrial OS=Homo sapiens OX=9606 GN=ALDH2 PE=1 SV=2	2	11	10	10	7	7	10	10	9	9	9	7	6	6	9	9	8	8	8	6	6	6	9	9	8	8	8	6	29.2	27.5	27.5	56.381	517	517;501	0	41.82	By MS/MS	By MS/MS	By MS/MS	By MS/MS	By MS/MS	By MS/MS
P51648;P48448;P30838;P43353	P51648	7;1;1;1	7;1;1;1	7;1;1;1	Fatty aldehyde dehydrogenase	ALDH3A2	sp|P51648|AL3A2_HUMAN Fatty aldehyde dehydrogenase OS=Homo sapiens OX=9606 GN=ALDH3A2 PE=1 SV=1	4	7	7	7	5	4	3	4	5	4	6	6	5	4	3	4	5	4	6	6	5	4	3	4	5	4	6	6	22.1	22.1	22.1	54.847	485	485;385;453;468	0	33.055	By MS/MS	By MS/MS	By MS/MS	By MS/MS	By MS/MS	By MS/MS
Q02252	Q02252	2	2	2	Methylmalonate-semialdehyde dehydrogenase [acylating], mitochondrial	ALDH6A1	sp|Q02252|MMSA_HUMAN Methylmalonate-semialdehyde dehydrogenase [acylating], mitochondrial OS=Homo sapiens OX=9606 GN=ALDH6A1 PE=1 SV=2	1	2	2	2	0	0	1	0	0	0	1	0	0	0	1	0	0	0	1	0	0	0	1	0	0	0	1	0	5.2	5.2	5.2	57.839	535	535	0.0021358	4.8689			By MS/MS
P49419	P49419	14	14	14	Alpha-aminoadipic semialdehyde dehydrogenase	ALDH7A1	sp|P49419|AL7A1_HUMAN Alpha-aminoadipic semialdehyde dehydrogenase OS=Homo sapiens OX=9606 GN=ALDH7A1 PE=1 SV=5	1	14	14	14	11	10	10	10	13	11	11	10	11	10	10	10	13	11	11	10	11	10	10	10	13	11	11	10	39.1	39.1	39.1	58.486	539	539	0	131.43	By MS/MS	By MS/MS	By MS/MS	By MS/MS	By MS/MS	By MS/MS
P49189	P49189	9	9	9	4-trimethylaminobutyraldehyde dehydrogenase	ALDH9A1	sp|P49189|AL9A1_HUMAN 4-trimethylaminobutyraldehyde dehydrogenase OS=Homo sapiens OX=9606 GN=ALDH9A1 PE=1 SV=3	1	9	9	9	8	6	6	7	6	6	4	3	8	6	6	7	6	6	4	3	8	6	6	7	6	6	4	3	21.3	21.3	21.3	53.801	494	494	0	56.952	By MS/MS	By MS/MS	By MS/MS	By MS/MS	By MS/MS	By MS/MS
P04075	P04075	29	29	25	Fructose-bisphosphate aldolase A	ALDOA	sp|P04075|ALDOA_HUMAN Fructose-bisphosphate aldolase A OS=Homo sapiens OX=9606 GN=ALDOA PE=1 SV=2	1	29	29	25	28	27	28	27	28	26	27	27	28	27	28	27	28	26	27	27	24	23	24	23	24	22	23	23	83.8	83.8	74.2	39.42	364	364	0	323.31	By MS/MS	By MS/MS	By MS/MS	By MS/MS	By MS/MS	By MS/MS
P09972	P09972	16	12	12	Fructose-bisphosphate aldolase C	ALDOC	sp|P09972|ALDOC_HUMAN Fructose-bisphosphate aldolase C OS=Homo sapiens OX=9606 GN=ALDOC PE=1 SV=2	1	16	12	12	11	9	15	12	14	11	14	11	7	5	11	8	10	7	10	7	7	5	11	8	10	7	10	7	59.9	47.5	47.5	39.455	364	364	0	125.2	By MS/MS	By MS/MS	By MS/MS	By MS/MS	By MS/MS	By MS/MS
Q86V81	Q86V81	10	10	10	THO complex subunit 4	ALYREF	sp|Q86V81|THOC4_HUMAN THO complex subunit 4 OS=Homo sapiens OX=9606 GN=ALYREF PE=1 SV=3	1	10	10	10	7	10	7	8	8	7	7	8	7	10	7	8	8	7	7	8	7	10	7	8	8	7	7	8	50.6	50.6	50.6	26.888	257	257	0	119.07	By MS/MS	By MS/MS	By MS/MS	By MS/MS	By MS/MS	By MS/MS
Q9UHK6	Q9UHK6	2	2	2	Alpha-methylacyl-CoA racemase	AMACR	sp|Q9UHK6|AMACR_HUMAN Alpha-methylacyl-CoA racemase OS=Homo sapiens OX=9606 GN=AMACR PE=1 SV=2	1	2	2	2	1	0	1	0	0	2	1	1	1	0	1	0	0	2	1	1	1	0	1	0	0	2	1	1	4.7	4.7	4.7	42.386	382	382	0.0076244	3.9017	By matching		By MS/MS			By MS/MS
Q9UKV5	Q9UKV5	1	1	1	E3 ubiquitin-protein ligase AMFR	AMFR	sp|Q9UKV5|AMFR_HUMAN E3 ubiquitin-protein ligase AMFR OS=Homo sapiens OX=9606 GN=AMFR PE=1 SV=2	1	1	1	1	1	1	0	1	0	0	1	1	1	1	0	1	0	0	1	1	1	1	0	1	0	0	1	1	3	3	3	72.995	643	643	0.0029511	4.6552	By MS/MS	By matching		By MS/MS
Q01433	Q01433	2	2	2	AMP deaminase 2	AMPD2	sp|Q01433|AMPD2_HUMAN AMP deaminase 2 OS=Homo sapiens OX=9606 GN=AMPD2 PE=1 SV=2	1	2	2	2	0	1	0	1	1	1	1	1	0	1	0	1	1	1	1	1	0	1	0	1	1	1	1	1	2.7	2.7	2.7	100.69	879	879	0.0052504	4.0217		By MS/MS		By MS/MS	By matching	By matching
Q9UJX3	Q9UJX3	2	2	2	Anaphase-promoting complex subunit 7	ANAPC7	sp|Q9UJX3|APC7_HUMAN Anaphase-promoting complex subunit 7 OS=Homo sapiens OX=9606 GN=ANAPC7 PE=1 SV=4	1	2	2	2	2	2	1	0	1	0	1	1	2	2	1	0	1	0	1	1	2	2	1	0	1	0	1	1	4.7	4.7	4.7	66.855	599	599	0.00090868	6.2356	By MS/MS	By MS/MS	By matching		By MS/MS
Q9P2R3	Q9P2R3	2	2	2	Rabankyrin-5	ANKFY1	sp|Q9P2R3|ANFY1_HUMAN Rabankyrin-5 OS=Homo sapiens OX=9606 GN=ANKFY1 PE=1 SV=2	1	2	2	2	0	1	1	1	2	2	0	0	0	1	1	1	2	2	0	0	0	1	1	1	2	2	0	0	3	3	3	128.4	1169	1169	0.0076305	3.91		By MS/MS	By MS/MS	By MS/MS	By MS/MS	By MS/MS
O15084	O15084	1	1	1	Serine/threonine-protein phosphatase 6 regulatory ankyrin repeat subunit A	ANKRD28	sp|O15084|ANR28_HUMAN Serine/threonine-protein phosphatase 6 regulatory ankyrin repeat subunit A OS=Homo sapiens OX=9606 GN=ANKRD28 PE=1 SV=5	1	1	1	1	1	1	1	1	1	1	1	1	1	1	1	1	1	1	1	1	1	1	1	1	1	1	1	1	1.2	1.2	1.2	112.96	1053	1053	0.0052738	4.06	By matching	By MS/MS	By matching	By matching	By MS/MS	By matching
P39687;O95626	P39687	11;1	11;1	7;0	Acidic leucine-rich nuclear phosphoprotein 32 family member A	ANP32A	sp|P39687|AN32A_HUMAN Acidic leucine-rich nuclear phosphoprotein 32 family member A OS=Homo sapiens OX=9606 GN=ANP32A PE=1 SV=1	2	11	11	7	9	9	9	9	9	9	10	11	9	9	9	9	9	9	10	11	5	5	5	5	5	5	6	7	48.2	48.2	40.2	28.585	249	249;131	0	227.27	By MS/MS	By MS/MS	By MS/MS	By MS/MS	By MS/MS	By MS/MS
Q92688	Q92688	6	4	4	Acidic leucine-rich nuclear phosphoprotein 32 family member B	ANP32B	sp|Q92688|AN32B_HUMAN Acidic leucine-rich nuclear phosphoprotein 32 family member B OS=Homo sapiens OX=9606 GN=ANP32B PE=1 SV=1	1	6	4	4	5	6	6	6	6	6	6	5	3	4	4	4	4	4	4	3	3	4	4	4	4	4	4	3	27.5	15.9	15.9	28.787	251	251	0	21.951	By MS/MS	By MS/MS	By MS/MS	By MS/MS	By MS/MS	By MS/MS
Q9BTT0	Q9BTT0	6	6	6	Acidic leucine-rich nuclear phosphoprotein 32 family member E	ANP32E	sp|Q9BTT0|AN32E_HUMAN Acidic leucine-rich nuclear phosphoprotein 32 family member E OS=Homo sapiens OX=9606 GN=ANP32E PE=1 SV=1	1	6	6	6	5	5	5	5	5	5	6	5	5	5	5	5	5	5	6	5	5	5	5	5	5	5	6	5	28.7	28.7	28.7	30.692	268	268	0	107.89	By MS/MS	By MS/MS	By MS/MS	By MS/MS	By MS/MS	By MS/MS
P04083	P04083	24	24	24	Annexin A1	ANXA1	sp|P04083|ANXA1_HUMAN Annexin A1 OS=Homo sapiens OX=9606 GN=ANXA1 PE=1 SV=2	1	24	24	24	23	24	22	22	24	23	23	23	23	24	22	22	24	23	23	23	23	24	22	22	24	23	23	23	71.7	71.7	71.7	38.714	346	346	0	323.31	By MS/MS	By MS/MS	By MS/MS	By MS/MS	By MS/MS	By MS/MS
P50995	P50995	14	14	13	Annexin A11	ANXA11	sp|P50995|ANX11_HUMAN Annexin A11 OS=Homo sapiens OX=9606 GN=ANXA11 PE=1 SV=1	1	14	14	13	11	10	11	13	12	9	11	9	11	10	11	13	12	9	11	9	10	9	10	12	11	8	10	8	30.9	30.9	29.1	54.389	505	505	0	85.902	By MS/MS	By MS/MS	By MS/MS	By MS/MS	By MS/MS	By MS/MS
P07355	P07355	26	26	8	Annexin A2	ANXA2	sp|P07355|ANXA2_HUMAN Annexin A2 OS=Homo sapiens OX=9606 GN=ANXA2 PE=1 SV=2	1	26	26	8	26	25	26	26	26	26	26	26	26	25	26	26	26	26	26	26	8	8	8	8	8	8	8	8	70.8	70.8	21.5	38.604	339	339	0	323.31	By MS/MS	By MS/MS	By MS/MS	By MS/MS	By MS/MS	By MS/MS
A6NMY6	A6NMY6	19	1	0	Putative annexin A2-like protein	ANXA2P2	sp|A6NMY6|AXA2L_HUMAN Putative annexin A2-like protein OS=Homo sapiens OX=9606 GN=ANXA2P2 PE=5 SV=2	1	19	1	0	18	17	18	18	18	18	18	18	0	0	0	0	0	0	0	0	0	0	0	0	0	0	0	0	53.4	4.1	0	38.659	339	339	1	-2	By matching	By matching	By matching	By matching	By matching	By matching
P12429	P12429	22	22	22	Annexin A3	ANXA3	sp|P12429|ANXA3_HUMAN Annexin A3 OS=Homo sapiens OX=9606 GN=ANXA3 PE=1 SV=3	1	22	22	22	21	20	19	21	20	20	21	20	21	20	19	21	20	20	21	20	21	20	19	21	20	20	21	20	70.3	70.3	70.3	36.375	323	323	0	237.49	By MS/MS	By MS/MS	By MS/MS	By MS/MS	By MS/MS	By MS/MS
P09525	P09525	15	15	15	Annexin A4	ANXA4	sp|P09525|ANXA4_HUMAN Annexin A4 OS=Homo sapiens OX=9606 GN=ANXA4 PE=1 SV=4	1	15	15	15	13	12	11	11	10	10	11	12	13	12	11	11	10	10	11	12	13	12	11	11	10	10	11	12	59.9	59.9	59.9	35.882	319	319	0	165.98	By MS/MS	By MS/MS	By MS/MS	By MS/MS	By MS/MS	By MS/MS
P08758	P08758	22	22	22	Annexin A5	ANXA5	sp|P08758|ANXA5_HUMAN Annexin A5 OS=Homo sapiens OX=9606 GN=ANXA5 PE=1 SV=2	1	22	22	22	19	18	20	19	19	21	20	20	19	18	20	19	19	21	20	20	19	18	20	19	19	21	20	20	74.7	74.7	74.7	35.936	320	320	0	247.04	By MS/MS	By MS/MS	By MS/MS	By MS/MS	By MS/MS	By MS/MS
P08133	P08133	25	25	25	Annexin A6	ANXA6	sp|P08133|ANXA6_HUMAN Annexin A6 OS=Homo sapiens OX=9606 GN=ANXA6 PE=1 SV=3	1	25	25	25	19	21	18	20	18	22	20	20	19	21	18	20	18	22	20	20	19	21	18	20	18	22	20	20	46.5	46.5	46.5	75.872	673	673	0	168.96	By MS/MS	By MS/MS	By MS/MS	By MS/MS	By MS/MS	By MS/MS
P20073	P20073	14	14	14	Annexin A7	ANXA7	sp|P20073|ANXA7_HUMAN Annexin A7 OS=Homo sapiens OX=9606 GN=ANXA7 PE=1 SV=3	1	14	14	14	8	12	11	13	10	12	9	10	8	12	11	13	10	12	9	10	8	12	11	13	10	12	9	10	34	34	34	52.739	488	488	0	118.28	By MS/MS	By MS/MS	By MS/MS	By MS/MS	By MS/MS	By MS/MS
Q10567	Q10567	23	9	9	AP-1 complex subunit beta-1	AP1B1	sp|Q10567|AP1B1_HUMAN AP-1 complex subunit beta-1 OS=Homo sapiens OX=9606 GN=AP1B1 PE=1 SV=2	1	23	9	9	17	13	18	16	16	15	16	14	6	3	7	7	6	5	6	5	6	3	7	7	6	5	6	5	32.3	17	17	104.64	949	949	0	94.838	By MS/MS	By MS/MS	By MS/MS	By MS/MS	By MS/MS	By MS/MS
O43747	O43747	12	12	12	AP-1 complex subunit gamma-1	AP1G1	sp|O43747|AP1G1_HUMAN AP-1 complex subunit gamma-1 OS=Homo sapiens OX=9606 GN=AP1G1 PE=1 SV=5	1	12	12	12	10	10	8	9	9	9	10	10	10	10	8	9	9	9	10	10	10	10	8	9	9	9	10	10	25.2	25.2	25.2	91.35	822	822	0	63.779	By MS/MS	By MS/MS	By MS/MS	By MS/MS	By MS/MS	By MS/MS
Q9Y6Q5;Q9BXS5	Q9Y6Q5;Q9BXS5	3;2	3;2	3;2	AP-1 complex subunit mu-2;AP-1 complex subunit mu-1	AP1M2;AP1M1	sp|Q9Y6Q5|AP1M2_HUMAN AP-1 complex subunit mu-2 OS=Homo sapiens OX=9606 GN=AP1M2 PE=1 SV=4;sp|Q9BXS5|AP1M1_HUMAN AP-1 complex subunit mu-1 OS=Homo sapiens OX=9606 GN=AP1M1 PE=1 SV=3	2	3	3	3	3	3	2	2	2	2	1	2	3	3	2	2	2	2	1	2	3	3	2	2	2	2	1	2	7.6	7.6	7.6	48.108	423	423;423	0.00047281	7.2364	By MS/MS	By MS/MS	By MS/MS	By MS/MS	By MS/MS	By MS/MS
O95782	O95782	15	15	9	AP-2 complex subunit alpha-1	AP2A1	sp|O95782|AP2A1_HUMAN AP-2 complex subunit alpha-1 OS=Homo sapiens OX=9606 GN=AP2A1 PE=1 SV=3	1	15	15	9	9	11	13	10	12	10	9	10	9	11	13	10	12	10	9	10	5	6	7	5	7	7	6	6	20.4	20.4	12.4	107.54	977	977	0	69.062	By MS/MS	By MS/MS	By MS/MS	By MS/MS	By MS/MS	By MS/MS
O94973	O94973	12	6	6	AP-2 complex subunit alpha-2	AP2A2	sp|O94973|AP2A2_HUMAN AP-2 complex subunit alpha-2 OS=Homo sapiens OX=9606 GN=AP2A2 PE=1 SV=2	1	12	6	6	6	7	9	7	8	7	8	6	2	2	3	2	3	4	5	2	2	2	3	2	3	4	5	2	22.2	13.8	13.8	103.96	939	939	0	36.243	By MS/MS	By MS/MS	By MS/MS	By MS/MS	By MS/MS	By MS/MS
P63010	P63010	29	29	15	AP-2 complex subunit beta	AP2B1	sp|P63010|AP2B1_HUMAN AP-2 complex subunit beta OS=Homo sapiens OX=9606 GN=AP2B1 PE=1 SV=1	1	29	29	15	22	20	22	18	22	21	24	20	22	20	22	18	22	21	24	20	11	10	11	9	12	11	14	11	42	42	26.5	104.55	937	937	0	148.9	By MS/MS	By MS/MS	By MS/MS	By MS/MS	By MS/MS	By MS/MS
Q96CW1	Q96CW1	5	5	5	AP-2 complex subunit mu	AP2M1	sp|Q96CW1|AP2M1_HUMAN AP-2 complex subunit mu OS=Homo sapiens OX=9606 GN=AP2M1 PE=1 SV=2	1	5	5	5	2	2	1	1	3	3	3	1	2	2	1	1	3	3	3	1	2	2	1	1	3	3	3	1	15.2	15.2	15.2	49.654	435	435	0	24.749	By MS/MS	By MS/MS	By MS/MS	By MS/MS	By MS/MS	By MS/MS
O00203;Q13367	O00203	12;3	12;3	12;3	AP-3 complex subunit beta-1	AP3B1	sp|O00203|AP3B1_HUMAN AP-3 complex subunit beta-1 OS=Homo sapiens OX=9606 GN=AP3B1 PE=1 SV=3	2	12	12	12	7	8	8	11	8	9	7	8	7	8	8	11	8	9	7	8	7	8	8	11	8	9	7	8	13.6	13.6	13.6	121.32	1094	1094;1082	0	35.117	By MS/MS	By MS/MS	By MS/MS	By MS/MS	By MS/MS	By MS/MS
O14617	O14617	13	13	13	AP-3 complex subunit delta-1	AP3D1	sp|O14617|AP3D1_HUMAN AP-3 complex subunit delta-1 OS=Homo sapiens OX=9606 GN=AP3D1 PE=1 SV=1	1	13	13	13	9	8	6	8	9	9	8	7	9	8	6	8	9	9	8	7	9	8	6	8	9	9	8	7	15.4	15.4	15.4	130.16	1153	1153	0	45.884	By MS/MS	By MS/MS	By MS/MS	By MS/MS	By MS/MS	By MS/MS
Q9Y2T2	Q9Y2T2	2	2	2	AP-3 complex subunit mu-1	AP3M1	sp|Q9Y2T2|AP3M1_HUMAN AP-3 complex subunit mu-1 OS=Homo sapiens OX=9606 GN=AP3M1 PE=1 SV=1	1	2	2	2	1	0	1	1	0	0	0	0	1	0	1	1	0	0	0	0	1	0	1	1	0	0	0	0	8.4	8.4	8.4	46.939	418	418	0.0021459	4.9471	By MS/MS		By MS/MS	By MS/MS
Q92572	Q92572	3	3	3	AP-3 complex subunit sigma-1	AP3S1	sp|Q92572|AP3S1_HUMAN AP-3 complex subunit sigma-1 OS=Homo sapiens OX=9606 GN=AP3S1 PE=1 SV=1	1	3	3	3	2	1	2	2	3	3	1	2	2	1	2	2	3	3	1	2	2	1	2	2	3	3	1	2	21.8	21.8	21.8	21.732	193	193	0.0005277	10.225	By matching	By matching	By MS/MS	By MS/MS	By MS/MS	By MS/MS
O14727	O14727	1	1	1	Apoptotic protease-activating factor 1	APAF1	sp|O14727|APAF_HUMAN Apoptotic protease-activating factor 1 OS=Homo sapiens OX=9606 GN=APAF1 PE=1 SV=2	1	1	1	1	1	1	1	1	1	1	0	1	1	1	1	1	1	1	0	1	1	1	1	1	1	1	0	1	1.1	1.1	1.1	141.84	1248	1248	0.0029674	4.7439	By MS/MS	By MS/MS	By matching	By MS/MS	By MS/MS	By MS/MS
P13798	P13798	18	18	18	Acylamino-acid-releasing enzyme	APEH	sp|P13798|ACPH_HUMAN Acylamino-acid-releasing enzyme OS=Homo sapiens OX=9606 GN=APEH PE=1 SV=4	1	18	18	18	13	13	16	13	15	15	14	15	13	13	16	13	15	15	14	15	13	13	16	13	15	15	14	15	39.6	39.6	39.6	81.224	732	732	0	118.87	By MS/MS	By MS/MS	By MS/MS	By MS/MS	By MS/MS	By MS/MS
P27695	P27695	14	14	14	DNA-(apurinic or apyrimidinic site) lyase;DNA-(apurinic or apyrimidinic site) lyase, mitochondrial	APEX1	sp|P27695|APEX1_HUMAN DNA-(apurinic or apyrimidinic site) lyase OS=Homo sapiens OX=9606 GN=APEX1 PE=1 SV=2	1	14	14	14	12	13	12	12	12	12	11	12	12	13	12	12	12	12	11	12	12	13	12	12	12	12	11	12	62.6	62.6	62.6	35.554	318	318	0	183.18	By MS/MS	By MS/MS	By MS/MS	By MS/MS	By MS/MS	By MS/MS
Q9BZZ5	Q9BZZ5	11	11	11	Apoptosis inhibitor 5	API5	sp|Q9BZZ5|API5_HUMAN Apoptosis inhibitor 5 OS=Homo sapiens OX=9606 GN=API5 PE=1 SV=3	1	11	11	11	7	8	8	7	7	8	7	6	7	8	8	7	7	8	7	6	7	8	8	7	7	8	7	6	25.8	25.8	25.8	59.004	524	524	0	74.403	By MS/MS	By MS/MS	By MS/MS	By MS/MS	By MS/MS	By MS/MS
Q96GX9	Q96GX9	1	1	1	Methylthioribulose-1-phosphate dehydratase	APIP	sp|Q96GX9|MTNB_HUMAN Methylthioribulose-1-phosphate dehydratase OS=Homo sapiens OX=9606 GN=APIP PE=1 SV=1	1	1	1	1	0	0	1	0	0	0	0	0	0	0	1	0	0	0	0	0	0	0	1	0	0	0	0	0	5.8	5.8	5.8	27.125	242	242	0.0044734	4.1094			By MS/MS
Q9HDC9	Q9HDC9	10	10	10	Adipocyte plasma membrane-associated protein	APMAP	sp|Q9HDC9|APMAP_HUMAN Adipocyte plasma membrane-associated protein OS=Homo sapiens OX=9606 GN=APMAP PE=1 SV=2	1	10	10	10	9	8	8	6	6	6	7	9	9	8	8	6	6	6	7	9	9	8	8	6	6	6	7	9	38.5	38.5	38.5	46.48	416	416	0	75.756	By MS/MS	By MS/MS	By MS/MS	By MS/MS	By MS/MS	By MS/MS
Q8NCW5	Q8NCW5	4	4	4	NAD(P)H-hydrate epimerase	APOA1BP	sp|Q8NCW5|NNRE_HUMAN NAD(P)H-hydrate epimerase OS=Homo sapiens OX=9606 GN=NAXE PE=1 SV=2	1	4	4	4	3	4	4	4	4	4	4	4	3	4	4	4	4	4	4	4	3	4	4	4	4	4	4	4	25	25	25	31.674	288	288	0	43.628	By MS/MS	By MS/MS	By MS/MS	By MS/MS	By MS/MS	By MS/MS
Q9NRW3	Q9NRW3	5	5	5	DNA dC->dU-editing enzyme APOBEC-3C	APOBEC3C	sp|Q9NRW3|ABC3C_HUMAN DNA dC->dU-editing enzyme APOBEC-3C OS=Homo sapiens OX=9606 GN=APOBEC3C PE=1 SV=2	1	5	5	5	5	5	4	4	4	4	4	4	5	5	4	4	4	4	4	4	5	5	4	4	4	4	4	4	38.4	38.4	38.4	22.826	190	190	0	28.657	By MS/MS	By MS/MS	By MS/MS	By MS/MS	By MS/MS	By MS/MS
Q8IUX4;Q9HC16;Q96AK3	Q8IUX4	3;1;1	3;1;1	3;1;1	DNA dC->dU-editing enzyme APOBEC-3F	APOBEC3F	sp|Q8IUX4|ABC3F_HUMAN DNA dC->dU-editing enzyme APOBEC-3F OS=Homo sapiens OX=9606 GN=APOBEC3F PE=1 SV=3	3	3	3	3	1	1	0	1	2	2	1	2	1	1	0	1	2	2	1	2	1	1	0	1	2	2	1	2	10.2	10.2	10.2	45.02	373	373;384;386	0.00047103	7.0826	By matching	By matching		By MS/MS	By MS/MS	By matching
P05067	P05067	3	3	3	Amyloid beta A4 protein;N-APP;Soluble APP-alpha;Soluble APP-beta;C99;Beta-amyloid protein 42;Beta-amyloid protein 40;C83;P3(42);P3(40);C80;Gamma-secretase C-terminal fragment 59;Gamma-secretase C-terminal fragment 57;Gamma-secretase C-terminal fragment 50;C31	APP	sp|P05067|A4_HUMAN Amyloid-beta A4 protein OS=Homo sapiens OX=9606 GN=APP PE=1 SV=3	1	3	3	3	2	0	0	1	2	1	1	0	2	0	0	1	2	1	1	0	2	0	0	1	2	1	1	0	5.3	5.3	5.3	86.942	770	770	0	15.616	By MS/MS			By MS/MS	By MS/MS	By MS/MS
P07741	P07741	7	7	7	Adenine phosphoribosyltransferase	APRT	sp|P07741|APT_HUMAN Adenine phosphoribosyltransferase OS=Homo sapiens OX=9606 GN=APRT PE=1 SV=2	1	7	7	7	6	6	5	5	6	6	7	6	6	6	5	5	6	6	7	6	6	6	5	5	6	6	7	6	53.9	53.9	53.9	19.608	180	180	0	79.912	By MS/MS	By MS/MS	By MS/MS	By MS/MS	By MS/MS	By MS/MS
P48444	P48444	16	16	16	Coatomer subunit delta	ARCN1	sp|P48444|COPD_HUMAN Coatomer subunit delta OS=Homo sapiens OX=9606 GN=ARCN1 PE=1 SV=1	1	16	16	16	14	12	13	13	12	14	12	13	14	12	13	13	12	14	12	13	14	12	13	13	12	14	12	13	37.6	37.6	37.6	57.21	511	511	0	85.062	By MS/MS	By MS/MS	By MS/MS	By MS/MS	By MS/MS	By MS/MS
P84077;P61204	P84077;P61204	10;9	10;9	6;5	ADP-ribosylation factor 1;ADP-ribosylation factor 3	ARF1;ARF3	sp|P84077|ARF1_HUMAN ADP-ribosylation factor 1 OS=Homo sapiens OX=9606 GN=ARF1 PE=1 SV=2;sp|P61204|ARF3_HUMAN ADP-ribosylation factor 3 OS=Homo sapiens OX=9606 GN=ARF3 PE=1 SV=2	2	10	10	6	10	10	9	10	10	10	10	10	10	10	9	10	10	10	10	10	6	6	5	6	6	6	6	6	64.1	64.1	35.4	20.697	181	181;181	0	148.55	By MS/MS	By MS/MS	By MS/MS	By MS/MS	By MS/MS	By MS/MS
P18085	P18085	9	6	6	ADP-ribosylation factor 4	ARF4	sp|P18085|ARF4_HUMAN ADP-ribosylation factor 4 OS=Homo sapiens OX=9606 GN=ARF4 PE=1 SV=3	1	9	6	6	7	9	8	8	9	9	9	8	4	6	5	5	6	6	6	5	4	6	5	5	6	6	6	5	76.1	47.2	47.2	20.511	180	180	0	52.665	By MS/MS	By MS/MS	By MS/MS	By MS/MS	By MS/MS	By MS/MS
P84085	P84085	10	6	6	ADP-ribosylation factor 5	ARF5	sp|P84085|ARF5_HUMAN ADP-ribosylation factor 5 OS=Homo sapiens OX=9606 GN=ARF5 PE=1 SV=2	1	10	6	6	8	9	10	10	9	9	9	9	4	5	6	6	5	5	5	5	4	5	6	6	5	5	5	5	76.1	47.2	47.2	20.529	180	180	0	53.623	By MS/MS	By MS/MS	By MS/MS	By MS/MS	By MS/MS	By MS/MS
P62330	P62330	6	6	6	ADP-ribosylation factor 6	ARF6	sp|P62330|ARF6_HUMAN ADP-ribosylation factor 6 OS=Homo sapiens OX=9606 GN=ARF6 PE=1 SV=2	1	6	6	6	4	4	4	5	5	5	6	5	4	4	4	5	5	5	6	5	4	4	4	5	5	5	6	5	60	60	60	20.082	175	175	0	48.899	By MS/MS	By MS/MS	By MS/MS	By MS/MS	By MS/MS	By MS/MS
P53367	P53367	3	3	3	Arfaptin-1	ARFIP1	sp|P53367|ARFP1_HUMAN Arfaptin-1 OS=Homo sapiens OX=9606 GN=ARFIP1 PE=1 SV=2	1	3	3	3	2	3	0	2	0	1	3	1	2	3	0	2	0	1	3	1	2	3	0	2	0	1	3	1	12.1	12.1	12.1	41.738	373	373	0.0005123	9.4312	By MS/MS	By MS/MS		By matching		By MS/MS
Q9NWB6	Q9NWB6	3	3	3	Arginine and glutamate-rich protein 1	ARGLU1	sp|Q9NWB6|ARGL1_HUMAN Arginine and glutamate-rich protein 1 OS=Homo sapiens OX=9606 GN=ARGLU1 PE=1 SV=1	1	3	3	3	2	2	1	3	3	3	1	1	2	2	1	3	3	3	1	1	2	2	1	3	3	3	1	1	8.8	8.8	8.8	33.216	273	273	0.00047081	7.0807	By matching	By MS/MS	By MS/MS	By MS/MS	By MS/MS	By MS/MS
Q07960	Q07960	4	4	4	Rho GTPase-activating protein 1	ARHGAP1	sp|Q07960|RHG01_HUMAN Rho GTPase-activating protein 1 OS=Homo sapiens OX=9606 GN=ARHGAP1 PE=1 SV=1	1	4	4	4	2	1	3	1	2	2	1	3	2	1	3	1	2	2	1	3	2	1	3	1	2	2	1	3	16.4	16.4	16.4	50.435	439	439	0	21.174	By MS/MS	By MS/MS	By MS/MS	By MS/MS	By MS/MS	By matching
Q8N392	Q8N392	13	13	13	Rho GTPase-activating protein 18	ARHGAP18	sp|Q8N392|RHG18_HUMAN Rho GTPase-activating protein 18 OS=Homo sapiens OX=9606 GN=ARHGAP18 PE=1 SV=3	1	13	13	13	7	6	5	8	8	6	11	9	7	6	5	8	8	6	11	9	7	6	5	8	8	6	11	9	29.6	29.6	29.6	74.976	663	663	0	52.151	By MS/MS	By MS/MS	By MS/MS	By MS/MS	By MS/MS	By MS/MS
P52565	P52565	9	9	9	Rho GDP-dissociation inhibitor 1	ARHGDIA	sp|P52565|GDIR1_HUMAN Rho GDP-dissociation inhibitor 1 OS=Homo sapiens OX=9606 GN=ARHGDIA PE=1 SV=3	1	9	9	9	7	9	7	6	8	7	8	7	7	9	7	6	8	7	8	7	7	9	7	6	8	7	8	7	60.3	60.3	60.3	23.207	204	204	0	136.38	By MS/MS	By MS/MS	By MS/MS	By MS/MS	By MS/MS	By MS/MS
Q92888	Q92888	5	5	5	Rho guanine nucleotide exchange factor 1	ARHGEF1	sp|Q92888|ARHG1_HUMAN Rho guanine nucleotide exchange factor 1 OS=Homo sapiens OX=9606 GN=ARHGEF1 PE=1 SV=2	1	5	5	5	2	4	2	2	2	3	2	3	2	4	2	2	2	3	2	3	2	4	2	2	2	3	2	3	7.8	7.8	7.8	102.43	912	912	0	12.441	By MS/MS	By MS/MS	By MS/MS	By MS/MS	By MS/MS	By MS/MS
O15013;Q9HCE6	O15013;Q9HCE6	2;1	2;1	2;1	Rho guanine nucleotide exchange factor 10;Rho guanine nucleotide exchange factor 10-like protein	ARHGEF10;ARHGEF10L	sp|O15013|ARHGA_HUMAN Rho guanine nucleotide exchange factor 10 OS=Homo sapiens OX=9606 GN=ARHGEF10 PE=1 SV=4;sp|Q9HCE6|ARGAL_HUMAN Rho guanine nucleotide exchange factor 10-like protein OS=Homo sapiens OX=9606 GN=ARHGEF10L PE=1 SV=4	2	2	2	2	1	1	0	1	2	1	1	1	1	1	0	1	2	1	1	1	1	1	0	1	2	1	1	1	1.7	1.7	1.7	151.61	1369	1369;1279	0.007902	3.7577	By MS/MS	By MS/MS		By matching	By MS/MS	By matching
Q92974	Q92974	1	1	1	Rho guanine nucleotide exchange factor 2	ARHGEF2	sp|Q92974|ARHG2_HUMAN Rho guanine nucleotide exchange factor 2 OS=Homo sapiens OX=9606 GN=ARHGEF2 PE=1 SV=4	1	1	1	1	1	1	1	1	1	1	1	0	1	1	1	1	1	1	1	0	1	1	1	1	1	1	1	0	2.5	2.5	2.5	111.54	986	986	0.00046296	6.7124	By MS/MS	By MS/MS	By MS/MS	By MS/MS	By matching	By matching
Q14155	Q14155	2	2	2	Rho guanine nucleotide exchange factor 7	ARHGEF7	sp|Q14155|ARHG7_HUMAN Rho guanine nucleotide exchange factor 7 OS=Homo sapiens OX=9606 GN=ARHGEF7 PE=1 SV=2	1	2	2	2	1	1	2	0	1	0	1	1	1	1	2	0	1	0	1	1	1	1	2	0	1	0	1	1	3.4	3.4	3.4	90.011	803	803	0.0021978	5.5169	By MS/MS	By MS/MS	By MS/MS		By matching
P40616	P40616	4	4	4	ADP-ribosylation factor-like protein 1	ARL1	sp|P40616|ARL1_HUMAN ADP-ribosylation factor-like protein 1 OS=Homo sapiens OX=9606 GN=ARL1 PE=1 SV=1	1	4	4	4	4	3	4	3	3	4	3	3	4	3	4	3	3	4	3	3	4	3	4	3	3	4	3	3	33.7	33.7	33.7	20.417	181	181	0	51.874	By MS/MS	By MS/MS	By MS/MS	By MS/MS	By MS/MS	By MS/MS
Q9Y2Y0	Q9Y2Y0	1	1	1	ADP-ribosylation factor-like protein 2-binding protein	ARL2BP	sp|Q9Y2Y0|AR2BP_HUMAN ADP-ribosylation factor-like protein 2-binding protein OS=Homo sapiens OX=9606 GN=ARL2BP PE=1 SV=1	1	1	1	1	1	1	1	1	1	1	1	1	1	1	1	1	1	1	1	1	1	1	1	1	1	1	1	1	9.8	9.8	9.8	18.822	163	163	0.0021758	5.2424	By MS/MS	By MS/MS	By matching	By matching	By matching	By MS/MS
P36405	P36405	6	6	6	ADP-ribosylation factor-like protein 3	ARL3	sp|P36405|ARL3_HUMAN ADP-ribosylation factor-like protein 3 OS=Homo sapiens OX=9606 GN=ARL3 PE=1 SV=2	1	6	6	6	4	5	6	5	6	4	5	6	4	5	6	5	6	4	5	6	4	5	6	5	6	4	5	6	54.9	54.9	54.9	20.455	182	182	0	37.093	By MS/MS	By MS/MS	By MS/MS	By MS/MS	By MS/MS	By MS/MS
O75915	O75915	1	1	1	PRA1 family protein 3	ARL6IP5	sp|O75915|PRAF3_HUMAN PRA1 family protein 3 OS=Homo sapiens OX=9606 GN=ARL6IP5 PE=1 SV=1	1	1	1	1	1	1	0	0	1	1	0	0	1	1	0	0	1	1	0	0	1	1	0	0	1	1	0	0	5.9	5.9	5.9	21.614	188	188	0.0052717	4.0503	By MS/MS	By MS/MS			By MS/MS	By MS/MS
Q9NVJ2;Q96BM9	Q9NVJ2;Q96BM9	3;2	3;2	3;2	ADP-ribosylation factor-like protein 8B;ADP-ribosylation factor-like protein 8A	ARL8B;ARL8A	sp|Q9NVJ2|ARL8B_HUMAN ADP-ribosylation factor-like protein 8B OS=Homo sapiens OX=9606 GN=ARL8B PE=1 SV=1;sp|Q96BM9|ARL8A_HUMAN ADP-ribosylation factor-like protein 8A OS=Homo sapiens OX=9606 GN=ARL8A PE=1 SV=1	2	3	3	3	2	2	3	3	3	3	2	1	2	2	3	3	3	3	2	1	2	2	3	3	3	3	2	1	22	22	22	21.539	186	186;186	0	14.617	By MS/MS	By MS/MS	By MS/MS	By MS/MS	By MS/MS	By MS/MS
Q9UH62	Q9UH62	1	1	1	Armadillo repeat-containing X-linked protein 3	ARMCX3	sp|Q9UH62|ARMX3_HUMAN Armadillo repeat-containing X-linked protein 3 OS=Homo sapiens OX=9606 GN=ARMCX3 PE=1 SV=1	1	1	1	1	0	1	0	1	1	1	1	1	0	1	0	1	1	1	1	1	0	1	0	1	1	1	1	1	5.5	5.5	5.5	42.5	379	379	0.00046211	6.68		By MS/MS		By matching	By matching	By MS/MS
Q9H993	Q9H993	5	5	5	Protein-glutamate O-methyltransferase	ARMT1	sp|Q9H993|ARMT1_HUMAN Protein-glutamate O-methyltransferase OS=Homo sapiens OX=9606 GN=ARMT1 PE=1 SV=1	1	5	5	5	4	2	3	2	1	2	3	4	4	2	3	2	1	2	3	4	4	2	3	2	1	2	3	4	16.1	16.1	16.1	51.172	441	441	0	20.22	By MS/MS	By matching	By MS/MS	By MS/MS	By MS/MS	By MS/MS
Q92747	Q92747	2	1	1	Actin-related protein 2/3 complex subunit 1A	ARPC1A	sp|Q92747|ARC1A_HUMAN Actin-related protein 2/3 complex subunit 1A OS=Homo sapiens OX=9606 GN=ARPC1A PE=2 SV=2	1	2	1	1	2	1	2	2	2	2	2	2	1	0	1	1	1	1	1	1	1	0	1	1	1	1	1	1	10.8	4.6	4.6	41.569	370	370	0.00046598	6.8169	By matching	By matching	By MS/MS	By MS/MS	By MS/MS	By matching
O15143	O15143	11	11	10	Actin-related protein 2/3 complex subunit 1B	ARPC1B	sp|O15143|ARC1B_HUMAN Actin-related protein 2/3 complex subunit 1B OS=Homo sapiens OX=9606 GN=ARPC1B PE=1 SV=3	1	11	11	10	6	6	7	9	9	10	6	10	6	6	7	9	9	10	6	10	5	5	6	8	8	9	5	9	41.4	41.4	35.2	40.949	372	372	0	55.882	By MS/MS	By MS/MS	By MS/MS	By MS/MS	By MS/MS	By MS/MS
O15144	O15144	13	13	13	Actin-related protein 2/3 complex subunit 2	ARPC2	sp|O15144|ARPC2_HUMAN Actin-related protein 2/3 complex subunit 2 OS=Homo sapiens OX=9606 GN=ARPC2 PE=1 SV=1	1	13	13	13	9	9	10	12	10	10	11	12	9	9	10	12	10	10	11	12	9	9	10	12	10	10	11	12	55	55	55	34.333	300	300	0	109.17	By MS/MS	By MS/MS	By MS/MS	By MS/MS	By MS/MS	By MS/MS
O15145	O15145	7	7	7	Actin-related protein 2/3 complex subunit 3	ARPC3	sp|O15145|ARPC3_HUMAN Actin-related protein 2/3 complex subunit 3 OS=Homo sapiens OX=9606 GN=ARPC3 PE=1 SV=3	1	7	7	7	5	5	5	6	4	5	7	5	5	5	5	6	4	5	7	5	5	5	5	6	4	5	7	5	49.4	49.4	49.4	20.546	178	178	0	25.484	By MS/MS	By MS/MS	By MS/MS	By MS/MS	By MS/MS	By MS/MS
P59998	P59998	6	6	6	Actin-related protein 2/3 complex subunit 4	ARPC4	sp|P59998|ARPC4_HUMAN Actin-related protein 2/3 complex subunit 4 OS=Homo sapiens OX=9606 GN=ARPC4 PE=1 SV=3	1	6	6	6	6	4	6	6	6	6	6	6	6	4	6	6	6	6	6	6	6	4	6	6	6	6	6	6	38.1	38.1	38.1	19.667	168	168	0	38.849	By MS/MS	By MS/MS	By MS/MS	By MS/MS	By MS/MS	By MS/MS
O15511	O15511	6	6	5	Actin-related protein 2/3 complex subunit 5	ARPC5	sp|O15511|ARPC5_HUMAN Actin-related protein 2/3 complex subunit 5 OS=Homo sapiens OX=9606 GN=ARPC5 PE=1 SV=3	1	6	6	5	5	3	4	3	3	3	3	3	5	3	4	3	3	3	3	3	4	3	4	3	3	3	2	3	41.7	41.7	36.4	16.32	151	151	0	24.363	By MS/MS	By MS/MS	By MS/MS	By MS/MS	By MS/MS	By MS/MS
Q9BPX5	Q9BPX5	3	2	2	Actin-related protein 2/3 complex subunit 5-like protein	ARPC5L	sp|Q9BPX5|ARP5L_HUMAN Actin-related protein 2/3 complex subunit 5-like protein OS=Homo sapiens OX=9606 GN=ARPC5L PE=1 SV=1	1	3	2	2	3	1	1	1	1	1	2	1	2	1	1	1	1	1	1	1	2	1	1	1	1	1	1	1	20.3	15	15	16.941	153	153	0.0041017	4.2351	By MS/MS	By matching	By MS/MS	By MS/MS	By MS/MS	By matching
Q13510	Q13510	2	2	2	Acid ceramidase;Acid ceramidase subunit alpha;Acid ceramidase subunit beta	ASAH1	sp|Q13510|ASAH1_HUMAN Acid ceramidase OS=Homo sapiens OX=9606 GN=ASAH1 PE=1 SV=5	1	2	2	2	0	1	0	1	0	0	0	0	0	1	0	1	0	0	0	0	0	1	0	1	0	0	0	0	6.8	6.8	6.8	44.659	395	395	0.0021561	5.0252		By MS/MS		By MS/MS
Q9H1I8	Q9H1I8	2	2	2	Activating signal cointegrator 1 complex subunit 2	ASCC2	sp|Q9H1I8|ASCC2_HUMAN Activating signal cointegrator 1 complex subunit 2 OS=Homo sapiens OX=9606 GN=ASCC2 PE=1 SV=3	1	2	2	2	2	2	2	1	1	0	2	2	2	2	2	1	1	0	2	2	2	2	2	1	1	0	2	2	5.8	5.8	5.8	86.359	757	757	0.00049334	8.3152	By matching	By MS/MS	By MS/MS	By matching	By matching
Q8N3C0	Q8N3C0	1	1	1	Activating signal cointegrator 1 complex subunit 3	ASCC3	sp|Q8N3C0|ASCC3_HUMAN Activating signal cointegrator 1 complex subunit 3 OS=Homo sapiens OX=9606 GN=ASCC3 PE=1 SV=3	1	1	1	1	1	1	1	1	1	1	1	1	1	1	1	1	1	1	1	1	1	1	1	1	1	1	1	1	0.8	0.8	0.8	251.46	2202	2202	0.0021664	5.0988	By MS/MS	By MS/MS	By matching	By matching	By MS/MS	By matching
O95671	O95671	7	7	7	N-acetylserotonin O-methyltransferase-like protein	ASMTL	sp|O95671|ASML_HUMAN N-acetylserotonin O-methyltransferase-like protein OS=Homo sapiens OX=9606 GN=ASMTL PE=1 SV=3	1	7	7	7	3	3	4	5	3	2	5	4	3	3	4	5	3	2	5	4	3	3	4	5	3	2	5	4	17.9	17.9	17.9	68.856	621	621	0	50.965	By MS/MS	By MS/MS	By MS/MS	By MS/MS	By MS/MS	By MS/MS
O43681	O43681	9	9	9	ATPase ASNA1	ASNA1	sp|O43681|ASNA_HUMAN ATPase ASNA1 OS=Homo sapiens OX=9606 GN=ASNA1 PE=1 SV=2	1	9	9	9	6	7	6	8	6	7	8	6	6	7	6	8	6	7	8	6	6	7	6	8	6	7	8	6	38.5	38.5	38.5	38.792	348	348	0	37.032	By MS/MS	By MS/MS	By MS/MS	By MS/MS	By MS/MS	By MS/MS
P08243	P08243	15	15	15	Asparagine synthetase [glutamine-hydrolyzing]	ASNS	sp|P08243|ASNS_HUMAN Asparagine synthetase [glutamine-hydrolyzing] OS=Homo sapiens OX=9606 GN=ASNS PE=1 SV=4	1	15	15	15	12	11	7	8	10	11	10	11	12	11	7	8	10	11	10	11	12	11	7	8	10	11	10	11	36.4	36.4	36.4	64.369	561	561	0	81.528	By MS/MS	By MS/MS	By MS/MS	By MS/MS	By MS/MS	By MS/MS
Q12797	Q12797	3	3	3	Aspartyl/asparaginyl beta-hydroxylase	ASPH	sp|Q12797|ASPH_HUMAN Aspartyl/asparaginyl beta-hydroxylase OS=Homo sapiens OX=9606 GN=ASPH PE=1 SV=3	1	3	3	3	0	1	2	2	2	1	2	1	0	1	2	2	2	1	2	1	0	1	2	2	2	1	2	1	7.9	7.9	7.9	85.862	758	758	0	24.229		By MS/MS	By MS/MS	By MS/MS	By MS/MS	By MS/MS
P00966	P00966	6	6	6	Argininosuccinate synthase	ASS1	sp|P00966|ASSY_HUMAN Argininosuccinate synthase OS=Homo sapiens OX=9606 GN=ASS1 PE=1 SV=2	1	6	6	6	3	3	3	3	2	3	2	4	3	3	3	3	2	3	2	4	3	3	3	3	2	3	2	4	26.9	26.9	26.9	46.53	412	412	0	46.614	By MS/MS	By MS/MS	By MS/MS	By MS/MS	By MS/MS	By MS/MS
Q9NVI7;Q5T2N8	Q9NVI7	14;6	14;6	7;3	ATPase family AAA domain-containing protein 3A	ATAD3A	sp|Q9NVI7|ATD3A_HUMAN ATPase family AAA domain-containing protein 3A OS=Homo sapiens OX=9606 GN=ATAD3A PE=1 SV=2	2	14	14	7	10	10	10	10	11	9	11	11	10	10	10	10	11	9	11	11	5	6	5	7	6	4	5	6	24.6	24.6	12.5	71.368	634	634;411	0	60.793	By MS/MS	By MS/MS	By MS/MS	By MS/MS	By MS/MS	By MS/MS
Q9H1Y0	Q9H1Y0	1	1	1	Autophagy protein 5	ATG5	sp|Q9H1Y0|ATG5_HUMAN Autophagy protein 5 OS=Homo sapiens OX=9606 GN=ATG5 PE=1 SV=2	1	1	1	1	0	1	0	0	0	0	0	0	0	1	0	0	0	0	0	0	0	1	0	0	0	0	0	0	4.4	4.4	4.4	32.447	275	275	0.0096899	3.4875		By MS/MS
P31939	P31939	30	30	30	Bifunctional purine biosynthesis protein PURH;Phosphoribosylaminoimidazolecarboxamide formyltransferase;IMP cyclohydrolase	ATIC	sp|P31939|PUR9_HUMAN Bifunctional purine biosynthesis protein PURH OS=Homo sapiens OX=9606 GN=ATIC PE=1 SV=3	1	30	30	30	25	29	25	25	27	27	23	23	25	29	25	25	27	27	23	23	25	29	25	25	27	27	23	23	74	74	74	64.615	592	592	0	300.29	By MS/MS	By MS/MS	By MS/MS	By MS/MS	By MS/MS	By MS/MS
Q6DD88	Q6DD88	1	1	1	Atlastin-3	ATL3	sp|Q6DD88|ATLA3_HUMAN Atlastin-3 OS=Homo sapiens OX=9606 GN=ATL3 PE=1 SV=1	1	1	1	1	1	0	1	0	1	0	0	1	1	0	1	0	1	0	0	1	1	0	1	0	1	0	0	1	2	2	2	60.541	541	541	0.00045725	6.4151	By MS/MS		By MS/MS		By MS/MS
O00244	O00244	3	3	3	Copper transport protein ATOX1	ATOX1	sp|O00244|ATOX1_HUMAN Copper transport protein ATOX1 OS=Homo sapiens OX=9606 GN=ATOX1 PE=1 SV=1	1	3	3	3	2	2	1	0	1	1	2	2	2	2	1	0	1	1	2	2	2	2	1	0	1	1	2	2	50	50	50	7.4016	68	68	0.00055127	11.677	By MS/MS	By MS/MS	By MS/MS		By MS/MS	By MS/MS
P05023;P13637;P50993;P20648	P05023	37;12;12;4	37;12;12;4	30;5;5;1	Sodium/potassium-transporting ATPase subunit alpha-1	ATP1A1	sp|P05023|AT1A1_HUMAN Sodium/potassium-transporting ATPase subunit alpha-1 OS=Homo sapiens OX=9606 GN=ATP1A1 PE=1 SV=1	4	37	37	30	29	29	32	32	31	29	30	32	29	29	32	32	31	29	30	32	24	23	25	25	24	24	24	26	43.2	43.2	34.5	112.89	1023	1023;1013;1020;1035	0	321.93	By MS/MS	By MS/MS	By MS/MS	By MS/MS	By MS/MS	By MS/MS
Q13733	Q13733	8	1	1	Sodium/potassium-transporting ATPase subunit alpha-4	ATP1A4	sp|Q13733|AT1A4_HUMAN Sodium/potassium-transporting ATPase subunit alpha-4 OS=Homo sapiens OX=9606 GN=ATP1A4 PE=1 SV=3	1	8	1	1	6	7	8	8	8	6	7	7	1	1	1	1	1	1	1	1	1	1	1	1	1	1	1	1	9.5	0.9	0.9	114.17	1029	1029	1	-2	By MS/MS	By MS/MS	By matching	By matching	By matching	By matching
P05026	P05026	5	5	5	Sodium/potassium-transporting ATPase subunit beta-1	ATP1B1	sp|P05026|AT1B1_HUMAN Sodium/potassium-transporting ATPase subunit beta-1 OS=Homo sapiens OX=9606 GN=ATP1B1 PE=1 SV=1	1	5	5	5	2	1	3	3	2	4	2	3	2	1	3	3	2	4	2	3	2	1	3	3	2	4	2	3	18.5	18.5	18.5	35.061	303	303	0	14.928	By matching	By MS/MS	By MS/MS	By MS/MS	By MS/MS	By MS/MS
P54709	P54709	10	10	10	Sodium/potassium-transporting ATPase subunit beta-3	ATP1B3	sp|P54709|AT1B3_HUMAN Sodium/potassium-transporting ATPase subunit beta-3 OS=Homo sapiens OX=9606 GN=ATP1B3 PE=1 SV=1	1	10	10	10	8	8	5	6	6	5	8	8	8	8	5	6	6	5	8	8	8	8	5	6	6	5	8	8	39.4	39.4	39.4	31.512	279	279	0	49.561	By MS/MS	By MS/MS	By MS/MS	By MS/MS	By MS/MS	By MS/MS
P16615;O14983;Q93084	P16615	16;3;2	16;3;2	16;3;2	Sarcoplasmic/endoplasmic reticulum calcium ATPase 2	ATP2A2	sp|P16615|AT2A2_HUMAN Sarcoplasmic/endoplasmic reticulum calcium ATPase 2 OS=Homo sapiens OX=9606 GN=ATP2A2 PE=1 SV=1	3	16	16	16	10	9	8	7	9	8	5	7	10	9	8	7	9	8	5	7	10	9	8	7	9	8	5	7	21.4	21.4	21.4	114.76	1042	1042;1001;1043	0	116.6	By MS/MS	By MS/MS	By MS/MS	By MS/MS	By MS/MS	By MS/MS
P20020;P23634;Q01814	P20020;P23634;Q01814	3;2;2	3;2;2	1;0;0	Plasma membrane calcium-transporting ATPase 1;Plasma membrane calcium-transporting ATPase 4;Plasma membrane calcium-transporting ATPase 2	ATP2B1;ATP2B4;ATP2B2	sp|P20020|AT2B1_HUMAN Plasma membrane calcium-transporting ATPase 1 OS=Homo sapiens OX=9606 GN=ATP2B1 PE=1 SV=4;sp|P23634|AT2B4_HUMAN Plasma membrane calcium-transporting ATPase 4 OS=Homo sapiens OX=9606 GN=ATP2B4 PE=1 SV=2;sp|Q01814|AT2B2_HUMAN Plasma mem	3	3	3	1	1	1	1	0	1	3	1	0	1	1	1	0	1	3	1	0	0	1	0	0	0	1	0	0	3.3	3.3	1	134.68	1220	1220;1241;1243	0.00052743	10.214	By MS/MS	By MS/MS	By matching		By MS/MS	By MS/MS
P25705	P25705	30	30	30	ATP synthase subunit alpha, mitochondrial	ATP5A1	sp|P25705|ATPA_HUMAN ATP synthase subunit alpha, mitochondrial OS=Homo sapiens OX=9606 GN=ATP5F1A PE=1 SV=1	1	30	30	30	28	29	28	28	29	28	28	27	28	29	28	28	29	28	28	27	28	29	28	28	29	28	28	27	62.9	62.9	62.9	59.75	553	553	0	323.31	By MS/MS	By MS/MS	By MS/MS	By MS/MS	By MS/MS	By MS/MS
P06576	P06576	25	25	25	ATP synthase subunit beta, mitochondrial	ATP5B	sp|P06576|ATPB_HUMAN ATP synthase subunit beta, mitochondrial OS=Homo sapiens OX=9606 GN=ATP5F1B PE=1 SV=3	1	25	25	25	25	25	25	25	25	25	25	25	25	25	25	25	25	25	25	25	25	25	25	25	25	25	25	25	70.9	70.9	70.9	56.559	529	529	0	323.31	By MS/MS	By MS/MS	By MS/MS	By MS/MS	By MS/MS	By MS/MS
P36542	P36542	10	10	10	ATP synthase subunit gamma, mitochondrial	ATP5C1	sp|P36542|ATPG_HUMAN ATP synthase subunit gamma, mitochondrial OS=Homo sapiens OX=9606 GN=ATP5F1C PE=1 SV=1	1	10	10	10	8	8	8	9	9	7	8	7	8	8	8	9	9	7	8	7	8	8	8	9	9	7	8	7	40.3	40.3	40.3	32.996	298	298	0	61.925	By MS/MS	By MS/MS	By MS/MS	By MS/MS	By MS/MS	By MS/MS
P30049	P30049	2	2	2	ATP synthase subunit delta, mitochondrial	ATP5D	sp|P30049|ATPD_HUMAN ATP synthase subunit delta, mitochondrial OS=Homo sapiens OX=9606 GN=ATP5F1D PE=1 SV=2	1	2	2	2	2	2	2	2	2	2	2	2	2	2	2	2	2	2	2	2	2	2	2	2	2	2	2	2	13.7	13.7	13.7	17.49	168	168	0	12.507	By MS/MS	By MS/MS	By MS/MS	By MS/MS	By MS/MS	By MS/MS
Q5VTU8;P56381	Q5VTU8;P56381	2;2	2;2	2;2	ATP synthase subunit epsilon-like protein, mitochondrial;ATP synthase subunit epsilon, mitochondrial	ATP5EP2;ATP5E	sp|Q5VTU8|AT5EL_HUMAN ATP synthase subunit epsilon-like protein, mitochondrial OS=Homo sapiens OX=9606 GN=ATP5EP2 PE=3 SV=1;sp|P56381|ATP5E_HUMAN ATP synthase subunit epsilon, mitochondrial OS=Homo sapiens OX=9606 GN=ATP5F1E PE=1 SV=2	2	2	2	2	2	1	1	2	1	2	1	1	2	1	1	2	1	2	1	1	2	1	1	2	1	2	1	1	29.4	29.4	29.4	5.8068	51	51;51	0.0021882	5.3772	By MS/MS	By MS/MS	By MS/MS	By MS/MS	By MS/MS	By MS/MS
P24539	P24539	12	12	12	ATP synthase F(0) complex subunit B1, mitochondrial	ATP5F1	sp|P24539|AT5F1_HUMAN ATP synthase F(0) complex subunit B1, mitochondrial OS=Homo sapiens OX=9606 GN=ATP5PB PE=1 SV=2	1	12	12	12	6	8	9	8	9	9	8	8	6	8	9	8	9	9	8	8	6	8	9	8	9	9	8	8	52.7	52.7	52.7	28.908	256	256	0	101.99	By MS/MS	By MS/MS	By MS/MS	By MS/MS	By MS/MS	By MS/MS
O75947	O75947	8	8	8	ATP synthase subunit d, mitochondrial	ATP5H	sp|O75947|ATP5H_HUMAN ATP synthase subunit d, mitochondrial OS=Homo sapiens OX=9606 GN=ATP5PD PE=1 SV=3	1	8	8	8	7	6	6	7	7	6	7	6	7	6	6	7	7	6	7	6	7	6	6	7	7	6	7	6	55.3	55.3	55.3	18.491	161	161	0	38.68	By MS/MS	By MS/MS	By MS/MS	By MS/MS	By MS/MS	By MS/MS
P56385	P56385	3	3	3	ATP synthase subunit e, mitochondrial	ATP5I	sp|P56385|ATP5I_HUMAN ATP synthase subunit e, mitochondrial OS=Homo sapiens OX=9606 GN=ATP5ME PE=1 SV=2	1	3	3	3	2	3	1	2	1	2	1	2	2	3	1	2	1	2	1	2	2	3	1	2	1	2	1	2	50.7	50.7	50.7	7.9331	69	69	0.000501	8.7099	By MS/MS	By MS/MS	By matching	By MS/MS	By matching	By MS/MS
P18859	P18859	4	4	4	ATP synthase-coupling factor 6, mitochondrial	ATP5J	sp|P18859|ATP5J_HUMAN ATP synthase-coupling factor 6, mitochondrial OS=Homo sapiens OX=9606 GN=ATP5PF PE=1 SV=1	1	4	4	4	4	4	4	4	4	4	4	4	4	4	4	4	4	4	4	4	4	4	4	4	4	4	4	4	48.1	48.1	48.1	12.587	108	108	0	62.683	By MS/MS	By MS/MS	By MS/MS	By MS/MS	By MS/MS	By MS/MS
P56134	P56134	2	2	2	ATP synthase subunit f, mitochondrial	ATP5J2	sp|P56134|ATPK_HUMAN ATP synthase subunit f, mitochondrial OS=Homo sapiens OX=9606 GN=ATP5MF PE=1 SV=3	1	2	2	2	2	2	2	1	2	2	2	2	2	2	2	1	2	2	2	2	2	2	2	1	2	2	2	2	25.5	25.5	25.5	10.918	94	94	0	15.192	By MS/MS	By MS/MS	By MS/MS	By MS/MS	By MS/MS	By MS/MS
O75964	O75964	5	5	5	ATP synthase subunit g, mitochondrial	ATP5L	sp|O75964|ATP5L_HUMAN ATP synthase subunit g, mitochondrial OS=Homo sapiens OX=9606 GN=ATP5MG PE=1 SV=3	1	5	5	5	4	5	4	3	4	3	3	2	4	5	4	3	4	3	3	2	4	5	4	3	4	3	3	2	52.4	52.4	52.4	11.428	103	103	0	33.564	By MS/MS	By MS/MS	By MS/MS	By MS/MS	By MS/MS	By MS/MS
P48047	P48047	10	10	10	ATP synthase subunit O, mitochondrial	ATP5O	sp|P48047|ATPO_HUMAN ATP synthase subunit O, mitochondrial OS=Homo sapiens OX=9606 GN=ATP5PO PE=1 SV=1	1	10	10	10	9	9	9	9	10	9	9	9	9	9	9	9	10	9	9	9	9	9	9	9	10	9	9	9	59.2	59.2	59.2	23.277	213	213	0	150.55	By MS/MS	By MS/MS	By MS/MS	By MS/MS	By MS/MS	By MS/MS
P61421	P61421	5	5	5	V-type proton ATPase subunit d 1	ATP6V0D1	sp|P61421|VA0D1_HUMAN V-type proton ATPase subunit d 1 OS=Homo sapiens OX=9606 GN=ATP6V0D1 PE=1 SV=1	1	5	5	5	2	3	3	2	4	4	3	3	2	3	3	2	4	4	3	3	2	3	3	2	4	4	3	3	24.8	24.8	24.8	40.329	351	351	0	34.707	By MS/MS	By MS/MS	By MS/MS	By MS/MS	By MS/MS	By MS/MS
P38606	P38606	17	17	17	V-type proton ATPase catalytic subunit A	ATP6V1A	sp|P38606|VATA_HUMAN V-type proton ATPase catalytic subunit A OS=Homo sapiens OX=9606 GN=ATP6V1A PE=1 SV=2	1	17	17	17	9	8	10	8	9	8	12	10	9	8	10	8	9	8	12	10	9	8	10	8	9	8	12	10	36.5	36.5	36.5	68.303	617	617	0	144.4	By MS/MS	By MS/MS	By MS/MS	By MS/MS	By MS/MS	By MS/MS
P21281;P15313	P21281	8;2	8;2	8;2	V-type proton ATPase subunit B, brain isoform	ATP6V1B2	sp|P21281|VATB2_HUMAN V-type proton ATPase subunit B, brain isoform OS=Homo sapiens OX=9606 GN=ATP6V1B2 PE=1 SV=3	2	8	8	8	4	4	6	4	5	4	5	6	4	4	6	4	5	4	5	6	4	4	6	4	5	4	5	6	30.9	30.9	30.9	56.5	511	511;513	0	46.074	By MS/MS	By MS/MS	By MS/MS	By MS/MS	By MS/MS	By MS/MS
P21283	P21283	5	5	5	V-type proton ATPase subunit C 1	ATP6V1C1	sp|P21283|VATC1_HUMAN V-type proton ATPase subunit C 1 OS=Homo sapiens OX=9606 GN=ATP6V1C1 PE=1 SV=4	1	5	5	5	1	2	2	2	2	4	2	2	1	2	2	2	2	4	2	2	1	2	2	2	2	4	2	2	16.8	16.8	16.8	43.941	382	382	0	18.683	By MS/MS	By MS/MS	By MS/MS	By MS/MS	By MS/MS	By MS/MS
P36543	P36543	4	4	4	V-type proton ATPase subunit E 1	ATP6V1E1	sp|P36543|VATE1_HUMAN V-type proton ATPase subunit E 1 OS=Homo sapiens OX=9606 GN=ATP6V1E1 PE=1 SV=1	1	4	4	4	2	3	1	0	3	1	2	0	2	3	1	0	3	1	2	0	2	3	1	0	3	1	2	0	25.7	25.7	25.7	26.145	226	226	0	26.022	By MS/MS	By MS/MS	By matching		By MS/MS	By matching
O75348	O75348	3	3	3	V-type proton ATPase subunit G 1	ATP6V1G1	sp|O75348|VATG1_HUMAN V-type proton ATPase subunit G 1 OS=Homo sapiens OX=9606 GN=ATP6V1G1 PE=1 SV=3	1	3	3	3	3	2	3	3	2	2	2	3	3	2	3	3	2	2	2	3	3	2	3	3	2	2	2	3	39	39	39	13.757	118	118	0	28.198	By MS/MS	By MS/MS	By MS/MS	By MS/MS	By MS/MS	By matching
Q9UI12	Q9UI12	3	3	3	V-type proton ATPase subunit H	ATP6V1H	sp|Q9UI12|VATH_HUMAN V-type proton ATPase subunit H OS=Homo sapiens OX=9606 GN=ATP6V1H PE=1 SV=1	1	3	3	3	1	1	2	2	1	2	2	1	1	1	2	2	1	2	2	1	1	1	2	2	1	2	2	1	10.8	10.8	10.8	55.882	483	483	0.00052882	10.277	By MS/MS	By MS/MS	By MS/MS	By MS/MS	By MS/MS	By MS/MS
Q8N5M1	Q8N5M1	2	2	2	ATP synthase mitochondrial F1 complex assembly factor 2	ATPAF2	sp|Q8N5M1|ATPF2_HUMAN ATP synthase mitochondrial F1 complex assembly factor 2 OS=Homo sapiens OX=9606 GN=ATPAF2 PE=1 SV=1	1	2	2	2	1	2	2	1	0	2	0	1	1	2	2	1	0	2	0	1	1	2	2	1	0	2	0	1	12.1	12.1	12.1	32.772	289	289	0.00047438	7.3471	By MS/MS	By MS/MS	By MS/MS	By MS/MS		By MS/MS
Q9UII2	Q9UII2	4	4	4	ATPase inhibitor, mitochondrial	ATPIF1	sp|Q9UII2|ATIF1_HUMAN ATPase inhibitor, mitochondrial OS=Homo sapiens OX=9606 GN=ATP5IF1 PE=1 SV=1	1	4	4	4	3	2	4	4	4	4	4	4	3	2	4	4	4	4	4	4	3	2	4	4	4	4	4	4	17.9	17.9	17.9	12.249	106	106	0	24.951	By MS/MS	By MS/MS	By MS/MS	By MS/MS	By MS/MS	By MS/MS
Q9UBB4	Q9UBB4	4	4	4	Ataxin-10	ATXN10	sp|Q9UBB4|ATX10_HUMAN Ataxin-10 OS=Homo sapiens OX=9606 GN=ATXN10 PE=1 SV=1	1	4	4	4	2	1	1	3	3	2	2	3	2	1	1	3	3	2	2	3	2	1	1	3	3	2	2	3	11.6	11.6	11.6	53.488	475	475	0	14.472	By MS/MS	By MS/MS	By matching	By MS/MS	By MS/MS	By matching
Q8WWM7	Q8WWM7	7	7	7	Ataxin-2-like protein	ATXN2L	sp|Q8WWM7|ATX2L_HUMAN Ataxin-2-like protein OS=Homo sapiens OX=9606 GN=ATXN2L PE=1 SV=2	1	7	7	7	3	3	4	4	4	4	4	4	3	3	4	4	4	4	4	4	3	3	4	4	4	4	4	4	7.8	7.8	7.8	113.37	1075	1075	0	19.287	By MS/MS	By MS/MS	By MS/MS	By MS/MS	By MS/MS	By MS/MS
P61769	P61769	3	3	3	Beta-2-microglobulin;Beta-2-microglobulin form pI 5.3	B2M	sp|P61769|B2MG_HUMAN Beta-2-microglobulin OS=Homo sapiens OX=9606 GN=B2M PE=1 SV=1	1	3	3	3	3	3	3	3	3	3	2	2	3	3	3	3	3	3	2	2	3	3	3	3	3	3	2	2	35.3	35.3	35.3	13.714	119	119	0	21.633	By MS/MS	By MS/MS	By MS/MS	By MS/MS	By MS/MS	By MS/MS
O95816	O95816	8	8	8	BAG family molecular chaperone regulator 2	BAG2	sp|O95816|BAG2_HUMAN BAG family molecular chaperone regulator 2 OS=Homo sapiens OX=9606 GN=BAG2 PE=1 SV=1	1	8	8	8	6	5	7	8	7	7	6	6	6	5	7	8	7	7	6	6	6	5	7	8	7	7	6	6	45	45	45	23.772	211	211	0	75.403	By MS/MS	By MS/MS	By MS/MS	By MS/MS	By MS/MS	By MS/MS
O95817	O95817	4	4	4	BAG family molecular chaperone regulator 3	BAG3	sp|O95817|BAG3_HUMAN BAG family molecular chaperone regulator 3 OS=Homo sapiens OX=9606 GN=BAG3 PE=1 SV=3	1	4	4	4	2	1	3	4	3	2	1	2	2	1	3	4	3	2	1	2	2	1	3	4	3	2	1	2	11.3	11.3	11.3	61.594	575	575	0.00051626	9.66	By MS/MS	By MS/MS	By MS/MS	By MS/MS	By MS/MS	By MS/MS
P46379	P46379	3	3	3	Large proline-rich protein BAG6	BAG6	sp|P46379|BAG6_HUMAN Large proline-rich protein BAG6 OS=Homo sapiens OX=9606 GN=BAG6 PE=1 SV=2	1	3	3	3	3	3	2	3	3	2	3	3	3	3	2	3	3	2	3	3	3	3	2	3	3	2	3	3	4.5	4.5	4.5	119.41	1132	1132	0	49.789	By MS/MS	By MS/MS	By MS/MS	By MS/MS	By MS/MS	By MS/MS
Q9UQB8	Q9UQB8	6	6	6	Brain-specific angiogenesis inhibitor 1-associated protein 2	BAIAP2	sp|Q9UQB8|BAIP2_HUMAN Brain-specific angiogenesis inhibitor 1-associated protein 2 OS=Homo sapiens OX=9606 GN=BAIAP2 PE=1 SV=1	1	6	6	6	3	4	3	2	2	3	3	5	3	4	3	2	2	3	3	5	3	4	3	2	2	3	3	5	13.8	13.8	13.8	60.867	552	552	0	17.806	By MS/MS	By MS/MS	By MS/MS	By MS/MS	By MS/MS	By MS/MS
O75531	O75531	9	9	9	Barrier-to-autointegration factor;Barrier-to-autointegration factor, N-terminally processed	BANF1	sp|O75531|BAF_HUMAN Barrier-to-autointegration factor OS=Homo sapiens OX=9606 GN=BANF1 PE=1 SV=1	1	9	9	9	6	7	6	6	7	6	8	8	6	7	6	6	7	6	8	8	6	7	6	6	7	6	8	8	66.3	66.3	66.3	10.058	89	89	0	94.453	By MS/MS	By MS/MS	By MS/MS	By MS/MS	By MS/MS	By MS/MS
Q07812	Q07812	4	4	4	Apoptosis regulator BAX	BAX	sp|Q07812|BAX_HUMAN Apoptosis regulator BAX OS=Homo sapiens OX=9606 GN=BAX PE=1 SV=1	1	4	4	4	1	1	2	2	2	2	4	3	1	1	2	2	2	2	4	3	1	1	2	2	2	2	4	3	25.5	25.5	25.5	21.184	192	192	0.00052549	10.12	By matching	By MS/MS	By MS/MS	By MS/MS	By MS/MS	By MS/MS
Q9NRL2	Q9NRL2	2	2	2	Bromodomain adjacent to zinc finger domain protein 1A	BAZ1A	sp|Q9NRL2|BAZ1A_HUMAN Bromodomain adjacent to zinc finger domain protein 1A OS=Homo sapiens OX=9606 GN=BAZ1A PE=1 SV=2	1	2	2	2	1	1	1	1	1	1	2	1	1	1	1	1	1	1	2	1	1	1	1	1	1	1	2	1	2	2	2	178.7	1556	1556	0.00048286	7.7639	By MS/MS	By MS/MS	By MS/MS	By MS/MS	By MS/MS	By MS/MS
P51572	P51572	7	7	7	B-cell receptor-associated protein 31	BCAP31	sp|P51572|BAP31_HUMAN B-cell receptor-associated protein 31 OS=Homo sapiens OX=9606 GN=BCAP31 PE=1 SV=3	1	7	7	7	4	5	4	3	5	5	5	5	4	5	4	3	5	5	5	5	4	5	4	3	5	5	5	5	28	28	28	27.991	246	246	0	23.77	By MS/MS	By MS/MS	By MS/MS	By MS/MS	By MS/MS	By MS/MS
O75934	O75934	4	4	4	Pre-mRNA-splicing factor SPF27	BCAS2	sp|O75934|SPF27_HUMAN Pre-mRNA-splicing factor SPF27 OS=Homo sapiens OX=9606 GN=BCAS2 PE=1 SV=1	1	4	4	4	3	1	2	2	2	3	2	2	3	1	2	2	2	3	2	2	3	1	2	2	2	3	2	2	32.4	32.4	32.4	26.131	225	225	0	28.302	By MS/MS	By MS/MS	By MS/MS	By MS/MS	By matching	By MS/MS
Q9P287	Q9P287	5	5	5	BRCA2 and CDKN1A-interacting protein	BCCIP	sp|Q9P287|BCCIP_HUMAN BRCA2 and CDKN1A-interacting protein OS=Homo sapiens OX=9606 GN=BCCIP PE=1 SV=1	1	5	5	5	3	4	4	4	5	4	5	4	3	4	4	4	5	4	5	4	3	4	4	4	5	4	5	4	21.7	21.7	21.7	35.979	314	314	0	37.114	By MS/MS	By MS/MS	By MS/MS	By MS/MS	By MS/MS	By MS/MS
Q9NYF8	Q9NYF8	16	15	15	Bcl-2-associated transcription factor 1	BCLAF1	sp|Q9NYF8|BCLF1_HUMAN Bcl-2-associated transcription factor 1 OS=Homo sapiens OX=9606 GN=BCLAF1 PE=1 SV=2	1	16	15	15	13	11	13	10	8	10	11	12	12	10	13	9	7	9	10	11	12	10	13	9	7	9	10	11	19.6	18.4	18.4	106.12	920	920	0	58.213	By MS/MS	By MS/MS	By MS/MS	By MS/MS	By MS/MS	By MS/MS
P55957	P55957	6	6	6	BH3-interacting domain death agonist;BH3-interacting domain death agonist p15;BH3-interacting domain death agonist p13;BH3-interacting domain death agonist p11	BID	sp|P55957|BID_HUMAN BH3-interacting domain death agonist OS=Homo sapiens OX=9606 GN=BID PE=1 SV=1	1	6	6	6	5	4	6	5	6	6	6	6	5	4	6	5	6	6	6	6	5	4	6	5	6	6	6	6	48.7	48.7	48.7	21.994	195	195	0	85.396	By MS/MS	By MS/MS	By MS/MS	By MS/MS	By MS/MS	By MS/MS
Q13867	Q13867	9	9	9	Bleomycin hydrolase	BLMH	sp|Q13867|BLMH_HUMAN Bleomycin hydrolase OS=Homo sapiens OX=9606 GN=BLMH PE=1 SV=1	1	9	9	9	5	4	5	6	7	5	4	3	5	4	5	6	7	5	4	3	5	4	5	6	7	5	4	3	25.9	25.9	25.9	52.562	455	455	0	36.415	By MS/MS	By MS/MS	By MS/MS	By MS/MS	By MS/MS	By MS/MS
P53004	P53004	6	6	6	Biliverdin reductase A	BLVRA	sp|P53004|BIEA_HUMAN Biliverdin reductase A OS=Homo sapiens OX=9606 GN=BLVRA PE=1 SV=2	1	6	6	6	4	3	4	2	4	3	5	3	4	3	4	2	4	3	5	3	4	3	4	2	4	3	5	3	30.7	30.7	30.7	33.428	296	296	0	48.333	By MS/MS	By MS/MS	By MS/MS	By MS/MS	By MS/MS	By MS/MS
P30043	P30043	9	9	9	Flavin reductase (NADPH)	BLVRB	sp|P30043|BLVRB_HUMAN Flavin reductase (NADPH) OS=Homo sapiens OX=9606 GN=BLVRB PE=1 SV=3	1	9	9	9	5	6	5	6	6	7	5	5	5	6	5	6	6	7	5	5	5	6	5	6	6	7	5	5	69.9	69.9	69.9	22.119	206	206	0	57.035	By MS/MS	By MS/MS	By MS/MS	By MS/MS	By MS/MS	By MS/MS
Q14692	Q14692	4	4	4	Ribosome biogenesis protein BMS1 homolog	BMS1	sp|Q14692|BMS1_HUMAN Ribosome biogenesis protein BMS1 homolog OS=Homo sapiens OX=9606 GN=BMS1 PE=1 SV=1	1	4	4	4	3	1	3	4	2	3	2	1	3	1	3	4	2	3	2	1	3	1	3	4	2	3	2	1	6	6	6	145.81	1282	1282	0	13.466	By MS/MS	By matching	By MS/MS	By MS/MS	By matching	By matching
Q9H3K6	Q9H3K6	3	3	3	BolA-like protein 2	BOLA2	sp|Q9H3K6|BOLA2_HUMAN BolA-like protein 2 OS=Homo sapiens OX=9606 GN=BOLA2 PE=1 SV=1	1	3	3	3	3	3	3	3	3	3	3	3	3	3	3	3	3	3	3	3	3	3	3	3	3	3	3	3	51.2	51.2	51.2	10.116	86	86	0	31.155	By MS/MS	By MS/MS	By MS/MS	By MS/MS	By MS/MS	By MS/MS
Q14137	Q14137	10	10	10	Ribosome biogenesis protein BOP1	BOP1	sp|Q14137|BOP1_HUMAN Ribosome biogenesis protein BOP1 OS=Homo sapiens OX=9606 GN=BOP1 PE=1 SV=2	1	10	10	10	6	5	7	7	7	5	6	6	6	5	7	7	7	5	6	6	6	5	7	7	7	5	6	6	22.4	22.4	22.4	83.629	746	746	0	54.291	By MS/MS	By MS/MS	By MS/MS	By MS/MS	By MS/MS	By MS/MS
Q86WA6	Q86WA6	1	1	1	Valacyclovir hydrolase	BPHL	sp|Q86WA6|BPHL_HUMAN Valacyclovir hydrolase OS=Homo sapiens OX=9606 GN=BPHL PE=1 SV=1	1	1	1	1	1	1	1	1	1	1	1	1	1	1	1	1	1	1	1	1	1	1	1	1	1	1	1	1	6.5	6.5	6.5	32.542	291	291	0.0029301	4.5307	By MS/MS	By matching	By MS/MS	By matching	By matching	By matching
O95861	O95861	3	3	3	3(2),5-bisphosphate nucleotidase 1	BPNT1	sp|O95861|BPNT1_HUMAN 3(2),5-bisphosphate nucleotidase 1 OS=Homo sapiens OX=9606 GN=BPNT1 PE=1 SV=1	1	3	3	3	1	0	0	1	1	1	2	3	1	0	0	1	1	1	2	3	1	0	0	1	1	1	2	3	12	12	12	33.392	308	308	0.0005305	10.346	By matching			By matching	By MS/MS	By MS/MS
Q6PJG6	Q6PJG6	2	2	2	BRCA1-associated ATM activator 1	BRAT1	sp|Q6PJG6|BRAT1_HUMAN BRCA1-associated ATM activator 1 OS=Homo sapiens OX=9606 GN=BRAT1 PE=1 SV=2	1	2	2	2	1	1	1	2	1	1	0	1	1	1	1	2	1	1	0	1	1	1	1	2	1	1	0	1	6.2	6.2	6.2	88.118	821	821	0.0079586	3.8032	By MS/MS	By matching	By matching	By MS/MS	By matching	By matching
P46736	P46736	1	1	1	Lys-63-specific deubiquitinase BRCC36	BRCC3	sp|P46736|BRCC3_HUMAN Lys-63-specific deubiquitinase BRCC36 OS=Homo sapiens OX=9606 GN=BRCC3 PE=1 SV=2	1	1	1	1	1	0	1	0	1	0	1	1	1	0	1	0	1	0	1	1	1	0	1	0	1	0	1	1	9.5	9.5	9.5	36.072	316	316	0	37.006	By MS/MS		By MS/MS		By MS/MS
Q8TDN6	Q8TDN6	9	9	9	Ribosome biogenesis protein BRX1 homolog	BRIX1	sp|Q8TDN6|BRX1_HUMAN Ribosome biogenesis protein BRX1 homolog OS=Homo sapiens OX=9606 GN=BRIX1 PE=1 SV=2	1	9	9	9	8	8	7	9	8	8	8	8	8	8	7	9	8	8	8	8	8	8	7	9	8	8	8	8	31.7	31.7	31.7	41.401	353	353	0	55.729	By MS/MS	By MS/MS	By MS/MS	By MS/MS	By MS/MS	By MS/MS
Q8WUW1	Q8WUW1	2	2	2	Protein BRICK1	BRK1	sp|Q8WUW1|BRK1_HUMAN Protein BRICK1 OS=Homo sapiens OX=9606 GN=BRK1 PE=1 SV=1	1	2	2	2	1	1	1	1	1	2	1	2	1	1	1	1	1	2	1	2	1	1	1	1	1	2	1	2	32	32	32	8.7448	75	75	0.00047483	7.3596	By MS/MS	By MS/MS	By matching	By matching	By matching	By MS/MS
Q5VW32	Q5VW32	1	1	1	BRO1 domain-containing protein BROX	BROX	sp|Q5VW32|BROX_HUMAN BRO1 domain-containing protein BROX OS=Homo sapiens OX=9606 GN=BROX PE=1 SV=1	1	1	1	1	1	1	0	0	1	0	1	1	1	1	0	0	1	0	1	1	1	1	0	0	1	0	1	1	4.6	4.6	4.6	46.476	411	411	0.00053879	10.859	By matching	By MS/MS			By matching
P35613	P35613	6	6	6	Basigin	BSG	sp|P35613|BASI_HUMAN Basigin OS=Homo sapiens OX=9606 GN=BSG PE=1 SV=2	1	6	6	6	4	4	5	6	5	5	5	5	4	4	5	6	5	5	5	5	4	4	5	6	5	5	5	5	24.9	24.9	24.9	42.2	385	385	0	54.894	By MS/MS	By MS/MS	By MS/MS	By MS/MS	By MS/MS	By MS/MS
P20290	P20290	8	8	8	Transcription factor BTF3	BTF3	sp|P20290|BTF3_HUMAN Transcription factor BTF3 OS=Homo sapiens OX=9606 GN=BTF3 PE=1 SV=1	1	8	8	8	6	6	8	7	7	6	6	8	6	6	8	7	7	6	6	8	6	6	8	7	7	6	6	8	53.9	53.9	53.9	22.168	206	206	0	126.38	By MS/MS	By MS/MS	By MS/MS	By MS/MS	By MS/MS	By MS/MS
Q96K17	Q96K17	4	4	4	Transcription factor BTF3 homolog 4	BTF3L4	sp|Q96K17|BT3L4_HUMAN Transcription factor BTF3 homolog 4 OS=Homo sapiens OX=9606 GN=BTF3L4 PE=1 SV=1	1	4	4	4	2	4	3	4	4	3	4	4	2	4	3	4	4	3	4	4	2	4	3	4	4	3	4	4	32.3	32.3	32.3	17.27	158	158	0	52.429	By MS/MS	By MS/MS	By MS/MS	By MS/MS	By MS/MS	By MS/MS
O43684	O43684	12	12	12	Mitotic checkpoint protein BUB3	BUB3	sp|O43684|BUB3_HUMAN Mitotic checkpoint protein BUB3 OS=Homo sapiens OX=9606 GN=BUB3 PE=1 SV=1	1	12	12	12	9	11	9	8	11	9	8	10	9	11	9	8	11	9	8	10	9	11	9	8	11	9	8	10	55.5	55.5	55.5	37.154	328	328	0	93.316	By MS/MS	By MS/MS	By MS/MS	By MS/MS	By MS/MS	By MS/MS
P41223	P41223	4	4	4	Protein BUD31 homolog	BUD31	sp|P41223|BUD31_HUMAN Protein BUD31 homolog OS=Homo sapiens OX=9606 GN=BUD31 PE=1 SV=2	1	4	4	4	1	3	1	3	2	1	2	2	1	3	1	3	2	1	2	2	1	3	1	3	2	1	2	2	27.1	27.1	27.1	17	144	144	0.00054735	11.417	By MS/MS	By MS/MS	By MS/MS	By MS/MS	By MS/MS	By matching
Q13895	Q13895	4	4	4	Bystin	BYSL	sp|Q13895|BYST_HUMAN Bystin OS=Homo sapiens OX=9606 GN=BYSL PE=1 SV=3	1	4	4	4	2	2	4	2	2	3	2	3	2	2	4	2	2	3	2	3	2	2	4	2	2	3	2	3	13.3	13.3	13.3	49.601	437	437	0	14.863	By MS/MS	By MS/MS	By MS/MS	By MS/MS	By MS/MS	By MS/MS
Q7L1Q6	Q7L1Q6	17	17	16	Basic leucine zipper and W2 domain-containing protein 1	BZW1	sp|Q7L1Q6|BZW1_HUMAN Basic leucine zipper and W2 domain-containing protein 1 OS=Homo sapiens OX=9606 GN=BZW1 PE=1 SV=1	1	17	17	16	15	15	12	12	13	13	15	13	15	15	12	12	13	13	15	13	14	14	11	11	12	12	14	12	47.7	47.7	46.1	48.043	419	419	0	125.02	By MS/MS	By MS/MS	By MS/MS	By MS/MS	By MS/MS	By MS/MS
Q9Y6E2	Q9Y6E2	6	5	5	Basic leucine zipper and W2 domain-containing protein 2	BZW2	sp|Q9Y6E2|BZW2_HUMAN Basic leucine zipper and W2 domain-containing protein 2 OS=Homo sapiens OX=9606 GN=BZW2 PE=1 SV=1	1	6	5	5	3	4	3	3	3	4	6	5	2	3	2	2	2	3	5	4	2	3	2	2	2	3	5	4	18.9	17.2	17.2	48.162	419	419	0	54.421	By MS/MS	By MS/MS	By MS/MS	By MS/MS	By MS/MS	By MS/MS
Q9H0W9	Q9H0W9	4	4	4	Ester hydrolase C11orf54	C11orf54	sp|Q9H0W9|CK054_HUMAN Ester hydrolase C11orf54 OS=Homo sapiens OX=9606 GN=C11orf54 PE=1 SV=1	1	4	4	4	2	2	3	1	3	1	4	3	2	2	3	1	3	1	4	3	2	2	3	1	3	1	4	3	19.4	19.4	19.4	35.117	315	315	0	18.133	By MS/MS	By MS/MS	By MS/MS	By MS/MS	By MS/MS	By MS/MS
Q9BUA3	Q9BUA3	1	1	1	Uncharacterized protein C11orf84	C11orf84	sp|Q9BUA3|SPNDC_HUMAN Spindlin interactor and repressor of chromatin-binding protein OS=Homo sapiens OX=9606 GN=SPINDOC PE=1 SV=3	1	1	1	1	0	0	0	0	1	1	0	1	0	0	0	0	1	1	0	1	0	0	0	0	1	1	0	1	4.7	4.7	4.7	41.036	381	381	0.0021901	5.4051					By matching	By MS/MS
Q9HB07	Q9HB07	6	6	6	UPF0160 protein MYG1, mitochondrial	C12orf10	sp|Q9HB07|MYG1_HUMAN UPF0160 protein MYG1, mitochondrial OS=Homo sapiens OX=9606 GN=C12orf10 PE=1 SV=2	1	6	6	6	6	4	5	4	5	2	2	2	6	4	5	4	5	2	2	2	6	4	5	4	5	2	2	2	25	25	25	42.449	376	376	0	23.707	By MS/MS	By MS/MS	By MS/MS	By MS/MS	By MS/MS	By MS/MS
Q99622	Q99622	1	1	1	Protein C10	C12orf57	sp|Q99622|C10_HUMAN Protein C10 OS=Homo sapiens OX=9606 GN=C12orf57 PE=1 SV=1	1	1	1	1	1	0	1	0	0	1	0	1	1	0	1	0	0	1	0	1	1	0	1	0	0	1	0	1	14.3	14.3	14.3	13.178	126	126	0.0096749	3.4597	By matching		By MS/MS			By MS/MS
Q7Z3D6	Q7Z3D6	1	1	1	UPF0317 protein C14orf159, mitochondrial	C14orf159	sp|Q7Z3D6|GLUCM_HUMAN D-glutamate cyclase, mitochondrial OS=Homo sapiens OX=9606 GN=DGLUCY PE=1 SV=2	1	1	1	1	1	1	1	0	0	0	0	1	1	1	1	0	0	0	0	1	1	1	1	0	0	0	0	1	6.2	6.2	6.2	66.436	616	616	0.00049432	8.3413	By matching	By matching	By matching
Q9Y224	Q9Y224	9	9	9	UPF0568 protein C14orf166	C14orf166	sp|Q9Y224|RTRAF_HUMAN RNA transcription, translation and transport factor protein OS=Homo sapiens OX=9606 GN=RTRAF PE=1 SV=1	1	9	9	9	9	9	7	9	8	8	8	8	9	9	7	9	8	8	8	8	9	9	7	9	8	8	8	8	50	50	50	28.068	244	244	0	84.969	By MS/MS	By MS/MS	By MS/MS	By MS/MS	By MS/MS	By MS/MS
Q7Z3J2	Q7Z3J2	2	2	2	UPF0505 protein C16orf62	C16orf62	sp|Q7Z3J2|CP062_HUMAN UPF0505 protein C16orf62 OS=Homo sapiens OX=9606 GN=C16orf62 PE=1 SV=2	1	2	2	2	2	2	1	1	2	1	0	0	2	2	1	1	2	1	0	0	2	2	1	1	2	1	0	0	2.4	2.4	2.4	109.56	963	963	0.00046838	6.943	By matching	By MS/MS	By matching	By matching	By matching	By matching
Q9HAS0	Q9HAS0	1	1	1	Protein Njmu-R1	C17orf75	sp|Q9HAS0|NJMU_HUMAN Protein Njmu-R1 OS=Homo sapiens OX=9606 GN=C17orf75 PE=1 SV=2	1	1	1	1	1	0	1	1	1	0	0	1	1	0	1	1	1	0	0	1	1	0	1	1	1	0	0	1	2.8	2.8	2.8	44.621	396	396	0.0079177	3.774	By MS/MS		By MS/MS	By MS/MS	By MS/MS
Q9NWV4	Q9NWV4	1	1	1	UPF0587 protein C1orf123	C1orf123	sp|Q9NWV4|CA123_HUMAN UPF0587 protein C1orf123 OS=Homo sapiens OX=9606 GN=C1orf123 PE=1 SV=1	1	1	1	1	1	1	1	1	1	1	1	0	1	1	1	1	1	1	1	0	1	1	1	1	1	1	1	0	10.6	10.6	10.6	18.048	160	160	0.0075727	3.8219	By MS/MS	By MS/MS	By MS/MS	By MS/MS	By MS/MS	By MS/MS
Q07021	Q07021	8	8	8	Complement component 1 Q subcomponent-binding protein, mitochondrial	C1QBP	sp|Q07021|C1QBP_HUMAN Complement component 1 Q subcomponent-binding protein, mitochondrial OS=Homo sapiens OX=9606 GN=C1QBP PE=1 SV=1	1	8	8	8	8	7	7	7	7	7	7	7	8	7	7	7	7	7	7	7	8	7	7	7	7	7	7	7	51.4	51.4	51.4	31.362	282	282	0	122.43	By MS/MS	By MS/MS	By MS/MS	By MS/MS	By MS/MS	By MS/MS
Q9GZN8	Q9GZN8	1	1	1	UPF0687 protein C20orf27	C20orf27	sp|Q9GZN8|CT027_HUMAN UPF0687 protein C20orf27 OS=Homo sapiens OX=9606 GN=C20orf27 PE=1 SV=3	1	1	1	1	1	1	1	1	1	1	1	1	1	1	1	1	1	1	1	1	1	1	1	1	1	1	1	1	8	8	8	19.291	174	174	0.0029486	4.6509	By MS/MS	By MS/MS	By MS/MS	By MS/MS	By matching	By MS/MS
Q8WWC4	Q8WWC4	2	2	2	Uncharacterized protein C2orf47, mitochondrial	C2orf47	sp|Q8WWC4|MAIP1_HUMAN m-AAA protease-interacting protein 1, mitochondrial OS=Homo sapiens OX=9606 GN=MAIP1 PE=1 SV=1	1	2	2	2	1	2	2	2	2	1	1	1	1	2	2	2	2	1	1	1	1	2	2	2	2	1	1	1	6.5	6.5	6.5	32.544	291	291	0.00046555	6.807	By MS/MS	By MS/MS	By matching	By matching	By MS/MS	By MS/MS
Q9BVC5	Q9BVC5	2	2	2	Ashwin	C2orf49	sp|Q9BVC5|ASHWN_HUMAN Ashwin OS=Homo sapiens OX=9606 GN=C2orf49 PE=1 SV=1	1	2	2	2	1	1	2	2	2	1	1	2	1	1	2	2	2	1	1	2	1	1	2	2	2	1	1	2	18.5	18.5	18.5	25.858	232	232	0.0013381	5.8015	By MS/MS	By MS/MS	By MS/MS	By MS/MS	By MS/MS	By MS/MS
Q6P1X6	Q6P1X6	3	3	3	UPF0598 protein C8orf82	C8orf82	sp|Q6P1X6|CH082_HUMAN UPF0598 protein C8orf82 OS=Homo sapiens OX=9606 GN=C8orf82 PE=1 SV=2	1	3	3	3	3	2	2	2	2	2	1	1	3	2	2	2	2	2	1	1	3	2	2	2	2	2	1	1	18.1	18.1	18.1	23.889	216	216	0.00055157	11.681	By MS/MS	By MS/MS	By MS/MS	By MS/MS	By MS/MS	By MS/MS
P00918	P00918	10	10	10	Carbonic anhydrase 2	CA2	sp|P00918|CAH2_HUMAN Carbonic anhydrase 2 OS=Homo sapiens OX=9606 GN=CA2 PE=1 SV=2	1	10	10	10	5	7	7	9	8	8	4	5	5	7	7	9	8	8	4	5	5	7	7	9	8	8	4	5	54.6	54.6	54.6	29.246	260	260	0	51.134	By MS/MS	By MS/MS	By MS/MS	By MS/MS	By MS/MS	By MS/MS
Q9Y376	Q9Y376	3	3	3	Calcium-binding protein 39	CAB39	sp|Q9Y376|CAB39_HUMAN Calcium-binding protein 39 OS=Homo sapiens OX=9606 GN=CAB39 PE=1 SV=1	1	3	3	3	3	2	2	2	2	2	2	3	3	2	2	2	2	2	2	3	3	2	2	2	2	2	2	3	8.8	8.8	8.8	39.869	341	341	0	12.756	By MS/MS	By MS/MS	By MS/MS	By MS/MS	By MS/MS	By MS/MS
Q9HB71	Q9HB71	15	15	15	Calcyclin-binding protein	CACYBP	sp|Q9HB71|CYBP_HUMAN Calcyclin-binding protein OS=Homo sapiens OX=9606 GN=CACYBP PE=1 SV=2	1	15	15	15	13	14	14	13	15	13	14	14	13	14	14	13	15	13	14	14	13	14	14	13	15	13	14	14	65.4	65.4	65.4	26.21	228	228	0	108.29	By MS/MS	By MS/MS	By MS/MS	By MS/MS	By MS/MS	By MS/MS
P27708	P27708	35	35	35	CAD protein;Glutamine-dependent carbamoyl-phosphate synthase;Aspartate carbamoyltransferase;Dihydroorotase	CAD	sp|P27708|PYR1_HUMAN CAD protein OS=Homo sapiens OX=9606 GN=CAD PE=1 SV=3	1	35	35	35	24	25	24	19	27	27	27	26	24	25	24	19	27	27	27	26	24	25	24	19	27	27	27	26	27.8	27.8	27.8	242.98	2225	2225	0	274.9	By MS/MS	By MS/MS	By MS/MS	By MS/MS	By MS/MS	By MS/MS
Q05682	Q05682	7	7	7	Caldesmon	CALD1	sp|Q05682|CALD1_HUMAN Caldesmon OS=Homo sapiens OX=9606 GN=CALD1 PE=1 SV=3	1	7	7	7	2	2	4	5	4	3	3	2	2	2	4	5	4	3	3	2	2	2	4	5	4	3	3	2	9.3	9.3	9.3	93.23	793	793	0	32.559	By MS/MS	By MS/MS	By MS/MS	By MS/MS	By MS/MS	By MS/MS
P27797	P27797	21	21	21	Calreticulin	CALR	sp|P27797|CALR_HUMAN Calreticulin OS=Homo sapiens OX=9606 GN=CALR PE=1 SV=1	1	21	21	21	18	18	19	19	19	19	20	19	18	18	19	19	19	19	20	19	18	18	19	19	19	19	20	19	64	64	64	48.141	417	417	0	278.81	By MS/MS	By MS/MS	By MS/MS	By MS/MS	By MS/MS	By MS/MS
O43852	O43852	15	15	15	Calumenin	CALU	sp|O43852|CALU_HUMAN Calumenin OS=Homo sapiens OX=9606 GN=CALU PE=1 SV=2	1	15	15	15	14	12	12	14	15	14	12	13	14	12	12	14	15	14	12	13	14	12	12	14	15	14	12	13	64.4	64.4	64.4	37.106	315	315	0	127.43	By MS/MS	By MS/MS	By MS/MS	By MS/MS	By MS/MS	By MS/MS
Q13557	Q13557	8	8	6	Calcium/calmodulin-dependent protein kinase type II subunit delta	CAMK2D	sp|Q13557|KCC2D_HUMAN Calcium/calmodulin-dependent protein kinase type II subunit delta OS=Homo sapiens OX=9606 GN=CAMK2D PE=1 SV=3	1	8	8	6	5	7	6	6	7	6	4	5	5	7	6	6	7	6	4	5	3	5	4	4	5	4	2	3	26.5	26.5	20.2	56.369	499	499	0	76.431	By MS/MS	By MS/MS	By MS/MS	By MS/MS	By MS/MS	By MS/MS
Q86VP6;O75155	Q86VP6	40;1	40;1	40;1	Cullin-associated NEDD8-dissociated protein 1	CAND1	sp|Q86VP6|CAND1_HUMAN Cullin-associated NEDD8-dissociated protein 1 OS=Homo sapiens OX=9606 GN=CAND1 PE=1 SV=2	2	40	40	40	32	32	32	33	35	37	34	32	32	32	32	33	35	37	34	32	32	32	32	33	35	37	34	32	49.8	49.8	49.8	136.37	1230	1230;1236	0	322.31	By MS/MS	By MS/MS	By MS/MS	By MS/MS	By MS/MS	By MS/MS
P27824	P27824	25	25	25	Calnexin	CANX	sp|P27824|CALX_HUMAN Calnexin OS=Homo sapiens OX=9606 GN=CANX PE=1 SV=2	1	25	25	25	18	17	20	21	16	18	19	19	18	17	20	21	16	18	19	19	18	17	20	21	16	18	19	19	43.9	43.9	43.9	67.567	592	592	0	323.31	By MS/MS	By MS/MS	By MS/MS	By MS/MS	By MS/MS	By MS/MS
Q01518;P40123	Q01518	23;1	23;1	23;1	Adenylyl cyclase-associated protein 1	CAP1	sp|Q01518|CAP1_HUMAN Adenylyl cyclase-associated protein 1 OS=Homo sapiens OX=9606 GN=CAP1 PE=1 SV=5	2	23	23	23	21	20	22	20	20	19	21	21	21	20	22	20	20	19	21	21	21	20	22	20	20	19	21	21	61.7	61.7	61.7	51.901	475	475;477	0	246.05	By MS/MS	By MS/MS	By MS/MS	By MS/MS	By MS/MS	By MS/MS
P40121	P40121	10	10	10	Macrophage-capping protein	CAPG	sp|P40121|CAPG_HUMAN Macrophage-capping protein OS=Homo sapiens OX=9606 GN=CAPG PE=1 SV=2	1	10	10	10	9	10	9	9	9	9	10	10	9	10	9	9	9	9	10	10	9	10	9	9	9	9	10	10	51.1	51.1	51.1	38.498	348	348	0	94.262	By MS/MS	By MS/MS	By MS/MS	By MS/MS	By MS/MS	By MS/MS
P07384	P07384	27	27	27	Calpain-1 catalytic subunit	CAPN1	sp|P07384|CAN1_HUMAN Calpain-1 catalytic subunit OS=Homo sapiens OX=9606 GN=CAPN1 PE=1 SV=1	1	27	27	27	23	22	23	20	20	22	22	23	23	22	23	20	20	22	22	23	23	22	23	20	20	22	22	23	45.2	45.2	45.2	81.889	714	714	0	149.67	By MS/MS	By MS/MS	By MS/MS	By MS/MS	By MS/MS	By MS/MS
P17655	P17655	22	22	22	Calpain-2 catalytic subunit	CAPN2	sp|P17655|CAN2_HUMAN Calpain-2 catalytic subunit OS=Homo sapiens OX=9606 GN=CAPN2 PE=1 SV=6	1	22	22	22	16	14	17	16	18	19	14	16	16	14	17	16	18	19	14	16	16	14	17	16	18	19	14	16	39.7	39.7	39.7	79.994	700	700	0	115.03	By MS/MS	By MS/MS	By MS/MS	By MS/MS	By MS/MS	By MS/MS
P04632;Q96L46	P04632	14;2	14;2	14;2	Calpain small subunit 1	CAPNS1	sp|P04632|CPNS1_HUMAN Calpain small subunit 1 OS=Homo sapiens OX=9606 GN=CAPNS1 PE=1 SV=1	2	14	14	14	13	13	14	14	13	14	14	14	13	13	14	14	13	14	14	14	13	13	14	14	13	14	14	14	80.6	80.6	80.6	28.315	268	268;248	0	233.26	By MS/MS	By MS/MS	By MS/MS	By MS/MS	By MS/MS	By MS/MS
Q14444	Q14444	15	15	15	Caprin-1	CAPRIN1	sp|Q14444|CAPR1_HUMAN Caprin-1 OS=Homo sapiens OX=9606 GN=CAPRIN1 PE=1 SV=2	1	15	15	15	12	12	12	13	13	14	12	13	12	12	12	13	13	14	12	13	12	12	12	13	13	14	12	13	36.4	36.4	36.4	78.365	709	709	0	115.43	By MS/MS	By MS/MS	By MS/MS	By MS/MS	By MS/MS	By MS/MS
P52907	P52907	12	12	10	F-actin-capping protein subunit alpha-1	CAPZA1	sp|P52907|CAZA1_HUMAN F-actin-capping protein subunit alpha-1 OS=Homo sapiens OX=9606 GN=CAPZA1 PE=1 SV=3	1	12	12	10	8	9	10	11	11	11	10	9	8	9	10	11	11	11	10	9	7	8	9	9	10	10	8	7	70.3	70.3	60.8	32.922	286	286	0	185.1	By MS/MS	By MS/MS	By MS/MS	By MS/MS	By MS/MS	By MS/MS
P47755	P47755	9	7	7	F-actin-capping protein subunit alpha-2	CAPZA2	sp|P47755|CAZA2_HUMAN F-actin-capping protein subunit alpha-2 OS=Homo sapiens OX=9606 GN=CAPZA2 PE=1 SV=3	1	9	7	7	6	5	6	5	6	6	7	8	5	4	5	3	5	5	5	6	5	4	5	3	5	5	5	6	45.5	36	36	32.949	286	286	0	42.088	By MS/MS	By MS/MS	By MS/MS	By MS/MS	By MS/MS	By MS/MS
P47756	P47756	13	13	13	F-actin-capping protein subunit beta	CAPZB	sp|P47756|CAPZB_HUMAN F-actin-capping protein subunit beta OS=Homo sapiens OX=9606 GN=CAPZB PE=1 SV=4	1	13	13	13	13	13	13	13	12	12	13	13	13	13	13	13	12	12	13	13	13	13	13	13	12	12	13	13	57.4	57.4	57.4	31.35	277	277	0	165.9	By MS/MS	By MS/MS	By MS/MS	By MS/MS	By MS/MS	By MS/MS
Q9Y2V2	Q9Y2V2	2	2	2	Calcium-regulated heat stable protein 1	CARHSP1	sp|Q9Y2V2|CHSP1_HUMAN Calcium-regulated heat-stable protein 1 OS=Homo sapiens OX=9606 GN=CARHSP1 PE=1 SV=2	1	2	2	2	2	2	2	2	2	2	2	2	2	2	2	2	2	2	2	2	2	2	2	2	2	2	2	2	18.4	18.4	18.4	15.892	147	147	0.00052383	9.9897	By MS/MS	By MS/MS	By MS/MS	By MS/MS	By MS/MS	By MS/MS
Q86X55	Q86X55	4	4	4	Histone-arginine methyltransferase CARM1	CARM1	sp|Q86X55|CARM1_HUMAN Histone-arginine methyltransferase CARM1 OS=Homo sapiens OX=9606 GN=CARM1 PE=1 SV=3	1	4	4	4	2	2	3	3	2	3	3	4	2	2	3	3	2	3	3	4	2	2	3	3	2	3	3	4	12.8	12.8	12.8	65.853	608	608	0	33.026	By MS/MS	By MS/MS	By MS/MS	By MS/MS	By MS/MS	By MS/MS
P49589	P49589	15	15	15	Cysteine--tRNA ligase, cytoplasmic	CARS	sp|P49589|SYCC_HUMAN Cysteine--tRNA ligase, cytoplasmic OS=Homo sapiens OX=9606 GN=CARS PE=1 SV=3	1	15	15	15	10	10	10	11	10	5	10	12	10	10	10	11	10	5	10	12	10	10	10	11	10	5	10	12	23.8	23.8	23.8	85.472	748	748	0	71.671	By MS/MS	By MS/MS	By MS/MS	By MS/MS	By MS/MS	By MS/MS
P55210	P55210	1	1	1	Caspase-7;Caspase-7 subunit p20;Caspase-7 subunit p11	CASP7	sp|P55210|CASP7_HUMAN Caspase-7 OS=Homo sapiens OX=9606 GN=CASP7 PE=1 SV=1	1	1	1	1	1	1	1	1	1	1	1	1	1	1	1	1	1	1	1	1	1	1	1	1	1	1	1	1	5.6	5.6	5.6	34.276	303	303	0.0005168	9.6752	By MS/MS	By MS/MS	By MS/MS	By matching	By MS/MS	By MS/MS
P20810	P20810	9	9	9	Calpastatin	CAST	sp|P20810|ICAL_HUMAN Calpastatin OS=Homo sapiens OX=9606 GN=CAST PE=1 SV=4	1	9	9	9	6	7	8	7	5	7	6	7	6	7	8	7	5	7	6	7	6	7	8	7	5	7	6	7	24	24	24	76.572	708	708	0	71.298	By MS/MS	By MS/MS	By MS/MS	By MS/MS	By MS/MS	By MS/MS
P04040	P04040	14	14	14	Catalase	CAT	sp|P04040|CATA_HUMAN Catalase OS=Homo sapiens OX=9606 GN=CAT PE=1 SV=3	1	14	14	14	9	10	10	9	9	12	9	10	9	10	10	9	9	12	9	10	9	10	10	9	9	12	9	10	32.3	32.3	32.3	59.755	527	527	0	90.178	By MS/MS	By MS/MS	By MS/MS	By MS/MS	By MS/MS	By MS/MS
Q03135;P56539	Q03135	4;1	4;1	4;1	Caveolin-1	CAV1	sp|Q03135|CAV1_HUMAN Caveolin-1 OS=Homo sapiens OX=9606 GN=CAV1 PE=1 SV=4	2	4	4	4	3	4	3	2	3	3	4	4	3	4	3	2	3	3	4	4	3	4	3	2	3	3	4	4	26.4	26.4	26.4	20.471	178	178;151	0	21.348	By MS/MS	By MS/MS	By MS/MS	By MS/MS	By MS/MS	By MS/MS
P83916	P83916	6	5	5	Chromobox protein homolog 1	CBX1	sp|P83916|CBX1_HUMAN Chromobox protein homolog 1 OS=Homo sapiens OX=9606 GN=CBX1 PE=1 SV=1	1	6	5	5	3	4	6	6	6	5	5	5	2	3	5	5	5	4	4	4	2	3	5	5	5	4	4	4	50.3	41.6	41.6	21.418	185	185	0	23.685	By MS/MS	By MS/MS	By MS/MS	By MS/MS	By MS/MS	By MS/MS
Q13185	Q13185	7	7	5	Chromobox protein homolog 3	CBX3	sp|Q13185|CBX3_HUMAN Chromobox protein homolog 3 OS=Homo sapiens OX=9606 GN=CBX3 PE=1 SV=4	1	7	7	5	7	7	7	7	7	7	7	7	7	7	7	7	7	7	7	7	5	5	5	5	5	5	5	5	58.5	58.5	43.2	20.811	183	183	0	95.611	By MS/MS	By MS/MS	By MS/MS	By MS/MS	By MS/MS	By MS/MS
P45973	P45973	6	5	5	Chromobox protein homolog 5	CBX5	sp|P45973|CBX5_HUMAN Chromobox protein homolog 5 OS=Homo sapiens OX=9606 GN=CBX5 PE=1 SV=1	1	6	5	5	5	5	6	6	5	5	6	4	4	4	5	5	4	4	5	3	4	4	5	5	4	4	5	3	40.8	34.6	34.6	22.225	191	191	0	29.505	By MS/MS	By MS/MS	By MS/MS	By MS/MS	By MS/MS	By MS/MS
Q6P1N0	Q6P1N0	2	2	2	Coiled-coil and C2 domain-containing protein 1A	CC2D1A	sp|Q6P1N0|C2D1A_HUMAN Coiled-coil and C2 domain-containing protein 1A OS=Homo sapiens OX=9606 GN=CC2D1A PE=1 SV=1	1	2	2	2	1	1	0	0	0	0	0	0	1	1	0	0	0	0	0	0	1	1	0	0	0	0	0	0	2.1	2.1	2.1	104.06	951	951	0.0093823	3.6157	By MS/MS	By MS/MS
Q8IX12	Q8IX12	7	7	7	Cell division cycle and apoptosis regulator protein 1	CCAR1	sp|Q8IX12|CCAR1_HUMAN Cell division cycle and apoptosis regulator protein 1 OS=Homo sapiens OX=9606 GN=CCAR1 PE=1 SV=2	1	7	7	7	6	6	5	5	5	5	5	6	6	6	5	5	5	5	5	6	6	6	5	5	5	5	5	6	8.1	8.1	8.1	132.82	1150	1150	0	32.523	By MS/MS	By MS/MS	By MS/MS	By MS/MS	By MS/MS	By MS/MS
Q8N163	Q8N163	19	19	19	Cell cycle and apoptosis regulator protein 2	CCAR2	sp|Q8N163|CCAR2_HUMAN Cell cycle and apoptosis regulator protein 2 OS=Homo sapiens OX=9606 GN=CCAR2 PE=1 SV=2	1	19	19	19	15	11	16	12	14	13	13	10	15	11	16	12	14	13	13	10	15	11	16	12	14	13	13	10	32.6	32.6	32.6	102.9	923	923	0	117.64	By MS/MS	By MS/MS	By MS/MS	By MS/MS	By MS/MS	By MS/MS
Q96CT7	Q96CT7	4	4	4	Coiled-coil domain-containing protein 124	CCDC124	sp|Q96CT7|CC124_HUMAN Coiled-coil domain-containing protein 124 OS=Homo sapiens OX=9606 GN=CCDC124 PE=1 SV=1	1	4	4	4	1	2	2	4	1	2	3	2	1	2	2	4	1	2	3	2	1	2	2	4	1	2	3	2	26.5	26.5	26.5	25.835	223	223	0	22.053	By MS/MS	By MS/MS	By MS/MS	By MS/MS	By MS/MS	By MS/MS
Q96BQ5	Q96BQ5	1	1	1	Coiled-coil domain-containing protein 127	CCDC127	sp|Q96BQ5|CC127_HUMAN Coiled-coil domain-containing protein 127 OS=Homo sapiens OX=9606 GN=CCDC127 PE=1 SV=1	1	1	1	1	1	1	1	1	1	1	1	0	1	1	1	1	1	1	1	0	1	1	1	1	1	1	1	0	4.6	4.6	4.6	30.834	260	260	1	-2	By MS/MS	By MS/MS	By MS/MS	By MS/MS	By matching	By MS/MS
Q5BJE1	Q5BJE1	2	2	2	Coiled-coil domain-containing protein 178	CCDC178	sp|Q5BJE1|CC178_HUMAN Coiled-coil domain-containing protein 178 OS=Homo sapiens OX=9606 GN=CCDC178 PE=2 SV=3	1	2	2	2	2	1	1	1	1	1	1	1	2	1	1	1	1	1	1	1	2	1	1	1	1	1	1	1	2	2	2	102.01	867	867	0.0033181	4.388	By MS/MS	By MS/MS	By MS/MS	By MS/MS	By MS/MS	By MS/MS
Q96A33	Q96A33	5	5	5	Coiled-coil domain-containing protein 47	CCDC47	sp|Q96A33|CCD47_HUMAN Coiled-coil domain-containing protein 47 OS=Homo sapiens OX=9606 GN=CCDC47 PE=1 SV=1	1	5	5	5	4	4	2	2	3	4	3	3	4	4	2	2	3	4	3	3	4	4	2	2	3	4	3	3	14.7	14.7	14.7	55.873	483	483	0	18.687	By MS/MS	By MS/MS	By MS/MS	By MS/MS	By MS/MS	By MS/MS
Q4VC31	Q4VC31	3	3	3	Coiled-coil domain-containing protein 58	CCDC58	sp|Q4VC31|CCD58_HUMAN Coiled-coil domain-containing protein 58 OS=Homo sapiens OX=9606 GN=CCDC58 PE=1 SV=1	1	3	3	3	2	1	3	3	2	3	2	2	2	1	3	3	2	3	2	2	2	1	3	3	2	3	2	2	22.9	22.9	22.9	16.62	144	144	0.00048333	7.7677	By MS/MS	By MS/MS	By MS/MS	By MS/MS	By MS/MS	By MS/MS
Q16204	Q16204	4	4	4	Coiled-coil domain-containing protein 6	CCDC6	sp|Q16204|CCDC6_HUMAN Coiled-coil domain-containing protein 6 OS=Homo sapiens OX=9606 GN=CCDC6 PE=1 SV=2	1	4	4	4	1	1	2	1	2	1	0	1	1	1	2	1	2	1	0	1	1	1	2	1	2	1	0	1	11.4	11.4	11.4	53.29	474	474	0.00050201	8.7815	By matching	By MS/MS	By MS/MS	By MS/MS	By MS/MS	By matching
Q8IV32	Q8IV32	2	2	2	Coiled-coil domain-containing protein 71	CCDC71	sp|Q8IV32|CCD71_HUMAN Coiled-coil domain-containing protein 71 OS=Homo sapiens OX=9606 GN=CCDC71 PE=1 SV=3	1	2	2	2	1	1	2	1	1	1	1	1	1	1	2	1	1	1	1	1	1	1	2	1	1	1	1	1	4.1	4.1	4.1	49.648	467	467	0.004095	4.2112	By matching	By matching	By MS/MS	By MS/MS	By matching	By matching
P51946	P51946	1	1	1	Cyclin-H	CCNH	sp|P51946|CCNH_HUMAN Cyclin-H OS=Homo sapiens OX=9606 GN=CCNH PE=1 SV=1	1	1	1	1	1	1	0	1	1	0	1	1	1	1	0	1	1	0	1	1	1	1	0	1	1	0	1	1	8	8	8	37.643	323	323	0.00050839	9.2595	By matching	By matching		By matching	By matching
Q9UK58	Q9UK58	1	1	1	Cyclin-L1	CCNL1	sp|Q9UK58|CCNL1_HUMAN Cyclin-L1 OS=Homo sapiens OX=9606 GN=CCNL1 PE=1 SV=1	1	1	1	1	1	1	1	1	1	1	1	1	1	1	1	1	1	1	1	1	1	1	1	1	1	1	1	1	2.9	2.9	2.9	59.633	526	526	0.0044697	4.1055	By MS/MS	By MS/MS	By MS/MS	By MS/MS	By matching	By matching
P78371	P78371	36	36	36	T-complex protein 1 subunit beta	CCT2	sp|P78371|TCPB_HUMAN T-complex protein 1 subunit beta OS=Homo sapiens OX=9606 GN=CCT2 PE=1 SV=4	1	36	36	36	34	32	35	33	35	34	34	35	34	32	35	33	35	34	34	35	34	32	35	33	35	34	34	35	81.1	81.1	81.1	57.488	535	535	0	323.31	By MS/MS	By MS/MS	By MS/MS	By MS/MS	By MS/MS	By MS/MS
P49368	P49368	29	29	29	T-complex protein 1 subunit gamma	CCT3	sp|P49368|TCPG_HUMAN T-complex protein 1 subunit gamma OS=Homo sapiens OX=9606 GN=CCT3 PE=1 SV=4	1	29	29	29	27	28	28	27	27	28	28	29	27	28	28	27	27	28	28	29	27	28	28	27	27	28	28	29	67.9	67.9	67.9	60.533	545	545	0	323.31	By MS/MS	By MS/MS	By MS/MS	By MS/MS	By MS/MS	By MS/MS
P50991	P50991	31	31	31	T-complex protein 1 subunit delta	CCT4	sp|P50991|TCPD_HUMAN T-complex protein 1 subunit delta OS=Homo sapiens OX=9606 GN=CCT4 PE=1 SV=4	1	31	31	31	27	26	26	29	29	28	30	27	27	26	26	29	29	28	30	27	27	26	26	29	29	28	30	27	68.6	68.6	68.6	57.924	539	539	0	323.31	By MS/MS	By MS/MS	By MS/MS	By MS/MS	By MS/MS	By MS/MS
P48643	P48643	35	35	35	T-complex protein 1 subunit epsilon	CCT5	sp|P48643|TCPE_HUMAN T-complex protein 1 subunit epsilon OS=Homo sapiens OX=9606 GN=CCT5 PE=1 SV=1	1	35	35	35	31	34	33	33	34	32	34	33	31	34	33	33	34	32	34	33	31	34	33	33	34	32	34	33	73.6	73.6	73.6	59.67	541	541	0	323.31	By MS/MS	By MS/MS	By MS/MS	By MS/MS	By MS/MS	By MS/MS
P40227	P40227	25	25	19	T-complex protein 1 subunit zeta	CCT6A	sp|P40227|TCPZ_HUMAN T-complex protein 1 subunit zeta OS=Homo sapiens OX=9606 GN=CCT6A PE=1 SV=3	1	25	25	19	24	23	24	24	25	24	23	24	24	23	24	24	25	24	23	24	18	17	18	18	19	18	18	18	65.5	65.5	52.5	58.024	531	531	0	323.31	By MS/MS	By MS/MS	By MS/MS	By MS/MS	By MS/MS	By MS/MS
Q92526	Q92526	7	1	1	T-complex protein 1 subunit zeta-2	CCT6B	sp|Q92526|TCPW_HUMAN T-complex protein 1 subunit zeta-2 OS=Homo sapiens OX=9606 GN=CCT6B PE=1 SV=5	1	7	1	1	7	7	6	6	6	6	5	7	1	1	0	0	0	0	0	1	1	1	0	0	0	0	0	1	15.3	2.3	2.3	57.821	530	530	0.0021626	5.0632	By MS/MS	By MS/MS	By matching	By matching	By matching	By matching
Q99832	Q99832	32	32	32	T-complex protein 1 subunit eta	CCT7	sp|Q99832|TCPH_HUMAN T-complex protein 1 subunit eta OS=Homo sapiens OX=9606 GN=CCT7 PE=1 SV=2	1	32	32	32	29	28	26	29	29	28	30	29	29	28	26	29	29	28	30	29	29	28	26	29	29	28	30	29	68.1	68.1	68.1	59.366	543	543	0	323.31	By MS/MS	By MS/MS	By MS/MS	By MS/MS	By MS/MS	By MS/MS
P50990	P50990	38	38	38	T-complex protein 1 subunit theta	CCT8	sp|P50990|TCPQ_HUMAN T-complex protein 1 subunit theta OS=Homo sapiens OX=9606 GN=CCT8 PE=1 SV=4	1	38	38	38	37	34	36	37	35	38	37	35	37	34	36	37	35	38	37	35	37	34	36	37	35	38	37	35	78.5	78.5	78.5	59.62	548	548	0	299.27	By MS/MS	By MS/MS	By MS/MS	By MS/MS	By MS/MS	By MS/MS
Q6YHK3	Q6YHK3	4	4	4	CD109 antigen	CD109	sp|Q6YHK3|CD109_HUMAN CD109 antigen OS=Homo sapiens OX=9606 GN=CD109 PE=1 SV=2	1	4	4	4	2	3	1	2	1	2	3	1	2	3	1	2	1	2	3	1	2	3	1	2	1	2	3	1	6.4	6.4	6.4	161.69	1445	1445	0	13.279	By MS/MS	By MS/MS	By matching	By MS/MS	By matching	By matching
P48509	P48509	3	3	3	CD151 antigen	CD151	sp|P48509|CD151_HUMAN CD151 antigen OS=Homo sapiens OX=9606 GN=CD151 PE=1 SV=3	1	3	3	3	2	2	2	2	2	3	3	2	2	2	2	2	2	3	3	2	2	2	2	2	2	3	3	2	9.9	9.9	9.9	28.295	253	253	0.00051493	9.5648	By MS/MS	By MS/MS	By MS/MS	By MS/MS	By MS/MS	By MS/MS
Q9Y5K6	Q9Y5K6	7	7	7	CD2-associated protein	CD2AP	sp|Q9Y5K6|CD2AP_HUMAN CD2-associated protein OS=Homo sapiens OX=9606 GN=CD2AP PE=1 SV=1	1	7	7	7	4	3	2	3	2	2	3	5	4	3	2	3	2	2	3	5	4	3	2	3	2	2	3	5	14.1	14.1	14.1	71.45	639	639	0	20.548	By MS/MS	By MS/MS	By MS/MS	By MS/MS	By MS/MS	By MS/MS
O95400	O95400	2	2	2	CD2 antigen cytoplasmic tail-binding protein 2	CD2BP2	sp|O95400|CD2B2_HUMAN CD2 antigen cytoplasmic tail-binding protein 2 OS=Homo sapiens OX=9606 GN=CD2BP2 PE=1 SV=1	1	2	2	2	2	2	2	2	2	2	2	2	2	2	2	2	2	2	2	2	2	2	2	2	2	2	2	2	10.6	10.6	10.6	37.646	341	341	0.0021786	5.2552	By MS/MS	By matching	By MS/MS	By MS/MS	By matching	By matching
P16070	P16070	10	10	10	CD44 antigen	CD44	sp|P16070|CD44_HUMAN CD44 antigen OS=Homo sapiens OX=9606 GN=CD44 PE=1 SV=3	1	10	10	10	6	9	8	9	9	8	7	8	6	9	8	9	9	8	7	8	6	9	8	9	9	8	7	8	13.2	13.2	13.2	81.537	742	742	0	82.897	By MS/MS	By MS/MS	By MS/MS	By MS/MS	By MS/MS	By MS/MS
P13987	P13987	3	3	3	CD59 glycoprotein	CD59	sp|P13987|CD59_HUMAN CD59 glycoprotein OS=Homo sapiens OX=9606 GN=CD59 PE=1 SV=1	1	3	3	3	1	1	3	3	2	2	3	2	1	1	3	3	2	2	3	2	1	1	3	3	2	2	3	2	25	25	25	14.177	128	128	0	13.965	By matching	By MS/MS	By MS/MS	By MS/MS	By MS/MS	By MS/MS
P08962	P08962	2	2	2	CD63 antigen	CD63	sp|P08962|CD63_HUMAN CD63 antigen OS=Homo sapiens OX=9606 GN=CD63 PE=1 SV=2	1	2	2	2	2	2	2	1	2	1	2	2	2	2	2	1	2	1	2	2	2	2	2	1	2	1	2	2	7.6	7.6	7.6	25.636	238	238	0.00045872	6.4802	By MS/MS	By MS/MS	By MS/MS	By matching	By MS/MS	By MS/MS
P60033	P60033	1	1	1	CD81 antigen	CD81	sp|P60033|CD81_HUMAN CD81 antigen OS=Homo sapiens OX=9606 GN=CD81 PE=1 SV=1	1	1	1	1	1	1	1	1	1	1	1	1	1	1	1	1	1	1	1	1	1	1	1	1	1	1	1	1	6.8	6.8	6.8	25.809	236	236	0.00046577	6.8163	By MS/MS	By MS/MS	By MS/MS	By MS/MS	By MS/MS	By MS/MS
P21926	P21926	4	4	4	CD9 antigen	CD9	sp|P21926|CD9_HUMAN CD9 antigen OS=Homo sapiens OX=9606 GN=CD9 PE=1 SV=4	1	4	4	4	3	4	3	4	2	4	4	4	3	4	3	4	2	4	4	4	3	4	3	4	2	4	4	4	18.4	18.4	18.4	25.416	228	228	0	47.411	By MS/MS	By MS/MS	By MS/MS	By MS/MS	By MS/MS	By MS/MS
P14209	P14209	2	2	2	CD99 antigen	CD99	sp|P14209|CD99_HUMAN CD99 antigen OS=Homo sapiens OX=9606 GN=CD99 PE=1 SV=1	1	2	2	2	2	1	2	2	1	2	1	1	2	1	2	2	1	2	1	1	2	1	2	2	1	2	1	1	13	13	13	18.848	185	185	0.00049628	8.4691	By MS/MS	By matching	By MS/MS	By MS/MS	By MS/MS	By MS/MS
P32320	P32320	2	2	2	Cytidine deaminase	CDA	sp|P32320|CDD_HUMAN Cytidine deaminase OS=Homo sapiens OX=9606 GN=CDA PE=1 SV=2	1	2	2	2	1	1	2	2	2	2	2	2	1	1	2	2	2	2	2	2	1	1	2	2	2	2	2	2	26	26	26	16.185	146	146	0	22.961	By matching	By matching	By MS/MS	By MS/MS	By MS/MS	By MS/MS
Q13042	Q13042	1	1	1	Cell division cycle protein 16 homolog	CDC16	sp|Q13042|CDC16_HUMAN Cell division cycle protein 16 homolog OS=Homo sapiens OX=9606 GN=CDC16 PE=1 SV=2	1	1	1	1	1	0	1	0	0	0	0	1	1	0	1	0	0	0	0	1	1	0	1	0	0	0	0	1	1.6	1.6	1.6	71.655	620	620	0.0097238	3.5455	By MS/MS		By MS/MS
Q16543	Q16543	12	12	12	Hsp90 co-chaperone Cdc37;Hsp90 co-chaperone Cdc37, N-terminally processed	CDC37	sp|Q16543|CDC37_HUMAN Hsp90 co-chaperone Cdc37 OS=Homo sapiens OX=9606 GN=CDC37 PE=1 SV=1	1	12	12	12	11	11	11	11	11	11	12	12	11	11	11	11	11	11	12	12	11	11	11	11	11	11	12	12	38.4	38.4	38.4	44.468	378	378	0	90.743	By MS/MS	By MS/MS	By MS/MS	By MS/MS	By MS/MS	By MS/MS
P60953;P17081;Q9H4E5	P60953	8;1;1	8;1;1	7;0;0	Cell division control protein 42 homolog	CDC42	sp|P60953|CDC42_HUMAN Cell division control protein 42 homolog OS=Homo sapiens OX=9606 GN=CDC42 PE=1 SV=2	3	8	8	7	6	7	6	6	5	7	6	8	6	7	6	6	5	7	6	8	5	6	5	5	4	6	5	7	57.1	57.1	51.3	21.258	191	191;205;214	0	61.786	By MS/MS	By MS/MS	By MS/MS	By MS/MS	By MS/MS	By MS/MS
Q9Y5S2	Q9Y5S2	1	1	1	Serine/threonine-protein kinase MRCK beta	CDC42BPB	sp|Q9Y5S2|MRCKB_HUMAN Serine/threonine-protein kinase MRCK beta OS=Homo sapiens OX=9606 GN=CDC42BPB PE=1 SV=2	1	1	1	1	1	1	1	1	0	0	1	1	1	1	1	1	0	0	1	1	1	1	1	1	0	0	1	1	0.8	0.8	0.8	194.31	1711	1711	0.0075848	3.8332	By matching	By MS/MS	By matching	By matching
Q99459	Q99459	3	3	3	Cell division cycle 5-like protein	CDC5L	sp|Q99459|CDC5L_HUMAN Cell division cycle 5-like protein OS=Homo sapiens OX=9606 GN=CDC5L PE=1 SV=2	1	3	3	3	2	1	1	1	1	2	2	3	2	1	1	1	1	2	2	3	2	1	1	1	1	2	2	3	4.6	4.6	4.6	92.25	802	802	0.00049652	8.4815	By MS/MS	By matching	By matching	By matching	By matching	By matching
Q6P1J9	Q6P1J9	4	4	4	Parafibromin	CDC73	sp|Q6P1J9|CDC73_HUMAN Parafibromin OS=Homo sapiens OX=9606 GN=CDC73 PE=1 SV=1	1	4	4	4	2	2	3	2	3	2	4	4	2	2	3	2	3	2	4	4	2	2	3	2	3	2	4	4	10.9	10.9	10.9	60.576	531	531	0	14.33	By MS/MS	By MS/MS	By MS/MS	By MS/MS	By MS/MS	By MS/MS
Q9H5V8	Q9H5V8	10	10	10	CUB domain-containing protein 1	CDCP1	sp|Q9H5V8|CDCP1_HUMAN CUB domain-containing protein 1 OS=Homo sapiens OX=9606 GN=CDCP1 PE=1 SV=3	1	10	10	10	6	5	8	6	5	6	8	5	6	5	8	6	5	6	8	5	6	5	8	6	5	6	8	5	16.7	16.7	16.7	92.931	836	836	0	44.813	By MS/MS	By MS/MS	By MS/MS	By MS/MS	By MS/MS	By MS/MS
P22223	P22223	3	3	3	Cadherin-3	CDH3	sp|P22223|CADH3_HUMAN Cadherin-3 OS=Homo sapiens OX=9606 GN=CDH3 PE=1 SV=2	1	3	3	3	1	1	1	1	1	1	1	2	1	1	1	1	1	1	1	2	1	1	1	1	1	1	1	2	7.6	7.6	7.6	91.417	829	829	0	28.531	By MS/MS	By MS/MS	By MS/MS	By matching	By matching	By matching
P06493;Q00534;Q96Q40;Q07002;Q00536;Q00537	P06493	10;1;1;1;1;1	10;1;1;1;1;1	8;0;0;0;0;0	Cyclin-dependent kinase 1	CDK1	sp|P06493|CDK1_HUMAN Cyclin-dependent kinase 1 OS=Homo sapiens OX=9606 GN=CDK1 PE=1 SV=3	6	10	10	8	8	9	6	7	9	9	7	7	8	9	6	7	9	9	7	7	6	7	4	5	7	7	5	5	44.1	44.1	37.7	34.095	297	297;326;435;474;496;523	0	43.082	By MS/MS	By MS/MS	By MS/MS	By MS/MS	By MS/MS	By MS/MS
Q9UQ88;P21127	Q9UQ88;P21127	4;4	4;4	4;4	Cyclin-dependent kinase 11A;Cyclin-dependent kinase 11B	CDK11A;CDK11B	sp|Q9UQ88|CD11A_HUMAN Cyclin-dependent kinase 11A OS=Homo sapiens OX=9606 GN=CDK11A PE=1 SV=4;sp|P21127|CD11B_HUMAN Cyclin-dependent kinase 11B OS=Homo sapiens OX=9606 GN=CDK11B PE=1 SV=4	2	4	4	4	2	3	1	2	2	2	2	3	2	3	1	2	2	2	2	3	2	3	1	2	2	2	2	3	5.9	5.9	5.9	91.361	783	783;795	0.00053763	10.815	By MS/MS	By MS/MS	By MS/MS	By matching	By matching	By MS/MS
Q14004	Q14004	2	1	1	Cyclin-dependent kinase 13	CDK13	sp|Q14004|CDK13_HUMAN Cyclin-dependent kinase 13 OS=Homo sapiens OX=9606 GN=CDK13 PE=1 SV=2	1	2	1	1	2	2	2	1	2	2	2	2	1	1	1	0	1	1	1	1	1	1	1	0	1	1	1	1	2.1	1.5	1.5	164.92	1512	1512	0.0076275	3.9065	By matching	By matching	By matching	By matching	By matching	By matching
P24941;Q00526	P24941;Q00526	3;3	1;1	1;1	Cyclin-dependent kinase 2;Cyclin-dependent kinase 3	CDK2;CDK3	sp|P24941|CDK2_HUMAN Cyclin-dependent kinase 2 OS=Homo sapiens OX=9606 GN=CDK2 PE=1 SV=2;sp|Q00526|CDK3_HUMAN Cyclin-dependent kinase 3 OS=Homo sapiens OX=9606 GN=CDK3 PE=1 SV=1	2	3	1	1	3	3	2	2	3	3	3	3	1	1	0	0	1	1	1	1	1	1	0	0	1	1	1	1	11.1	4.7	4.7	33.929	298	298;305	0.0022163	5.6816	By MS/MS	By MS/MS	By matching	By matching	By MS/MS	By MS/MS
O14519	O14519	1	1	1	Cyclin-dependent kinase 2-associated protein 1	CDK2AP1	sp|O14519|CDKA1_HUMAN Cyclin-dependent kinase 2-associated protein 1 OS=Homo sapiens OX=9606 GN=CDK2AP1 PE=1 SV=1	1	1	1	1	1	1	1	1	1	1	1	1	1	1	1	1	1	1	1	1	1	1	1	1	1	1	1	1	11.3	11.3	11.3	12.365	115	115	0.002192	5.4626	By MS/MS	By matching	By MS/MS	By MS/MS	By MS/MS	By MS/MS
P11802	P11802	2	1	1	Cyclin-dependent kinase 4	CDK4	sp|P11802|CDK4_HUMAN Cyclin-dependent kinase 4 OS=Homo sapiens OX=9606 GN=CDK4 PE=1 SV=2	1	2	1	1	2	2	2	2	2	2	2	2	1	1	1	1	1	1	1	1	1	1	1	1	1	1	1	1	12.5	9.9	9.9	33.729	303	303	0.00052994	10.334	By matching	By matching	By matching	By matching	By matching	By matching
Q96JB5	Q96JB5	1	1	1	CDK5 regulatory subunit-associated protein 3	CDK5RAP3	sp|Q96JB5|CK5P3_HUMAN CDK5 regulatory subunit-associated protein 3 OS=Homo sapiens OX=9606 GN=CDK5RAP3 PE=1 SV=2	1	1	1	1	0	0	1	0	0	1	1	1	0	0	1	0	0	1	1	1	0	0	1	0	0	1	1	1	2.8	2.8	2.8	56.92	506	506	0.00045935	6.5155			By MS/MS			By MS/MS
P50750	P50750	4	3	3	Cyclin-dependent kinase 9	CDK9	sp|P50750|CDK9_HUMAN Cyclin-dependent kinase 9 OS=Homo sapiens OX=9606 GN=CDK9 PE=1 SV=3	1	4	3	3	3	3	3	3	4	3	2	3	2	2	2	2	3	2	1	2	2	2	2	2	3	2	1	2	13.2	11	11	42.777	372	372	0	14.329	By MS/MS	By MS/MS	By MS/MS	By MS/MS	By MS/MS	By MS/MS
Q96HQ2	Q96HQ2	1	1	1	CDKN2AIP N-terminal-like protein	CDKN2AIPNL	sp|Q96HQ2|C2AIL_HUMAN CDKN2AIP N-terminal-like protein OS=Homo sapiens OX=9606 GN=CDKN2AIPNL PE=1 SV=1	1	1	1	1	1	1	1	1	1	1	1	1	1	1	1	1	1	1	1	1	1	1	1	1	1	1	1	1	15.5	15.5	15.5	13.196	116	116	0	36.975	By MS/MS	By MS/MS	By MS/MS	By MS/MS	By MS/MS	By MS/MS
Q9UKY7	Q9UKY7	7	7	7	Protein CDV3 homolog	CDV3	sp|Q9UKY7|CDV3_HUMAN Protein CDV3 homolog OS=Homo sapiens OX=9606 GN=CDV3 PE=1 SV=1	1	7	7	7	4	4	6	7	6	7	4	4	4	4	6	7	6	7	4	4	4	4	6	7	6	7	4	4	52.7	52.7	52.7	27.335	258	258	0	37.417	By MS/MS	By MS/MS	By MS/MS	By MS/MS	By MS/MS	By MS/MS
Q03701	Q03701	3	3	3	CCAAT/enhancer-binding protein zeta	CEBPZ	sp|Q03701|CEBPZ_HUMAN CCAAT/enhancer-binding protein zeta OS=Homo sapiens OX=9606 GN=CEBPZ PE=1 SV=3	1	3	3	3	3	3	3	2	3	2	2	1	3	3	3	2	3	2	2	1	3	3	3	2	3	2	2	1	6.5	6.5	6.5	120.97	1054	1054	0	29.028	By MS/MS	By matching	By MS/MS	By MS/MS	By MS/MS	By matching
Q9BXW7	Q9BXW7	9	9	9	Cat eye syndrome critical region protein 5	CECR5	sp|Q9BXW7|HDHD5_HUMAN Haloacid dehalogenase-like hydrolase domain-containing 5 OS=Homo sapiens OX=9606 GN=HDHD5 PE=1 SV=1	1	9	9	9	4	6	3	5	4	6	5	7	4	6	3	5	4	6	5	7	4	6	3	5	4	6	5	7	38.1	38.1	38.1	46.321	423	423	0	65.799	By MS/MS	By MS/MS	By MS/MS	By MS/MS	By MS/MS	By MS/MS
Q92879;O95319	Q92879	4;1	4;1	4;1	CUGBP Elav-like family member 1	CELF1	sp|Q92879|CELF1_HUMAN CUGBP Elav-like family member 1 OS=Homo sapiens OX=9606 GN=CELF1 PE=1 SV=2	2	4	4	4	1	1	3	3	2	2	2	2	1	1	3	3	2	2	2	2	1	1	3	3	2	2	2	2	10.5	10.5	10.5	52.063	486	486;508	0	21.139	By matching	By matching	By MS/MS	By MS/MS	By matching	By MS/MS
O15078	O15078	1	1	1	Centrosomal protein of 290 kDa	CEP290	sp|O15078|CE290_HUMAN Centrosomal protein of 290 kDa OS=Homo sapiens OX=9606 GN=CEP290 PE=1 SV=2	1	1	1	1	0	0	1	1	1	1	0	0	0	0	1	1	1	1	0	0	0	0	1	1	1	1	0	0	0.4	0.4	0.4	290.38	2479	2479	1	-2			By MS/MS	By MS/MS	By MS/MS	By MS/MS
Q9HA82	Q9HA82	1	1	1	Ceramide synthase 4	CERS4	sp|Q9HA82|CERS4_HUMAN Ceramide synthase 4 OS=Homo sapiens OX=9606 GN=CERS4 PE=1 SV=2	1	1	1	1	0	0	0	0	0	1	0	0	0	0	0	0	0	1	0	0	0	0	0	0	0	1	0	0	2.3	2.3	2.3	46.398	394	394	1	-2						By MS/MS
Q6ZMG9	Q6ZMG9	1	1	1	Ceramide synthase 6	CERS6	sp|Q6ZMG9|CERS6_HUMAN Ceramide synthase 6 OS=Homo sapiens OX=9606 GN=CERS6 PE=1 SV=1	1	1	1	1	1	1	1	0	1	0	1	0	1	1	1	0	1	0	1	0	1	1	1	0	1	0	1	0	2.9	2.9	2.9	44.889	384	384	0.0040866	4.1801	By MS/MS	By MS/MS	By MS/MS		By MS/MS
P23528	P23528	15	15	11	Cofilin-1	CFL1	sp|P23528|COF1_HUMAN Cofilin-1 OS=Homo sapiens OX=9606 GN=CFL1 PE=1 SV=3	1	15	15	11	15	15	15	15	15	15	15	15	15	15	15	15	15	15	15	15	11	11	11	11	11	11	11	11	77.7	77.7	56.6	18.502	166	166	0	211.46	By MS/MS	By MS/MS	By MS/MS	By MS/MS	By MS/MS	By MS/MS
Q9Y281	Q9Y281	7	3	3	Cofilin-2	CFL2	sp|Q9Y281|COF2_HUMAN Cofilin-2 OS=Homo sapiens OX=9606 GN=CFL2 PE=1 SV=1	1	7	3	3	6	5	5	6	6	6	6	6	2	1	1	2	2	2	2	2	2	1	1	2	2	2	2	2	46.4	25.3	25.3	18.736	166	166	0	30.886	By MS/MS	By MS/MS	By matching	By MS/MS	By matching	By MS/MS
Q9Y6H1;Q5T1J5	Q9Y6H1;Q5T1J5	3;2	3;2	3;2	Coiled-coil-helix-coiled-coil-helix domain-containing protein 2;Putative coiled-coil-helix-coiled-coil-helix domain-containing protein CHCHD2P9, mitochondrial	CHCHD2;CHCHD2P9	sp|Q9Y6H1|CHCH2_HUMAN Coiled-coil-helix-coiled-coil-helix domain-containing protein 2 OS=Homo sapiens OX=9606 GN=CHCHD2 PE=1 SV=1;sp|Q5T1J5|CHCH9_HUMAN Putative coiled-coil-helix-coiled-coil-helix domain-containing protein CHCHD2P9, mitochondrial OS=Homo s	2	3	3	3	2	1	3	3	3	1	2	1	2	1	3	3	3	1	2	1	2	1	3	3	3	1	2	1	33.8	33.8	33.8	15.512	151	151;151	0	39.751	By MS/MS	By matching	By MS/MS	By MS/MS	By MS/MS	By MS/MS
Q9NX63	Q9NX63	8	8	8	MICOS complex subunit MIC19	CHCHD3	sp|Q9NX63|MIC19_HUMAN MICOS complex subunit MIC19 OS=Homo sapiens OX=9606 GN=CHCHD3 PE=1 SV=1	1	8	8	8	1	2	5	5	4	5	4	5	1	2	5	5	4	5	4	5	1	2	5	5	4	5	4	5	38.8	38.8	38.8	26.152	227	227	0	31.985	By MS/MS	By MS/MS	By MS/MS	By MS/MS	By MS/MS	By MS/MS
Q14839;Q12873;Q8TDI0	Q14839	15;4;2	15;4;2	15;4;2	Chromodomain-helicase-DNA-binding protein 4	CHD4	sp|Q14839|CHD4_HUMAN Chromodomain-helicase-DNA-binding protein 4 OS=Homo sapiens OX=9606 GN=CHD4 PE=1 SV=2	3	15	15	15	10	10	12	11	12	10	12	11	10	10	12	11	12	10	12	11	10	10	12	11	12	10	12	11	12.6	12.6	12.6	218	1912	1912;2000;1954	0	108.11	By MS/MS	By MS/MS	By MS/MS	By MS/MS	By MS/MS	By MS/MS
Q8IWX8	Q8IWX8	3	3	3	Calcium homeostasis endoplasmic reticulum protein	CHERP	sp|Q8IWX8|CHERP_HUMAN Calcium homeostasis endoplasmic reticulum protein OS=Homo sapiens OX=9606 GN=CHERP PE=1 SV=3	1	3	3	3	1	0	2	0	2	2	2	1	1	0	2	0	2	2	2	1	1	0	2	0	2	2	2	1	5.7	5.7	5.7	103.7	916	916	0.00055096	11.674	By MS/MS		By MS/MS		By MS/MS	By MS/MS
Q9HD42	Q9HD42	2	2	2	Charged multivesicular body protein 1a	CHMP1A	sp|Q9HD42|CHM1A_HUMAN Charged multivesicular body protein 1a OS=Homo sapiens OX=9606 GN=CHMP1A PE=1 SV=1	1	2	2	2	2	2	2	2	2	2	1	2	2	2	2	2	2	2	1	2	2	2	2	2	2	2	1	2	9.2	9.2	9.2	21.703	196	196	0.00047619	7.3894	By MS/MS	By MS/MS	By MS/MS	By MS/MS	By MS/MS	By MS/MS
Q9H444;Q96CF2	Q9H444	4;1	4;1	4;1	Charged multivesicular body protein 4b	CHMP4B	sp|Q9H444|CHM4B_HUMAN Charged multivesicular body protein 4b OS=Homo sapiens OX=9606 GN=CHMP4B PE=1 SV=1	2	4	4	4	2	4	3	3	3	3	2	3	2	4	3	3	3	3	2	3	2	4	3	3	3	3	2	3	18.8	18.8	18.8	24.95	224	224;233	0	20.451	By MS/MS	By MS/MS	By MS/MS	By MS/MS	By MS/MS	By MS/MS
Q9NZZ3	Q9NZZ3	3	3	3	Charged multivesicular body protein 5	CHMP5	sp|Q9NZZ3|CHMP5_HUMAN Charged multivesicular body protein 5 OS=Homo sapiens OX=9606 GN=CHMP5 PE=1 SV=1	1	3	3	3	2	2	2	3	2	0	0	1	2	2	2	3	2	0	0	1	2	2	2	3	2	0	0	1	24.2	24.2	24.2	24.57	219	219	0.00049925	8.6067	By matching	By matching	By MS/MS	By MS/MS	By matching
Q8WUX9	Q8WUX9	1	1	1	Charged multivesicular body protein 7	CHMP7	sp|Q8WUX9|CHMP7_HUMAN Charged multivesicular body protein 7 OS=Homo sapiens OX=9606 GN=CHMP7 PE=1 SV=1	1	1	1	1	1	1	1	1	1	1	1	1	1	1	1	1	1	1	1	1	1	1	1	1	1	1	1	1	3.5	3.5	3.5	50.91	453	453	0.0041068	4.2442	By MS/MS	By MS/MS	By matching	By MS/MS	By matching	By MS/MS
Q9UHD1	Q9UHD1	18	18	18	Cysteine and histidine-rich domain-containing protein 1	CHORDC1	sp|Q9UHD1|CHRD1_HUMAN Cysteine and histidine-rich domain-containing protein 1 OS=Homo sapiens OX=9606 GN=CHORDC1 PE=1 SV=2	1	18	18	18	15	14	12	13	16	14	14	12	15	14	12	13	16	14	14	12	15	14	12	13	16	14	14	12	63.6	63.6	63.6	37.489	332	332	0	162.82	By MS/MS	By MS/MS	By MS/MS	By MS/MS	By MS/MS	By MS/MS
Q99653	Q99653	1	1	1	Calcineurin B homologous protein 1	CHP1	sp|Q99653|CHP1_HUMAN Calcineurin B homologous protein 1 OS=Homo sapiens OX=9606 GN=CHP1 PE=1 SV=3	1	1	1	1	1	1	1	0	0	0	1	1	1	1	1	0	0	0	1	1	1	1	1	0	0	0	1	1	6.2	6.2	6.2	22.456	195	195	0.0021844	5.3339	By matching	By matching	By matching
Q9Y3Y2	Q9Y3Y2	3	3	3	Chromatin target of PRMT1 protein	CHTOP	sp|Q9Y3Y2|CHTOP_HUMAN Chromatin target of PRMT1 protein OS=Homo sapiens OX=9606 GN=CHTOP PE=1 SV=2	1	3	3	3	2	2	2	3	3	3	2	2	2	2	2	3	3	3	2	2	2	2	2	3	3	3	2	2	16.9	16.9	16.9	26.396	248	248	0	26.28	By MS/MS	By MS/MS	By MS/MS	By MS/MS	By MS/MS	By MS/MS
Q6FI81	Q6FI81	5	5	5	Anamorsin	CIAPIN1	sp|Q6FI81|CPIN1_HUMAN Anamorsin OS=Homo sapiens OX=9606 GN=CIAPIN1 PE=1 SV=2	1	5	5	5	3	2	5	4	4	4	4	3	3	2	5	4	4	4	4	3	3	2	5	4	4	4	4	3	24	24	24	33.582	312	312	0	27.684	By MS/MS	By MS/MS	By MS/MS	By MS/MS	By MS/MS	By MS/MS
Q14011	Q14011	5	5	5	Cold-inducible RNA-binding protein	CIRBP	sp|Q14011|CIRBP_HUMAN Cold-inducible RNA-binding protein OS=Homo sapiens OX=9606 GN=CIRBP PE=1 SV=1	1	5	5	5	4	3	4	4	4	3	3	4	4	3	4	4	4	3	3	4	4	3	4	4	4	3	3	4	38.4	38.4	38.4	18.648	172	172	0	36.506	By MS/MS	By MS/MS	By MS/MS	By MS/MS	By MS/MS	By MS/MS
Q969X6	Q969X6	3	3	3	Cirhin	CIRH1A	sp|Q969X6|UTP4_HUMAN U3 small nucleolar RNA-associated protein 4 homolog OS=Homo sapiens OX=9606 GN=UTP4 PE=1 SV=1	1	3	3	3	1	1	1	2	2	1	1	2	1	1	1	2	2	1	1	2	1	1	1	2	2	1	1	2	5.5	5.5	5.5	76.889	686	686	0.00053447	10.556	By MS/MS	By MS/MS	By matching	By matching	By MS/MS	By MS/MS
Q07065	Q07065	10	10	10	Cytoskeleton-associated protein 4	CKAP4	sp|Q07065|CKAP4_HUMAN Cytoskeleton-associated protein 4 OS=Homo sapiens OX=9606 GN=CKAP4 PE=1 SV=2	1	10	10	10	6	3	5	5	6	6	3	3	6	3	5	5	6	6	3	3	6	3	5	5	6	6	3	3	23.6	23.6	23.6	66.022	602	602	0	58.567	By MS/MS	By MS/MS	By MS/MS	By MS/MS	By MS/MS	By MS/MS
Q14008	Q14008	4	4	4	Cytoskeleton-associated protein 5	CKAP5	sp|Q14008|CKAP5_HUMAN Cytoskeleton-associated protein 5 OS=Homo sapiens OX=9606 GN=CKAP5 PE=1 SV=3	1	4	4	4	3	2	2	1	2	2	2	4	3	2	2	1	2	2	2	4	3	2	2	1	2	2	2	4	3.3	3.3	3.3	225.49	2032	2032	0	35.488	By MS/MS	By MS/MS	By MS/MS	By MS/MS	By MS/MS	By MS/MS
P12277;P06732	P12277	21;2	21;2	21;2	Creatine kinase B-type	CKB	sp|P12277|KCRB_HUMAN Creatine kinase B-type OS=Homo sapiens OX=9606 GN=CKB PE=1 SV=1	2	21	21	21	21	20	20	20	21	21	19	20	21	20	20	20	21	21	19	20	21	20	20	20	21	21	19	20	80.3	80.3	80.3	42.644	381	381;381	0	323.31	By MS/MS	By MS/MS	By MS/MS	By MS/MS	By MS/MS	By MS/MS
P12532;P17540	P12532	6;2	6;2	6;2	Creatine kinase U-type, mitochondrial	CKMT1A	sp|P12532|KCRU_HUMAN Creatine kinase U-type, mitochondrial OS=Homo sapiens OX=9606 GN=CKMT1A PE=1 SV=1	2	6	6	6	5	5	4	4	4	2	4	5	5	5	4	4	4	2	4	5	5	5	4	4	4	2	4	5	20.4	20.4	20.4	47.036	417	417;419	0	26.271	By MS/MS	By MS/MS	By MS/MS	By MS/MS	By MS/MS	By matching
Q7Z460;O75122	Q7Z460;O75122	3;2	3;2	3;2	CLIP-associating protein 1;CLIP-associating protein 2	CLASP1;CLASP2	sp|Q7Z460|CLAP1_HUMAN CLIP-associating protein 1 OS=Homo sapiens OX=9606 GN=CLASP1 PE=1 SV=1;sp|O75122|CLAP2_HUMAN CLIP-associating protein 2 OS=Homo sapiens OX=9606 GN=CLASP2 PE=1 SV=3	2	3	3	3	3	3	3	2	3	3	3	3	3	3	3	2	3	3	3	3	3	3	3	2	3	3	3	3	2.5	2.5	2.5	169.45	1538	1538;1294	0	14.302	By MS/MS	By MS/MS	By MS/MS	By MS/MS	By MS/MS	By MS/MS
O00299	O00299	15	15	15	Chloride intracellular channel protein 1	CLIC1	sp|O00299|CLIC1_HUMAN Chloride intracellular channel protein 1 OS=Homo sapiens OX=9606 GN=CLIC1 PE=1 SV=4	1	15	15	15	14	14	15	14	15	14	14	14	14	14	15	14	15	14	14	14	14	14	15	14	15	14	14	14	83.4	83.4	83.4	26.922	241	241	0	167.15	By MS/MS	By MS/MS	By MS/MS	By MS/MS	By MS/MS	By MS/MS
Q9Y696;O15247;Q9NZA1	Q9Y696	15;1;1	15;1;1	14;0;0	Chloride intracellular channel protein 4	CLIC4	sp|Q9Y696|CLIC4_HUMAN Chloride intracellular channel protein 4 OS=Homo sapiens OX=9606 GN=CLIC4 PE=1 SV=4	3	15	15	14	11	10	12	14	12	13	14	11	11	10	12	14	12	13	14	11	10	9	11	14	12	13	13	11	80.6	80.6	77.5	28.772	253	253;247;410	0	140.55	By MS/MS	By MS/MS	By MS/MS	By MS/MS	By MS/MS	By MS/MS
Q14677	Q14677	8	8	8	Clathrin interactor 1	CLINT1	sp|Q14677|EPN4_HUMAN Clathrin interactor 1 OS=Homo sapiens OX=9606 GN=CLINT1 PE=1 SV=1	1	8	8	8	3	3	6	8	8	7	4	3	3	3	6	8	8	7	4	3	3	3	6	8	8	7	4	3	16.6	16.6	16.6	68.259	625	625	0	28.328	By MS/MS	By MS/MS	By MS/MS	By MS/MS	By MS/MS	By MS/MS
P49761	P49761	1	1	1	Dual specificity protein kinase CLK3	CLK3	sp|P49761|CLK3_HUMAN Dual specificity protein kinase CLK3 OS=Homo sapiens OX=9606 GN=CLK3 PE=1 SV=3	1	1	1	1	1	1	1	1	1	1	1	1	1	1	1	1	1	1	1	1	1	1	1	1	1	1	1	1	3.1	3.1	3.1	73.514	638	638	0.00052083	9.8665	By MS/MS	By MS/MS	By MS/MS	By MS/MS	By MS/MS	By MS/MS
P54105	P54105	2	2	2	Methylosome subunit pICln	CLNS1A	sp|P54105|ICLN_HUMAN Methylosome subunit pICln OS=Homo sapiens OX=9606 GN=CLNS1A PE=1 SV=1	1	2	2	2	0	0	1	1	1	1	2	1	0	0	1	1	1	1	2	1	0	0	1	1	1	1	2	1	16	16	16	26.215	237	237	0	14.49			By matching	By matching	By MS/MS	By MS/MS
Q9H078	Q9H078	2	2	2	Caseinolytic peptidase B protein homolog	CLPB	sp|Q9H078|CLPB_HUMAN Caseinolytic peptidase B protein homolog OS=Homo sapiens OX=9606 GN=CLPB PE=1 SV=1	1	2	2	2	1	1	2	1	2	1	2	1	1	1	2	1	2	1	2	1	1	1	2	1	2	1	2	1	5.4	5.4	5.4	78.728	707	707	0.00047847	7.4921	By MS/MS	By MS/MS	By MS/MS	By MS/MS	By MS/MS	By MS/MS
Q16740	Q16740	4	4	4	ATP-dependent Clp protease proteolytic subunit, mitochondrial	CLPP	sp|Q16740|CLPP_HUMAN ATP-dependent Clp protease proteolytic subunit, mitochondrial OS=Homo sapiens OX=9606 GN=CLPP PE=1 SV=1	1	4	4	4	2	2	3	2	3	1	1	2	2	2	3	2	3	1	1	2	2	2	3	2	3	1	1	2	23.1	23.1	23.1	30.18	277	277	0	17.487	By MS/MS	By MS/MS	By MS/MS	By MS/MS	By MS/MS	By MS/MS
O76031	O76031	2	2	2	ATP-dependent Clp protease ATP-binding subunit clpX-like, mitochondrial	CLPX	sp|O76031|CLPX_HUMAN ATP-dependent Clp protease ATP-binding subunit clpX-like, mitochondrial OS=Homo sapiens OX=9606 GN=CLPX PE=1 SV=2	1	2	2	2	2	2	1	1	1	1	0	2	2	2	1	1	1	1	0	2	2	2	1	1	1	1	0	2	4.1	4.1	4.1	69.223	633	633	0.00046816	6.9347	By MS/MS	By MS/MS	By matching	By matching	By matching	By MS/MS
P09496	P09496	6	6	6	Clathrin light chain A	CLTA	sp|P09496|CLCA_HUMAN Clathrin light chain A OS=Homo sapiens OX=9606 GN=CLTA PE=1 SV=1	1	6	6	6	4	3	5	5	5	4	4	5	4	3	5	5	5	4	4	5	4	3	5	5	5	4	4	5	16.9	16.9	16.9	27.076	248	248	0	18.906	By MS/MS	By MS/MS	By MS/MS	By MS/MS	By MS/MS	By MS/MS
P09497	P09497	4	4	4	Clathrin light chain B	CLTB	sp|P09497|CLCB_HUMAN Clathrin light chain B OS=Homo sapiens OX=9606 GN=CLTB PE=1 SV=1	1	4	4	4	3	3	1	1	4	2	1	1	3	3	1	1	4	2	1	1	3	3	1	1	4	2	1	1	16.2	16.2	16.2	25.19	229	229	0.00053792	10.827	By MS/MS	By MS/MS	By matching	By MS/MS	By MS/MS	By matching
Q00610;P53675	Q00610	83;18	83;18	83;18	Clathrin heavy chain 1	CLTC	sp|Q00610|CLH1_HUMAN Clathrin heavy chain 1 OS=Homo sapiens OX=9606 GN=CLTC PE=1 SV=5	2	83	83	83	77	75	77	76	77	76	77	79	77	75	77	76	77	76	77	79	77	75	77	76	77	76	77	79	64.2	64.2	64.2	191.61	1675	1675;1640	0	323.31	By MS/MS	By MS/MS	By MS/MS	By MS/MS	By MS/MS	By MS/MS
O75153	O75153	7	7	7	Clustered mitochondria protein homolog	CLUH	sp|O75153|CLU_HUMAN Clustered mitochondria protein homolog OS=Homo sapiens OX=9606 GN=CLUH PE=1 SV=2	1	7	7	7	4	2	2	3	3	1	5	3	4	2	2	3	3	1	5	3	4	2	2	3	3	1	5	3	9.7	9.7	9.7	146.67	1309	1309	0	22.54	By MS/MS	By matching	By MS/MS	By MS/MS	By MS/MS	By MS/MS
Q96DG6	Q96DG6	7	7	7	Carboxymethylenebutenolidase homolog	CMBL	sp|Q96DG6|CMBL_HUMAN Carboxymethylenebutenolidase homolog OS=Homo sapiens OX=9606 GN=CMBL PE=1 SV=1	1	7	7	7	6	6	6	6	6	5	5	5	6	6	6	6	6	5	5	5	6	6	6	6	6	5	5	5	34.3	34.3	34.3	28.048	245	245	0	38.14	By MS/MS	By MS/MS	By MS/MS	By MS/MS	By MS/MS	By MS/MS
P30085	P30085	7	7	7	UMP-CMP kinase	CMPK1	sp|P30085|KCY_HUMAN UMP-CMP kinase OS=Homo sapiens OX=9606 GN=CMPK1 PE=1 SV=3	1	7	7	7	5	5	7	5	5	5	4	5	5	5	7	5	5	5	4	5	5	5	7	5	5	5	4	5	46.4	46.4	46.4	22.222	196	196	0	41.873	By MS/MS	By MS/MS	By MS/MS	By MS/MS	By MS/MS	By MS/MS
P62633	P62633	8	8	8	Cellular nucleic acid-binding protein	CNBP	sp|P62633|CNBP_HUMAN Cellular nucleic acid-binding protein OS=Homo sapiens OX=9606 GN=CNBP PE=1 SV=1	1	8	8	8	5	5	6	5	6	6	6	6	5	5	6	5	6	6	6	6	5	5	6	5	6	6	6	6	45.8	45.8	45.8	19.463	177	177	0	29.5	By MS/MS	By MS/MS	By MS/MS	By MS/MS	By MS/MS	By MS/MS
Q96KP4	Q96KP4	19	19	19	Cytosolic non-specific dipeptidase	CNDP2	sp|Q96KP4|CNDP2_HUMAN Cytosolic non-specific dipeptidase OS=Homo sapiens OX=9606 GN=CNDP2 PE=1 SV=2	1	19	19	19	14	14	14	15	14	13	18	15	14	14	14	15	14	13	18	15	14	14	14	15	14	13	18	15	53.3	53.3	53.3	52.878	475	475	0	110.5	By MS/MS	By MS/MS	By MS/MS	By MS/MS	By MS/MS	By MS/MS
Q99439	Q99439	8	7	7	Calponin-2	CNN2	sp|Q99439|CNN2_HUMAN Calponin-2 OS=Homo sapiens OX=9606 GN=CNN2 PE=1 SV=4	1	8	7	7	6	5	8	8	5	6	5	4	6	4	7	7	5	6	4	4	6	4	7	7	5	6	4	4	33	29.4	29.4	33.697	309	309	0	51.76	By MS/MS	By MS/MS	By MS/MS	By MS/MS	By MS/MS	By MS/MS
Q15417	Q15417	11	11	10	Calponin-3	CNN3	sp|Q15417|CNN3_HUMAN Calponin-3 OS=Homo sapiens OX=9606 GN=CNN3 PE=1 SV=1	1	11	11	10	7	9	10	10	9	10	10	10	7	9	10	10	9	10	10	10	7	8	9	9	9	10	9	10	51.7	51.7	48.3	36.413	329	329	0	113.86	By MS/MS	By MS/MS	By MS/MS	By MS/MS	By MS/MS	By MS/MS
A5YKK6	A5YKK6	6	6	6	CCR4-NOT transcription complex subunit 1	CNOT1	sp|A5YKK6|CNOT1_HUMAN CCR4-NOT transcription complex subunit 1 OS=Homo sapiens OX=9606 GN=CNOT1 PE=1 SV=2	1	6	6	6	2	3	1	2	3	2	2	4	2	3	1	2	3	2	2	4	2	3	1	2	3	2	2	4	3.1	3.1	3.1	266.94	2376	2376	0	33.318	By MS/MS	By MS/MS	By MS/MS	By MS/MS	By MS/MS	By MS/MS
Q9UKZ1	Q9UKZ1	1	1	1	CCR4-NOT transcription complex subunit 11	CNOT11	sp|Q9UKZ1|CNO11_HUMAN CCR4-NOT transcription complex subunit 11 OS=Homo sapiens OX=9606 GN=CNOT11 PE=1 SV=1	1	1	1	1	1	1	1	1	1	1	1	1	1	1	1	1	1	1	1	1	1	1	1	1	1	1	1	1	3.5	3.5	3.5	55.215	510	510	0.0005291	10.287	By MS/MS	By MS/MS	By matching	By matching	By MS/MS	By MS/MS
P09543	P09543	6	6	6	2,3-cyclic-nucleotide 3-phosphodiesterase	CNP	sp|P09543|CN37_HUMAN 2,3-cyclic-nucleotide 3-phosphodiesterase OS=Homo sapiens OX=9606 GN=CNP PE=1 SV=2	1	6	6	6	5	5	3	3	4	3	4	2	5	5	3	3	4	3	4	2	5	5	3	3	4	3	4	2	20.9	20.9	20.9	47.578	421	421	0	65.694	By MS/MS	By MS/MS	By MS/MS	By MS/MS	By MS/MS	By MS/MS
Q9Y2B0	Q9Y2B0	9	9	9	Protein canopy homolog 2	CNPY2	sp|Q9Y2B0|CNPY2_HUMAN Protein canopy homolog 2 OS=Homo sapiens OX=9606 GN=CNPY2 PE=1 SV=1	1	9	9	9	8	9	8	7	9	9	8	7	8	9	8	7	9	9	8	7	8	9	8	7	9	9	8	7	63.7	63.7	63.7	20.652	182	182	0	50.994	By MS/MS	By MS/MS	By MS/MS	By MS/MS	By MS/MS	By MS/MS
Q9BT09	Q9BT09	3	3	3	Protein canopy homolog 3	CNPY3	sp|Q9BT09|CNPY3_HUMAN Protein canopy homolog 3 OS=Homo sapiens OX=9606 GN=CNPY3 PE=1 SV=1	1	3	3	3	3	2	3	3	1	2	3	3	3	2	3	3	1	2	3	3	3	2	3	3	1	2	3	3	17.6	17.6	17.6	30.748	278	278	0	14.973	By MS/MS	By matching	By MS/MS	By MS/MS	By matching	By MS/MS
Q9Y2R0	Q9Y2R0	3	3	3	Cytochrome c oxidase assembly factor 3 homolog, mitochondrial	COA3	sp|Q9Y2R0|COA3_HUMAN Cytochrome c oxidase assembly factor 3 homolog, mitochondrial OS=Homo sapiens OX=9606 GN=COA3 PE=1 SV=1	1	3	3	3	1	0	0	0	1	0	0	2	1	0	0	0	1	0	0	2	1	0	0	0	1	0	0	2	27.4	27.4	27.4	11.731	106	106	0.0021872	5.3754	By MS/MS				By MS/MS
Q96JB2	Q96JB2	2	2	2	Conserved oligomeric Golgi complex subunit 3	COG3	sp|Q96JB2|COG3_HUMAN Conserved oligomeric Golgi complex subunit 3 OS=Homo sapiens OX=9606 GN=COG3 PE=1 SV=3	1	2	2	2	1	1	2	1	1	1	1	1	1	1	2	1	1	1	1	1	1	1	2	1	1	1	1	1	3.3	3.3	3.3	94.095	828	828	0.00047778	7.4659	By MS/MS	By MS/MS	By MS/MS	By MS/MS	By MS/MS	By matching
P38432	P38432	3	3	3	Coilin	COIL	sp|P38432|COIL_HUMAN Coilin OS=Homo sapiens OX=9606 GN=COIL PE=1 SV=1	1	3	3	3	1	2	1	2	3	1	2	1	1	2	1	2	3	1	2	1	1	2	1	2	3	1	2	1	7.1	7.1	7.1	62.608	576	576	0.00045767	6.4325	By matching	By MS/MS	By matching	By MS/MS	By MS/MS	By MS/MS
Q9Y5P4	Q9Y5P4	2	2	2	Collagen type IV alpha-3-binding protein	COL4A3BP	sp|Q9Y5P4|C43BP_HUMAN Collagen type IV alpha-3-binding protein OS=Homo sapiens OX=9606 GN=COL4A3BP PE=1 SV=1	1	2	2	2	2	2	2	2	2	2	2	2	2	2	2	2	2	2	2	2	2	2	2	2	2	2	2	2	7.5	7.5	7.5	70.834	624	624	0.00053248	10.381	By MS/MS	By MS/MS	By MS/MS	By MS/MS	By MS/MS	By MS/MS
Q8NBJ5	Q8NBJ5	5	5	5	Procollagen galactosyltransferase 1	COLGALT1	sp|Q8NBJ5|GT251_HUMAN Procollagen galactosyltransferase 1 OS=Homo sapiens OX=9606 GN=COLGALT1 PE=1 SV=1	1	5	5	5	3	4	4	4	3	3	2	3	3	4	4	4	3	3	2	3	3	4	4	4	3	3	2	3	10	10	10	71.635	622	622	0	14.471	By MS/MS	By MS/MS	By MS/MS	By MS/MS	By MS/MS	By MS/MS
Q9P000	Q9P000	2	2	2	COMM domain-containing protein 9	COMMD9	sp|Q9P000|COMD9_HUMAN COMM domain-containing protein 9 OS=Homo sapiens OX=9606 GN=COMMD9 PE=1 SV=2	1	2	2	2	2	2	2	2	2	1	2	2	2	2	2	2	2	1	2	2	2	2	2	2	2	1	2	2	18.7	18.7	18.7	21.819	198	198	0	29.097	By MS/MS	By MS/MS	By matching	By MS/MS	By MS/MS	By MS/MS
P21964	P21964	8	8	8	Catechol O-methyltransferase	COMT	sp|P21964|COMT_HUMAN Catechol O-methyltransferase OS=Homo sapiens OX=9606 GN=COMT PE=1 SV=2	1	8	8	8	5	3	4	4	5	6	5	5	5	3	4	4	5	6	5	5	5	3	4	4	5	6	5	5	46.9	46.9	46.9	30.037	271	271	0	70.99	By MS/MS	By MS/MS	By MS/MS	By MS/MS	By MS/MS	By MS/MS
P53621	P53621	32	32	32	Coatomer subunit alpha;Xenin;Proxenin	COPA	sp|P53621|COPA_HUMAN Coatomer subunit alpha OS=Homo sapiens OX=9606 GN=COPA PE=1 SV=2	1	32	32	32	25	27	25	24	27	22	20	19	25	27	25	24	27	22	20	19	25	27	25	24	27	22	20	19	34.5	34.5	34.5	138.34	1224	1224	0	206.23	By MS/MS	By MS/MS	By MS/MS	By MS/MS	By MS/MS	By MS/MS
P53618	P53618	19	19	19	Coatomer subunit beta	COPB1	sp|P53618|COPB_HUMAN Coatomer subunit beta OS=Homo sapiens OX=9606 GN=COPB1 PE=1 SV=3	1	19	19	19	14	16	14	14	15	13	16	16	14	16	14	14	15	13	16	16	14	16	14	14	15	13	16	16	29.2	29.2	29.2	107.14	953	953	0	125.8	By MS/MS	By MS/MS	By MS/MS	By MS/MS	By MS/MS	By MS/MS
P35606	P35606	20	20	20	Coatomer subunit beta	COPB2	sp|P35606|COPB2_HUMAN Coatomer subunit beta OS=Homo sapiens OX=9606 GN=COPB2 PE=1 SV=2	1	20	20	20	17	14	14	14	15	14	17	14	17	14	14	14	15	14	17	14	17	14	14	14	15	14	17	14	33.2	33.2	33.2	102.49	906	906	0	126.21	By MS/MS	By MS/MS	By MS/MS	By MS/MS	By MS/MS	By MS/MS
O14579	O14579	12	12	12	Coatomer subunit epsilon	COPE	sp|O14579|COPE_HUMAN Coatomer subunit epsilon OS=Homo sapiens OX=9606 GN=COPE PE=1 SV=3	1	12	12	12	8	9	10	9	9	9	10	9	8	9	10	9	9	9	10	9	8	9	10	9	9	9	10	9	68.5	68.5	68.5	34.482	308	308	0	157.07	By MS/MS	By MS/MS	By MS/MS	By MS/MS	By MS/MS	By MS/MS
Q9Y678	Q9Y678	31	31	26	Coatomer subunit gamma-1	COPG1	sp|Q9Y678|COPG1_HUMAN Coatomer subunit gamma-1 OS=Homo sapiens OX=9606 GN=COPG1 PE=1 SV=1	1	31	31	26	21	20	21	23	21	21	21	22	21	20	21	23	21	21	21	22	18	17	17	20	19	18	18	19	49.3	49.3	42.8	97.717	874	874	0	222.52	By MS/MS	By MS/MS	By MS/MS	By MS/MS	By MS/MS	By MS/MS
Q9UBF2	Q9UBF2	8	3	3	Coatomer subunit gamma-2	COPG2	sp|Q9UBF2|COPG2_HUMAN Coatomer subunit gamma-2 OS=Homo sapiens OX=9606 GN=COPG2 PE=1 SV=1	1	8	3	3	4	5	5	4	3	4	6	3	1	2	1	1	1	1	3	0	1	2	1	1	1	1	3	0	13.4	6.9	6.9	97.621	871	871	0	14.257	By MS/MS	By MS/MS	By matching	By matching	By MS/MS	By matching
P61201	P61201	9	9	9	COP9 signalosome complex subunit 2	COPS2	sp|P61201|CSN2_HUMAN COP9 signalosome complex subunit 2 OS=Homo sapiens OX=9606 GN=COPS2 PE=1 SV=1	1	9	9	9	6	6	7	4	6	7	7	6	6	6	7	4	6	7	7	6	6	6	7	4	6	7	7	6	29.1	29.1	29.1	51.596	443	443	0	59.642	By MS/MS	By MS/MS	By MS/MS	By MS/MS	By MS/MS	By MS/MS
Q9UNS2	Q9UNS2	7	7	7	COP9 signalosome complex subunit 3	COPS3	sp|Q9UNS2|CSN3_HUMAN COP9 signalosome complex subunit 3 OS=Homo sapiens OX=9606 GN=COPS3 PE=1 SV=3	1	7	7	7	3	2	3	5	4	5	3	3	3	2	3	5	4	5	3	3	3	2	3	5	4	5	3	3	27.2	27.2	27.2	47.873	423	423	0	73.238	By MS/MS	By MS/MS	By MS/MS	By MS/MS	By MS/MS	By MS/MS
Q9BT78	Q9BT78	8	8	8	COP9 signalosome complex subunit 4	COPS4	sp|Q9BT78|CSN4_HUMAN COP9 signalosome complex subunit 4 OS=Homo sapiens OX=9606 GN=COPS4 PE=1 SV=1	1	8	8	8	4	5	7	6	7	6	4	5	4	5	7	6	7	6	4	5	4	5	7	6	7	6	4	5	27.6	27.6	27.6	46.268	406	406	0	40.972	By MS/MS	By MS/MS	By MS/MS	By MS/MS	By MS/MS	By MS/MS
Q92905	Q92905	5	5	5	COP9 signalosome complex subunit 5	COPS5	sp|Q92905|CSN5_HUMAN COP9 signalosome complex subunit 5 OS=Homo sapiens OX=9606 GN=COPS5 PE=1 SV=4	1	5	5	5	4	4	3	2	4	3	4	3	4	4	3	2	4	3	4	3	4	4	3	2	4	3	4	3	16.8	16.8	16.8	37.578	334	334	0	14.94	By MS/MS	By MS/MS	By MS/MS	By matching	By MS/MS	By MS/MS
Q7L5N1	Q7L5N1	6	6	6	COP9 signalosome complex subunit 6	COPS6	sp|Q7L5N1|CSN6_HUMAN COP9 signalosome complex subunit 6 OS=Homo sapiens OX=9606 GN=COPS6 PE=1 SV=1	1	6	6	6	5	5	4	5	5	4	4	3	5	5	4	5	5	4	4	3	5	5	4	5	5	4	4	3	21.7	21.7	21.7	36.163	327	327	0	18.47	By MS/MS	By MS/MS	By MS/MS	By MS/MS	By MS/MS	By MS/MS
Q9UBW8	Q9UBW8	1	1	1	COP9 signalosome complex subunit 7a	COPS7A	sp|Q9UBW8|CSN7A_HUMAN COP9 signalosome complex subunit 7a OS=Homo sapiens OX=9606 GN=COPS7A PE=1 SV=1	1	1	1	1	1	1	0	1	1	0	0	1	1	1	0	1	1	0	0	1	1	1	0	1	1	0	0	1	5.1	5.1	5.1	30.276	275	275	0.0029636	4.7397	By MS/MS	By MS/MS		By matching	By matching
Q9H9Q2	Q9H9Q2	2	2	2	COP9 signalosome complex subunit 7b	COPS7B	sp|Q9H9Q2|CSN7B_HUMAN COP9 signalosome complex subunit 7b OS=Homo sapiens OX=9606 GN=COPS7B PE=1 SV=1	1	2	2	2	2	2	2	2	2	2	1	2	2	2	2	2	2	2	1	2	2	2	2	2	2	2	1	2	12.1	12.1	12.1	29.622	264	264	0	34.292	By MS/MS	By MS/MS	By MS/MS	By MS/MS	By MS/MS	By MS/MS
Q99627	Q99627	2	2	2	COP9 signalosome complex subunit 8	COPS8	sp|Q99627|CSN8_HUMAN COP9 signalosome complex subunit 8 OS=Homo sapiens OX=9606 GN=COPS8 PE=1 SV=1	1	2	2	2	1	1	2	2	2	2	2	2	1	1	2	2	2	2	2	2	1	1	2	2	2	2	2	2	25.8	25.8	25.8	23.225	209	209	0.00048685	8.0184	By matching	By MS/MS	By MS/MS	By MS/MS	By MS/MS	By MS/MS
P61923	P61923	5	5	5	Coatomer subunit zeta-1	COPZ1	sp|P61923|COPZ1_HUMAN Coatomer subunit zeta-1 OS=Homo sapiens OX=9606 GN=COPZ1 PE=1 SV=1	1	5	5	5	3	3	3	5	3	3	3	3	3	3	3	5	3	3	3	3	3	3	3	5	3	3	3	3	35	35	35	20.198	177	177	0	32.108	By MS/MS	By MS/MS	By MS/MS	By MS/MS	By MS/MS	By MS/MS
Q9BR76;A9Z1Z3	Q9BR76	10;1	10;1	10;1	Coronin-1B	CORO1B	sp|Q9BR76|COR1B_HUMAN Coronin-1B OS=Homo sapiens OX=9606 GN=CORO1B PE=1 SV=1	2	10	10	10	7	7	7	7	9	5	10	7	7	7	7	7	9	5	10	7	7	7	7	7	9	5	10	7	29	29	29	54.234	489	489;1794	0	45.232	By MS/MS	By MS/MS	By MS/MS	By MS/MS	By MS/MS	By MS/MS
Q9ULV4	Q9ULV4	12	12	12	Coronin-1C	CORO1C	sp|Q9ULV4|COR1C_HUMAN Coronin-1C OS=Homo sapiens OX=9606 GN=CORO1C PE=1 SV=1	1	12	12	12	9	5	9	8	9	7	9	10	9	5	9	8	9	7	9	10	9	5	9	8	9	7	9	10	36.5	36.5	36.5	53.248	474	474	0	68.607	By MS/MS	By MS/MS	By MS/MS	By MS/MS	By MS/MS	By MS/MS
Q14019	Q14019	10	10	10	Coactosin-like protein	COTL1	sp|Q14019|COTL1_HUMAN Coactosin-like protein OS=Homo sapiens OX=9606 GN=COTL1 PE=1 SV=3	1	10	10	10	7	7	9	8	8	9	7	8	7	7	9	8	8	9	7	8	7	7	9	8	8	9	7	8	75.4	75.4	75.4	15.945	142	142	0	91.909	By MS/MS	By MS/MS	By MS/MS	By MS/MS	By MS/MS	By MS/MS
Q14061	Q14061	3	3	3	Cytochrome c oxidase copper chaperone	COX17	sp|Q14061|COX17_HUMAN Cytochrome c oxidase copper chaperone OS=Homo sapiens OX=9606 GN=COX17 PE=1 SV=2	1	3	3	3	2	2	3	2	3	3	3	3	2	2	3	2	3	3	3	3	2	2	3	2	3	3	3	3	66.7	66.7	66.7	6.9151	63	63	0	25.735	By MS/MS	By MS/MS	By MS/MS	By MS/MS	By MS/MS	By MS/MS
Q5RI15	Q5RI15	2	2	2	Cytochrome c oxidase protein 20 homolog	COX20	sp|Q5RI15|COX20_HUMAN Cytochrome c oxidase assembly protein COX20, mitochondrial OS=Homo sapiens OX=9606 GN=COX20 PE=1 SV=2	1	2	2	2	2	1	1	0	2	1	2	1	2	1	1	0	2	1	2	1	2	1	1	0	2	1	2	1	22	22	22	13.291	118	118	0	14.76	By MS/MS	By matching	By MS/MS		By MS/MS	By MS/MS
P13073	P13073	5	5	5	Cytochrome c oxidase subunit 4 isoform 1, mitochondrial	COX4I1	sp|P13073|COX41_HUMAN Cytochrome c oxidase subunit 4 isoform 1, mitochondrial OS=Homo sapiens OX=9606 GN=COX4I1 PE=1 SV=1	1	5	5	5	4	5	3	4	4	4	3	5	4	5	3	4	4	4	3	5	4	5	3	4	4	4	3	5	32.5	32.5	32.5	19.576	169	169	0	26.451	By MS/MS	By MS/MS	By MS/MS	By MS/MS	By MS/MS	By MS/MS
P20674	P20674	6	6	6	Cytochrome c oxidase subunit 5A, mitochondrial	COX5A	sp|P20674|COX5A_HUMAN Cytochrome c oxidase subunit 5A, mitochondrial OS=Homo sapiens OX=9606 GN=COX5A PE=1 SV=2	1	6	6	6	6	5	5	5	5	5	6	6	6	5	5	5	5	5	6	6	6	5	5	5	5	5	6	6	48	48	48	16.762	150	150	0	52.155	By MS/MS	By MS/MS	By MS/MS	By MS/MS	By MS/MS	By MS/MS
P10606	P10606	4	4	4	Cytochrome c oxidase subunit 5B, mitochondrial	COX5B	sp|P10606|COX5B_HUMAN Cytochrome c oxidase subunit 5B, mitochondrial OS=Homo sapiens OX=9606 GN=COX5B PE=1 SV=2	1	4	4	4	4	4	3	4	2	2	3	1	4	4	3	4	2	2	3	1	4	4	3	4	2	2	3	1	39.5	39.5	39.5	13.696	129	129	0	17.371	By MS/MS	By MS/MS	By MS/MS	By MS/MS	By MS/MS	By MS/MS
P12074	P12074	2	2	2	Cytochrome c oxidase subunit 6A1, mitochondrial	COX6A1	sp|P12074|CX6A1_HUMAN Cytochrome c oxidase subunit 6A1, mitochondrial OS=Homo sapiens OX=9606 GN=COX6A1 PE=1 SV=4	1	2	2	2	2	2	2	2	2	2	2	2	2	2	2	2	2	2	2	2	2	2	2	2	2	2	2	2	43.1	43.1	43.1	12.155	109	109	0.00046318	6.7131	By MS/MS	By MS/MS	By MS/MS	By MS/MS	By MS/MS	By MS/MS
P14854	P14854	7	7	7	Cytochrome c oxidase subunit 6B1	COX6B1	sp|P14854|CX6B1_HUMAN Cytochrome c oxidase subunit 6B1 OS=Homo sapiens OX=9606 GN=COX6B1 PE=1 SV=2	1	7	7	7	6	6	7	7	7	7	5	5	6	6	7	7	7	7	5	5	6	6	7	7	7	7	5	5	75.6	75.6	75.6	10.192	86	86	0	60.18	By MS/MS	By MS/MS	By MS/MS	By MS/MS	By MS/MS	By MS/MS
P09669	P09669	2	2	2	Cytochrome c oxidase subunit 6C	COX6C	sp|P09669|COX6C_HUMAN Cytochrome c oxidase subunit 6C OS=Homo sapiens OX=9606 GN=COX6C PE=1 SV=2	1	2	2	2	2	2	2	1	1	2	1	2	2	2	2	1	1	2	1	2	2	2	2	1	1	2	1	2	18.7	18.7	18.7	8.7813	75	75	0.002157	5.0268	By MS/MS	By MS/MS	By MS/MS	By MS/MS	By MS/MS	By MS/MS
P14406	P14406	2	2	2	Cytochrome c oxidase subunit 7A2, mitochondrial	COX7A2	sp|P14406|CX7A2_HUMAN Cytochrome c oxidase subunit 7A2, mitochondrial OS=Homo sapiens OX=9606 GN=COX7A2 PE=1 SV=1	1	2	2	2	2	2	2	2	2	2	2	2	2	2	2	2	2	2	2	2	2	2	2	2	2	2	2	2	27.7	27.7	27.7	9.3959	83	83	0	14.538	By MS/MS	By MS/MS	By MS/MS	By MS/MS	By MS/MS	By MS/MS
P15954	P15954	3	3	3	Cytochrome c oxidase subunit 7C, mitochondrial	COX7C	sp|P15954|COX7C_HUMAN Cytochrome c oxidase subunit 7C, mitochondrial OS=Homo sapiens OX=9606 GN=COX7C PE=1 SV=1	1	3	3	3	2	1	1	1	1	1	3	1	2	1	1	1	1	1	3	1	2	1	1	1	1	1	3	1	55.6	55.6	55.6	7.2454	63	63	0	15.268	By MS/MS	By MS/MS	By MS/MS	By MS/MS	By MS/MS	By MS/MS
O75976	O75976	1	1	1	Carboxypeptidase D	CPD	sp|O75976|CBPD_HUMAN Carboxypeptidase D OS=Homo sapiens OX=9606 GN=CPD PE=1 SV=2	1	1	1	1	1	1	1	1	1	1	1	1	1	1	1	1	1	1	1	1	1	1	1	1	1	1	1	1	0.9	0.9	0.9	152.93	1380	1380	0.0033195	4.3937	By MS/MS	By matching	By MS/MS	By matching	By matching	By MS/MS
Q99829	Q99829	11	11	11	Copine-1	CPNE1	sp|Q99829|CPNE1_HUMAN Copine-1 OS=Homo sapiens OX=9606 GN=CPNE1 PE=1 SV=1	1	11	11	11	6	6	9	5	8	8	8	8	6	6	9	5	8	8	8	8	6	6	9	5	8	8	8	8	34.1	34.1	34.1	59.058	537	537	0	89.034	By MS/MS	By MS/MS	By MS/MS	By MS/MS	By MS/MS	By MS/MS
O75131;Q96FN4;Q8IYJ1;Q96A23;O95741;Q86YQ8;Q9HCH3;Q9UBL6	O75131	16;1;1;1;1;1;1;1	16;1;1;1;1;1;1;1	16;1;1;1;1;1;1;1	Copine-3	CPNE3	sp|O75131|CPNE3_HUMAN Copine-3 OS=Homo sapiens OX=9606 GN=CPNE3 PE=1 SV=1	8	16	16	16	13	13	14	15	15	15	14	13	13	13	14	15	15	15	14	13	13	13	14	15	15	15	14	13	39.3	39.3	39.3	60.13	537	537;548;553;557;557;564;593;633	0	116.09	By MS/MS	By MS/MS	By MS/MS	By MS/MS	By MS/MS	By MS/MS
P36551	P36551	26	26	26	Oxygen-dependent coproporphyrinogen-III oxidase, mitochondrial	CPOX	sp|P36551|HEM6_HUMAN Oxygen-dependent coproporphyrinogen-III oxidase, mitochondrial OS=Homo sapiens OX=9606 GN=CPOX PE=1 SV=3	1	26	26	26	26	26	26	25	25	25	26	24	26	26	26	25	25	25	26	24	26	26	26	25	25	25	26	24	64.8	64.8	64.8	50.151	454	454	0	323.31	By MS/MS	By MS/MS	By MS/MS	By MS/MS	By MS/MS	By MS/MS
P31327	P31327	2	2	2	Carbamoyl-phosphate synthase [ammonia], mitochondrial	CPS1	sp|P31327|CPSM_HUMAN Carbamoyl-phosphate synthase [ammonia], mitochondrial OS=Homo sapiens OX=9606 GN=CPS1 PE=1 SV=2	1	2	2	2	1	1	2	1	2	0	2	2	1	1	2	1	2	0	2	2	1	1	2	1	2	0	2	2	1.5	1.5	1.5	164.94	1500	1500	0.00047015	7.0459	By MS/MS	By MS/MS	By MS/MS	By MS/MS	By MS/MS
Q9P2I0	Q9P2I0	2	2	2	Cleavage and polyadenylation specificity factor subunit 2	CPSF2	sp|Q9P2I0|CPSF2_HUMAN Cleavage and polyadenylation specificity factor subunit 2 OS=Homo sapiens OX=9606 GN=CPSF2 PE=1 SV=2	1	2	2	2	1	1	1	1	1	1	2	1	1	1	1	1	1	1	2	1	1	1	1	1	1	1	2	1	3.6	3.6	3.6	88.486	782	782	0	19.397	By MS/MS	By MS/MS	By MS/MS	By MS/MS	By MS/MS	By MS/MS
O95639	O95639	1	1	1	Cleavage and polyadenylation specificity factor subunit 4	CPSF4	sp|O95639|CPSF4_HUMAN Cleavage and polyadenylation specificity factor subunit 4 OS=Homo sapiens OX=9606 GN=CPSF4 PE=1 SV=1	1	1	1	1	1	1	1	1	0	0	1	1	1	1	1	1	0	0	1	1	1	1	1	1	0	0	1	1	4.5	4.5	4.5	30.255	269	269	0.0029362	4.541	By MS/MS	By MS/MS	By matching	By matching
Q16630	Q16630	8	8	8	Cleavage and polyadenylation specificity factor subunit 6	CPSF6	sp|Q16630|CPSF6_HUMAN Cleavage and polyadenylation specificity factor subunit 6 OS=Homo sapiens OX=9606 GN=CPSF6 PE=1 SV=2	1	8	8	8	5	5	6	6	6	6	7	5	5	5	6	6	6	6	7	5	5	5	6	6	6	6	7	5	22.1	22.1	22.1	59.209	551	551	0	103.22	By MS/MS	By MS/MS	By MS/MS	By MS/MS	By MS/MS	By MS/MS
Q8N684	Q8N684	2	2	2	Cleavage and polyadenylation specificity factor subunit 7	CPSF7	sp|Q8N684|CPSF7_HUMAN Cleavage and polyadenylation specificity factor subunit 7 OS=Homo sapiens OX=9606 GN=CPSF7 PE=1 SV=1	1	2	2	2	1	2	1	1	1	1	1	1	1	2	1	1	1	1	1	1	1	2	1	1	1	1	1	1	7.6	7.6	7.6	52.049	471	471	0	25.49	By MS/MS	By MS/MS	By MS/MS	By MS/MS	By MS/MS	By MS/MS
P50416	P50416	3	3	3	Carnitine O-palmitoyltransferase 1, liver isoform	CPT1A	sp|P50416|CPT1A_HUMAN Carnitine O-palmitoyltransferase 1, liver isoform OS=Homo sapiens OX=9606 GN=CPT1A PE=1 SV=2	1	3	3	3	1	1	1	2	1	2	2	1	1	1	1	2	1	2	2	1	1	1	1	2	1	2	2	1	5.8	5.8	5.8	88.367	773	773	0	12.416	By MS/MS	By MS/MS	By MS/MS	By MS/MS	By MS/MS	By MS/MS
P29373	P29373	7	7	6	Cellular retinoic acid-binding protein 2	CRABP2	sp|P29373|RABP2_HUMAN Cellular retinoic acid-binding protein 2 OS=Homo sapiens OX=9606 GN=CRABP2 PE=1 SV=2	1	7	7	6	6	7	7	4	5	6	7	7	6	7	7	4	5	6	7	7	5	6	6	3	4	5	6	6	57.2	57.2	52.2	15.693	138	138	0	60.172	By MS/MS	By MS/MS	By MS/MS	By MS/MS	By MS/MS	By MS/MS
O75629	O75629	1	1	1	Protein CREG1	CREG1	sp|O75629|CREG1_HUMAN Protein CREG1 OS=Homo sapiens OX=9606 GN=CREG1 PE=1 SV=1	1	1	1	1	0	0	1	1	1	0	0	1	0	0	1	1	1	0	0	1	0	0	1	1	1	0	0	1	9.5	9.5	9.5	24.074	220	220	0.00048216	7.698			By MS/MS	By matching	By MS/MS
P50238	P50238	6	6	6	Cysteine-rich protein 1	CRIP1	sp|P50238|CRIP1_HUMAN Cysteine-rich protein 1 OS=Homo sapiens OX=9606 GN=CRIP1 PE=1 SV=3	1	6	6	6	5	6	5	6	6	6	5	6	5	6	5	6	6	6	5	6	5	6	5	6	6	6	5	6	72.7	72.7	72.7	8.5328	77	77	0	46.884	By MS/MS	By MS/MS	By MS/MS	By MS/MS	By MS/MS	By MS/MS
P52943	P52943	4	4	4	Cysteine-rich protein 2	CRIP2	sp|P52943|CRIP2_HUMAN Cysteine-rich protein 2 OS=Homo sapiens OX=9606 GN=CRIP2 PE=1 SV=1	1	4	4	4	1	2	4	2	3	2	2	1	1	2	4	2	3	2	2	1	1	2	4	2	3	2	2	1	29.8	29.8	29.8	22.492	208	208	0	24.035	By MS/MS	By MS/MS	By MS/MS	By matching	By MS/MS	By matching
P46108	P46108	5	5	5	Adapter molecule crk	CRK	sp|P46108|CRK_HUMAN Adapter molecule crk OS=Homo sapiens OX=9606 GN=CRK PE=1 SV=2	1	5	5	5	5	4	4	5	3	5	3	4	5	4	4	5	3	5	3	4	5	4	4	5	3	5	3	4	22	22	22	33.83	304	304	0	22.488	By MS/MS	By MS/MS	By MS/MS	By MS/MS	By MS/MS	By MS/MS
P46109	P46109	4	4	4	Crk-like protein	CRKL	sp|P46109|CRKL_HUMAN Crk-like protein OS=Homo sapiens OX=9606 GN=CRKL PE=1 SV=1	1	4	4	4	3	2	2	2	1	2	3	3	3	2	2	2	1	2	3	3	3	2	2	2	1	2	3	3	17.2	17.2	17.2	33.777	303	303	0	13.517	By MS/MS	By MS/MS	By MS/MS	By MS/MS	By MS/MS	By MS/MS
Q8IUI8	Q8IUI8	2	2	2	Cytokine receptor-like factor 3	CRLF3	sp|Q8IUI8|CRLF3_HUMAN Cytokine receptor-like factor 3 OS=Homo sapiens OX=9606 GN=CRLF3 PE=1 SV=2	1	2	2	2	1	1	2	1	1	1	1	1	1	1	2	1	1	1	1	1	1	1	2	1	1	1	1	1	7.7	7.7	7.7	49.765	442	442	0	26.155	By MS/MS	By matching	By MS/MS	By MS/MS	By MS/MS	By MS/MS
Q5TZA2	Q5TZA2	2	2	2	Rootletin	CROCC	sp|Q5TZA2|CROCC_HUMAN Rootletin OS=Homo sapiens OX=9606 GN=CROCC PE=1 SV=1	1	2	2	2	2	2	2	2	2	2	1	1	2	2	2	2	2	2	1	1	2	2	2	2	2	2	1	1	0.7	0.7	0.7	228.52	2017	2017	0.00046104	6.5869	By MS/MS	By MS/MS	By MS/MS	By MS/MS	By MS/MS	By MS/MS
Q08257	Q08257	11	11	11	Quinone oxidoreductase	CRYZ	sp|Q08257|QOR_HUMAN Quinone oxidoreductase OS=Homo sapiens OX=9606 GN=CRYZ PE=1 SV=1	1	11	11	11	7	4	8	8	7	6	7	7	7	4	8	8	7	6	7	7	7	4	8	8	7	6	7	7	53.8	53.8	53.8	35.206	329	329	0	57.093	By MS/MS	By MS/MS	By MS/MS	By MS/MS	By MS/MS	By MS/MS
O75390	O75390	14	14	14	Citrate synthase, mitochondrial	CS	sp|O75390|CISY_HUMAN Citrate synthase, mitochondrial OS=Homo sapiens OX=9606 GN=CS PE=1 SV=2	1	14	14	14	14	12	11	14	12	11	13	9	14	12	11	14	12	11	13	9	14	12	11	14	12	11	13	9	42.1	42.1	42.1	51.712	466	466	0	195.24	By MS/MS	By MS/MS	By MS/MS	By MS/MS	By MS/MS	By MS/MS
O75534	O75534	9	9	9	Cold shock domain-containing protein E1	CSDE1	sp|O75534|CSDE1_HUMAN Cold shock domain-containing protein E1 OS=Homo sapiens OX=9606 GN=CSDE1 PE=1 SV=2	1	9	9	9	5	5	6	3	4	4	4	4	5	5	6	3	4	4	4	4	5	5	6	3	4	4	4	4	13.8	13.8	13.8	88.884	798	798	0	26.912	By MS/MS	By MS/MS	By MS/MS	By MS/MS	By MS/MS	By MS/MS
P55060	P55060	34	34	34	Exportin-2	CSE1L	sp|P55060|XPO2_HUMAN Exportin-2 OS=Homo sapiens OX=9606 GN=CSE1L PE=1 SV=3	1	34	34	34	24	30	31	31	31	31	28	30	24	30	31	31	31	31	28	30	24	30	31	31	31	31	28	30	47.1	47.1	47.1	110.42	971	971	0	286.86	By MS/MS	By MS/MS	By MS/MS	By MS/MS	By MS/MS	By MS/MS
Q8N752;P48729	Q8N752;P48729	2;2	2;2	2;2	Casein kinase I isoform alpha-like;Casein kinase I isoform alpha	CSNK1A1L;CSNK1A1	sp|Q8N752|KC1AL_HUMAN Casein kinase I isoform alpha-like OS=Homo sapiens OX=9606 GN=CSNK1A1L PE=2 SV=2;sp|P48729|KC1A_HUMAN Casein kinase I isoform alpha OS=Homo sapiens OX=9606 GN=CSNK1A1 PE=1 SV=2	2	2	2	2	2	2	2	2	2	1	1	1	2	2	2	2	2	1	1	1	2	2	2	2	2	1	1	1	6.5	6.5	6.5	39.085	337	337;337	0.0013417	5.8759	By MS/MS	By MS/MS	By matching	By MS/MS	By MS/MS	By MS/MS
P68400;Q8NEV1	P68400;Q8NEV1	14;12	14;12	14;12	Casein kinase II subunit alpha;Casein kinase II subunit alpha 3	CSNK2A1;CSNK2A3	sp|P68400|CSK21_HUMAN Casein kinase II subunit alpha OS=Homo sapiens OX=9606 GN=CSNK2A1 PE=1 SV=1;sp|Q8NEV1|CSK23_HUMAN Casein kinase II subunit alpha 3 OS=Homo sapiens OX=9606 GN=CSNK2A3 PE=1 SV=2	2	14	14	14	12	9	8	11	10	11	12	13	12	9	8	11	10	11	12	13	12	9	8	11	10	11	12	13	46.8	46.8	46.8	45.143	391	391;391	0	83.212	By MS/MS	By MS/MS	By MS/MS	By MS/MS	By MS/MS	By MS/MS
P19784	P19784	5	5	5	Casein kinase II subunit alpha	CSNK2A2	sp|P19784|CSK22_HUMAN Casein kinase II subunit alpha OS=Homo sapiens OX=9606 GN=CSNK2A2 PE=1 SV=1	1	5	5	5	1	3	2	2	1	1	1	2	1	3	2	2	1	1	1	2	1	3	2	2	1	1	1	2	20.9	20.9	20.9	41.213	350	350	0	13.645	By matching	By MS/MS	By MS/MS	By MS/MS	By MS/MS	By matching
P67870	P67870	8	8	8	Casein kinase II subunit beta	CSNK2B	sp|P67870|CSK2B_HUMAN Casein kinase II subunit beta OS=Homo sapiens OX=9606 GN=CSNK2B PE=1 SV=1	1	8	8	8	7	8	7	7	7	6	8	7	7	8	7	7	7	6	8	7	7	8	7	7	7	6	8	7	49.3	49.3	49.3	24.942	215	215	0	56.401	By MS/MS	By MS/MS	By MS/MS	By MS/MS	By MS/MS	By MS/MS
P21291	P21291	5	5	5	Cysteine and glycine-rich protein 1	CSRP1	sp|P21291|CSRP1_HUMAN Cysteine and glycine-rich protein 1 OS=Homo sapiens OX=9606 GN=CSRP1 PE=1 SV=3	1	5	5	5	3	3	5	5	5	5	3	4	3	3	5	5	5	5	3	4	3	3	5	5	5	5	3	4	34.2	34.2	34.2	20.567	193	193	0	26.567	By MS/MS	By MS/MS	By MS/MS	By MS/MS	By MS/MS	By MS/MS
Q16527	Q16527	2	2	2	Cysteine and glycine-rich protein 2	CSRP2	sp|Q16527|CSRP2_HUMAN Cysteine and glycine-rich protein 2 OS=Homo sapiens OX=9606 GN=CSRP2 PE=1 SV=3	1	2	2	2	0	0	1	2	0	0	0	0	0	0	1	2	0	0	0	0	0	0	1	2	0	0	0	0	15.5	15.5	15.5	20.954	193	193	0.00050505	9.0454			By MS/MS	By MS/MS
P04080	P04080	7	7	7	Cystatin-B	CSTB	sp|P04080|CYTB_HUMAN Cystatin-B OS=Homo sapiens OX=9606 GN=CSTB PE=1 SV=2	1	7	7	7	7	7	6	6	7	6	6	6	7	7	6	6	7	6	6	6	7	7	6	6	7	6	6	6	79.6	79.6	79.6	11.139	98	98	0	79.695	By MS/MS	By MS/MS	By MS/MS	By MS/MS	By MS/MS	By MS/MS
P33240;Q9H0L4	P33240	5;2	5;2	5;2	Cleavage stimulation factor subunit 2	CSTF2	sp|P33240|CSTF2_HUMAN Cleavage stimulation factor subunit 2 OS=Homo sapiens OX=9606 GN=CSTF2 PE=1 SV=1	2	5	5	5	4	5	4	4	4	4	4	4	4	5	4	4	4	4	4	4	4	5	4	4	4	4	4	4	13.3	13.3	13.3	60.959	577	577;616	0	41.216	By MS/MS	By MS/MS	By MS/MS	By MS/MS	By MS/MS	By MS/MS
Q13363	Q13363	7	7	5	C-terminal-binding protein 1	CTBP1	sp|Q13363|CTBP1_HUMAN C-terminal-binding protein 1 OS=Homo sapiens OX=9606 GN=CTBP1 PE=1 SV=2	1	7	7	5	5	4	6	5	4	4	6	5	5	4	6	5	4	4	6	5	3	2	4	3	2	2	4	3	24.1	24.1	20.2	47.535	440	440	0	82.901	By MS/MS	By MS/MS	By MS/MS	By MS/MS	By MS/MS	By MS/MS
P56545	P56545	7	5	5	C-terminal-binding protein 2	CTBP2	sp|P56545|CTBP2_HUMAN C-terminal-binding protein 2 OS=Homo sapiens OX=9606 GN=CTBP2 PE=1 SV=1	1	7	5	5	6	4	7	6	7	6	6	6	4	2	5	4	5	4	4	4	4	2	5	4	5	4	4	4	27.9	24	24	48.944	445	445	0	71.377	By MS/MS	By MS/MS	By MS/MS	By MS/MS	By MS/MS	By MS/MS
P49711	P49711	1	1	1	Transcriptional repressor CTCF	CTCF	sp|P49711|CTCF_HUMAN Transcriptional repressor CTCF OS=Homo sapiens OX=9606 GN=CTCF PE=1 SV=1	1	1	1	1	1	1	1	1	1	1	1	1	1	1	1	1	1	1	1	1	1	1	1	1	1	1	1	1	2.5	2.5	2.5	82.785	727	727	0.0029399	4.5718	By MS/MS	By matching	By MS/MS	By MS/MS	By MS/MS	By matching
P32929	P32929	1	1	1	Cystathionine gamma-lyase	CTH	sp|P32929|CGL_HUMAN Cystathionine gamma-lyase OS=Homo sapiens OX=9606 GN=CTH PE=1 SV=3	1	1	1	1	1	1	1	1	1	1	1	1	1	1	1	1	1	1	1	1	1	1	1	1	1	1	1	1	6.9	6.9	6.9	44.508	405	405	0	20.372	By MS/MS	By matching	By MS/MS	By MS/MS	By MS/MS	By MS/MS
P35221;Q9UI47	P35221	29;1	29;1	25;1	Catenin alpha-1	CTNNA1	sp|P35221|CTNA1_HUMAN Catenin alpha-1 OS=Homo sapiens OX=9606 GN=CTNNA1 PE=1 SV=1	2	29	29	25	20	24	22	21	24	24	24	24	20	24	22	21	24	24	24	24	18	21	19	19	21	21	21	21	50.7	50.7	45.4	100.07	906	906;895	0	323.31	By MS/MS	By MS/MS	By MS/MS	By MS/MS	By MS/MS	By MS/MS
P26232	P26232	5	1	1	Catenin alpha-2	CTNNA2	sp|P26232|CTNA2_HUMAN Catenin alpha-2 OS=Homo sapiens OX=9606 GN=CTNNA2 PE=1 SV=5	1	5	1	1	3	4	4	3	4	4	4	4	1	1	1	1	1	1	1	1	1	1	1	1	1	1	1	1	6.9	1.9	1.9	105.31	953	953	0.00053079	10.348	By MS/MS	By MS/MS	By MS/MS	By MS/MS	By MS/MS	By MS/MS
P35222	P35222	23	18	18	Catenin beta-1	CTNNB1	sp|P35222|CTNB1_HUMAN Catenin beta-1 OS=Homo sapiens OX=9606 GN=CTNNB1 PE=1 SV=1	1	23	18	18	18	15	18	16	18	17	17	17	13	10	13	12	14	14	13	12	13	10	13	12	14	14	13	12	43.5	36.5	36.5	85.496	781	781	0	174.73	By MS/MS	By MS/MS	By MS/MS	By MS/MS	By MS/MS	By MS/MS
Q8WYA6	Q8WYA6	6	6	6	Beta-catenin-like protein 1	CTNNBL1	sp|Q8WYA6|CTBL1_HUMAN Beta-catenin-like protein 1 OS=Homo sapiens OX=9606 GN=CTNNBL1 PE=1 SV=1	1	6	6	6	3	5	3	2	3	3	3	3	3	5	3	2	3	3	3	3	3	5	3	2	3	3	3	3	11.4	11.4	11.4	65.173	563	563	0	23.2	By MS/MS	By MS/MS	By MS/MS	By matching	By MS/MS	By matching
O60716	O60716	17	17	17	Catenin delta-1	CTNND1	sp|O60716|CTND1_HUMAN Catenin delta-1 OS=Homo sapiens OX=9606 GN=CTNND1 PE=1 SV=1	1	17	17	17	12	13	14	13	13	14	12	14	12	13	14	13	13	14	12	14	12	13	14	13	13	14	12	14	24.4	24.4	24.4	108.17	968	968	0	125.96	By MS/MS	By MS/MS	By MS/MS	By MS/MS	By MS/MS	By MS/MS
P17812	P17812	7	7	7	CTP synthase 1	CTPS1	sp|P17812|PYRG1_HUMAN CTP synthase 1 OS=Homo sapiens OX=9606 GN=CTPS1 PE=1 SV=2	1	7	7	7	3	4	5	6	5	5	5	4	3	4	5	6	5	5	5	4	3	4	5	6	5	5	5	4	16.6	16.6	16.6	66.69	591	591	0	29.985	By MS/MS	By MS/MS	By MS/MS	By MS/MS	By MS/MS	By MS/MS
Q6PD62	Q6PD62	2	2	2	RNA polymerase-associated protein CTR9 homolog	CTR9	sp|Q6PD62|CTR9_HUMAN RNA polymerase-associated protein CTR9 homolog OS=Homo sapiens OX=9606 GN=CTR9 PE=1 SV=1	1	2	2	2	2	2	0	1	1	2	2	2	2	2	0	1	1	2	2	2	2	2	0	1	1	2	2	2	3.2	3.2	3.2	133.5	1173	1173	0.0076183	3.8931	By MS/MS	By matching		By matching	By matching	By MS/MS
P10619	P10619	3	3	3	Lysosomal protective protein;Lysosomal protective protein 32 kDa chain;Lysosomal protective protein 20 kDa chain	CTSA	sp|P10619|PPGB_HUMAN Lysosomal protective protein OS=Homo sapiens OX=9606 GN=CTSA PE=1 SV=2	1	3	3	3	1	0	3	2	2	2	3	1	1	0	3	2	2	2	3	1	1	0	3	2	2	2	3	1	7.1	7.1	7.1	54.465	480	480	0.00052687	10.19	By MS/MS		By MS/MS	By MS/MS	By MS/MS	By MS/MS
P07858	P07858	7	7	7	Cathepsin B;Cathepsin B light chain;Cathepsin B heavy chain	CTSB	sp|P07858|CATB_HUMAN Cathepsin B OS=Homo sapiens OX=9606 GN=CTSB PE=1 SV=3	1	7	7	7	6	6	7	6	7	7	7	5	6	6	7	6	7	7	7	5	6	6	7	6	7	7	7	5	28.3	28.3	28.3	37.821	339	339	0	50.636	By MS/MS	By MS/MS	By MS/MS	By MS/MS	By MS/MS	By MS/MS
P07339	P07339	9	9	9	Cathepsin D;Cathepsin D light chain;Cathepsin D heavy chain	CTSD	sp|P07339|CATD_HUMAN Cathepsin D OS=Homo sapiens OX=9606 GN=CTSD PE=1 SV=1	1	9	9	9	8	9	6	7	7	9	8	7	8	9	6	7	7	9	8	7	8	9	6	7	7	9	8	7	26.5	26.5	26.5	44.552	412	412	0	55.566	By MS/MS	By MS/MS	By MS/MS	By MS/MS	By MS/MS	By MS/MS
Q9UBR2	Q9UBR2	4	4	4	Cathepsin Z	CTSZ	sp|Q9UBR2|CATZ_HUMAN Cathepsin Z OS=Homo sapiens OX=9606 GN=CTSZ PE=1 SV=1	1	4	4	4	2	2	2	4	3	1	1	2	2	2	2	4	3	1	1	2	2	2	2	4	3	1	1	2	16.2	16.2	16.2	33.868	303	303	0	19.103	By MS/MS	By MS/MS	By MS/MS	By MS/MS	By MS/MS	By MS/MS
Q14247	Q14247	19	19	19	Src substrate cortactin	CTTN	sp|Q14247|SRC8_HUMAN Src substrate cortactin OS=Homo sapiens OX=9606 GN=CTTN PE=1 SV=2	1	19	19	19	9	9	12	13	11	15	13	13	9	9	12	13	11	15	13	13	9	9	12	13	11	15	13	13	37.5	37.5	37.5	61.585	550	550	0	82.418	By MS/MS	By MS/MS	By MS/MS	By MS/MS	By MS/MS	By MS/MS
Q13616	Q13616	4	4	4	Cullin-1	CUL1	sp|Q13616|CUL1_HUMAN Cullin-1 OS=Homo sapiens OX=9606 GN=CUL1 PE=1 SV=2	1	4	4	4	1	3	0	1	1	2	2	1	1	3	0	1	1	2	2	1	1	3	0	1	1	2	2	1	6.1	6.1	6.1	89.677	776	776	0	19.444	By matching	By MS/MS		By matching	By matching	By MS/MS
Q13617	Q13617	6	6	6	Cullin-2	CUL2	sp|Q13617|CUL2_HUMAN Cullin-2 OS=Homo sapiens OX=9606 GN=CUL2 PE=1 SV=2	1	6	6	6	3	4	2	6	4	4	3	2	3	4	2	6	4	4	3	2	3	4	2	6	4	4	3	2	12.8	12.8	12.8	86.982	745	745	0	26.905	By MS/MS	By MS/MS	By MS/MS	By MS/MS	By MS/MS	By MS/MS
Q13618	Q13618	5	5	5	Cullin-3	CUL3	sp|Q13618|CUL3_HUMAN Cullin-3 OS=Homo sapiens OX=9606 GN=CUL3 PE=1 SV=2	1	5	5	5	3	2	2	2	2	1	2	2	3	2	2	2	2	1	2	2	3	2	2	2	2	1	2	2	7.8	7.8	7.8	88.929	768	768	0	14.531	By MS/MS	By MS/MS	By MS/MS	By matching	By matching	By matching
Q13619	Q13619	9	4	4	Cullin-4A	CUL4A	sp|Q13619|CUL4A_HUMAN Cullin-4A OS=Homo sapiens OX=9606 GN=CUL4A PE=1 SV=3	1	9	4	4	8	8	7	6	6	8	7	8	4	4	3	3	2	3	3	3	4	4	3	3	2	3	3	3	14	7.4	7.4	87.679	759	759	0	13.71	By MS/MS	By MS/MS	By matching	By MS/MS	By MS/MS	By MS/MS
Q13620	Q13620	19	19	14	Cullin-4B	CUL4B	sp|Q13620|CUL4B_HUMAN Cullin-4B OS=Homo sapiens OX=9606 GN=CUL4B PE=1 SV=4	1	19	19	14	14	13	12	14	13	14	11	13	14	13	12	14	13	14	11	13	10	9	8	11	9	9	7	8	26	26	20.5	103.98	913	913	0	86.991	By MS/MS	By MS/MS	By MS/MS	By MS/MS	By MS/MS	By MS/MS
Q93034	Q93034	2	2	2	Cullin-5	CUL5	sp|Q93034|CUL5_HUMAN Cullin-5 OS=Homo sapiens OX=9606 GN=CUL5 PE=1 SV=4	1	2	2	2	2	2	1	1	1	1	2	1	2	2	1	1	1	1	2	1	2	2	1	1	1	1	2	1	4.7	4.7	4.7	90.954	780	780	0	27.369	By MS/MS	By MS/MS	By MS/MS	By matching	By MS/MS	By MS/MS
O60888	O60888	3	3	3	Protein CutA	CUTA	sp|O60888|CUTA_HUMAN Protein CutA OS=Homo sapiens OX=9606 GN=CUTA PE=1 SV=2	1	3	3	3	3	3	3	3	3	3	3	3	3	3	3	3	3	3	3	3	3	3	3	3	3	3	3	3	33	33	33	19.116	179	179	0	51.539	By MS/MS	By MS/MS	By MS/MS	By MS/MS	By MS/MS	By MS/MS
Q9NTM9	Q9NTM9	3	3	3	Copper homeostasis protein cutC homolog	CUTC	sp|Q9NTM9|CUTC_HUMAN Copper homeostasis protein cutC homolog OS=Homo sapiens OX=9606 GN=CUTC PE=1 SV=1	1	3	3	3	1	0	1	1	1	2	1	2	1	0	1	1	1	2	1	2	1	0	1	1	1	2	1	2	19.8	19.8	19.8	29.341	273	273	0.00052192	9.8947	By MS/MS		By MS/MS	By MS/MS	By MS/MS	By matching
Q9P013	Q9P013	2	2	2	Spliceosome-associated protein CWC15 homolog	CWC15	sp|Q9P013|CWC15_HUMAN Spliceosome-associated protein CWC15 homolog OS=Homo sapiens OX=9606 GN=CWC15 PE=1 SV=2	1	2	2	2	0	0	1	0	0	0	1	0	0	0	1	0	0	0	1	0	0	0	1	0	0	0	1	0	10	10	10	26.624	229	229	0.00045662	6.3786			By MS/MS
Q6UX04	Q6UX04	2	2	2	Peptidyl-prolyl cis-trans isomerase CWC27 homolog	CWC27	sp|Q6UX04|CWC27_HUMAN Spliceosome-associated protein CWC27 homolog OS=Homo sapiens OX=9606 GN=CWC27 PE=1 SV=1	1	2	2	2	0	0	0	0	0	1	0	1	0	0	0	0	0	1	0	1	0	0	0	0	0	1	0	1	5.5	5.5	5.5	53.846	472	472	0.0041237	4.2821						By MS/MS
O43169	O43169	4	4	4	Cytochrome b5 type B	CYB5B	sp|O43169|CYB5B_HUMAN Cytochrome b5 type B OS=Homo sapiens OX=9606 GN=CYB5B PE=1 SV=2	1	4	4	4	4	4	4	4	4	4	4	3	4	4	4	4	4	4	4	3	4	4	4	4	4	4	4	3	50.7	50.7	50.7	16.332	146	146	0	71.676	By MS/MS	By MS/MS	By MS/MS	By MS/MS	By MS/MS	By MS/MS
P00387	P00387	9	9	9	NADH-cytochrome b5 reductase 3;NADH-cytochrome b5 reductase 3 membrane-bound form;NADH-cytochrome b5 reductase 3 soluble form	CYB5R3	sp|P00387|NB5R3_HUMAN NADH-cytochrome b5 reductase 3 OS=Homo sapiens OX=9606 GN=CYB5R3 PE=1 SV=3	1	9	9	9	6	3	8	5	4	5	6	6	6	3	8	5	4	5	6	6	6	3	8	5	4	5	6	6	51.5	51.5	51.5	34.234	301	301	0	119.29	By MS/MS	By MS/MS	By MS/MS	By MS/MS	By MS/MS	By MS/MS
P08574	P08574	7	7	7	Cytochrome c1, heme protein, mitochondrial	CYC1	sp|P08574|CY1_HUMAN Cytochrome c1, heme protein, mitochondrial OS=Homo sapiens OX=9606 GN=CYC1 PE=1 SV=3	1	7	7	7	4	4	3	6	4	4	3	3	4	4	3	6	4	4	3	3	4	4	3	6	4	4	3	3	32.3	32.3	32.3	35.422	325	325	0	68.153	By MS/MS	By MS/MS	By MS/MS	By MS/MS	By MS/MS	By MS/MS
P99999;CON__P62894	P99999	7;2	7;2	7;2	Cytochrome c	CYCS	sp|P99999|CYC_HUMAN Cytochrome c OS=Homo sapiens OX=9606 GN=CYCS PE=1 SV=2	2	7	7	7	7	7	7	6	7	6	6	6	7	7	7	6	7	6	6	6	7	7	7	6	7	6	6	6	61	61	61	11.749	105	105;105	0	52.979	By MS/MS	By MS/MS	By MS/MS	By MS/MS	By MS/MS	By MS/MS
Q7L576	Q7L576	18	18	8	Cytoplasmic FMR1-interacting protein 1	CYFIP1	sp|Q7L576|CYFP1_HUMAN Cytoplasmic FMR1-interacting protein 1 OS=Homo sapiens OX=9606 GN=CYFIP1 PE=1 SV=1	1	18	18	8	13	9	8	11	9	10	12	12	13	9	8	11	9	10	12	12	4	3	2	4	3	4	5	4	18.5	18.5	8.3	145.18	1253	1253	0	55.609	By MS/MS	By MS/MS	By MS/MS	By MS/MS	By MS/MS	By MS/MS
Q96F07	Q96F07	11	1	1	Cytoplasmic FMR1-interacting protein 2	CYFIP2	sp|Q96F07|CYFP2_HUMAN Cytoplasmic FMR1-interacting protein 2 OS=Homo sapiens OX=9606 GN=CYFIP2 PE=1 SV=2	1	11	1	1	10	7	6	8	7	7	7	8	1	1	0	1	1	1	0	0	1	1	0	1	1	1	0	0	11	1	1	148.4	1278	1278	0.0029326	4.5365	By matching	By MS/MS	By matching	By matching	By matching	By matching
Q96SQ9	Q96SQ9	1	1	1	Cytochrome P450 2S1	CYP2S1	sp|Q96SQ9|CP2S1_HUMAN Cytochrome P450 2S1 OS=Homo sapiens OX=9606 GN=CYP2S1 PE=1 SV=2	1	1	1	1	0	1	0	1	0	0	0	0	0	1	0	1	0	0	0	0	0	1	0	1	0	0	0	0	5	5	5	55.816	504	504	0.0033292	4.441		By MS/MS		By MS/MS
Q16850	Q16850	3	3	3	Lanosterol 14-alpha demethylase	CYP51A1	sp|Q16850|CP51A_HUMAN Lanosterol 14-alpha demethylase OS=Homo sapiens OX=9606 GN=CYP51A1 PE=1 SV=3	1	3	3	3	2	3	3	2	2	2	3	2	2	3	3	2	2	2	3	2	2	3	3	2	2	2	3	2	10.9	10.9	10.9	56.805	503	503	0	35.866	By MS/MS	By MS/MS	By MS/MS	By MS/MS	By MS/MS	By MS/MS
P61803	P61803	2	2	2	Dolichyl-diphosphooligosaccharide--protein glycosyltransferase subunit DAD1	DAD1	sp|P61803|DAD1_HUMAN Dolichyl-diphosphooligosaccharide--protein glycosyltransferase subunit DAD1 OS=Homo sapiens OX=9606 GN=DAD1 PE=1 SV=3	1	2	2	2	0	0	1	0	2	1	0	1	0	0	1	0	2	1	0	1	0	0	1	0	2	1	0	1	19.5	19.5	19.5	12.497	113	113	0.0022134	5.6515			By MS/MS		By MS/MS	By MS/MS
Q3LXA3	Q3LXA3	11	11	11	Bifunctional ATP-dependent dihydroxyacetone kinase/FAD-AMP lyase (cyclizing);ATP-dependent dihydroxyacetone kinase;FAD-AMP lyase (cyclizing)	DAK	sp|Q3LXA3|TKFC_HUMAN Triokinase/FMN cyclase OS=Homo sapiens OX=9606 GN=TKFC PE=1 SV=2	1	11	11	11	8	7	6	7	8	8	8	10	8	7	6	7	8	8	8	10	8	7	6	7	8	8	8	10	37.7	37.7	37.7	58.946	575	575	0	74.16	By MS/MS	By MS/MS	By MS/MS	By MS/MS	By MS/MS	By MS/MS
P51398	P51398	4	4	4	28S ribosomal protein S29, mitochondrial	DAP3	sp|P51398|RT29_HUMAN 28S ribosomal protein S29, mitochondrial OS=Homo sapiens OX=9606 GN=DAP3 PE=1 SV=1	1	4	4	4	4	4	4	3	3	3	3	4	4	4	4	3	3	3	3	4	4	4	4	3	3	3	3	4	16.1	16.1	16.1	45.566	398	398	0	38.076	By MS/MS	By MS/MS	By MS/MS	By MS/MS	By MS/MS	By MS/MS
P14868	P14868	29	29	29	Aspartate--tRNA ligase, cytoplasmic	DARS	sp|P14868|SYDC_HUMAN Aspartate--tRNA ligase, cytoplasmic OS=Homo sapiens OX=9606 GN=DARS PE=1 SV=2	1	29	29	29	24	23	24	23	22	22	23	21	24	23	24	23	22	22	23	21	24	23	24	23	22	22	23	21	67.7	67.7	67.7	57.136	501	501	0	158.29	By MS/MS	By MS/MS	By MS/MS	By MS/MS	By MS/MS	By MS/MS
Q96EP5	Q96EP5	6	6	6	DAZ-associated protein 1	DAZAP1	sp|Q96EP5|DAZP1_HUMAN DAZ-associated protein 1 OS=Homo sapiens OX=9606 GN=DAZAP1 PE=1 SV=1	1	6	6	6	4	5	5	5	6	5	4	5	4	5	5	5	6	5	4	5	4	5	5	5	6	5	4	5	27.3	27.3	27.3	43.383	407	407	0	54.968	By MS/MS	By MS/MS	By MS/MS	By MS/MS	By MS/MS	By MS/MS
P07108	P07108	4	4	4	Acyl-CoA-binding protein	DBI	sp|P07108|ACBP_HUMAN Acyl-CoA-binding protein OS=Homo sapiens OX=9606 GN=DBI PE=1 SV=2	1	4	4	4	4	4	4	4	4	4	4	4	4	4	4	4	4	4	4	4	4	4	4	4	4	4	4	4	52.9	52.9	52.9	10.044	87	87	0	61.505	By MS/MS	By MS/MS	By MS/MS	By MS/MS	By MS/MS	By MS/MS
Q16643	Q16643	12	12	12	Drebrin	DBN1	sp|Q16643|DREB_HUMAN Drebrin OS=Homo sapiens OX=9606 GN=DBN1 PE=1 SV=4	1	12	12	12	12	9	11	10	12	11	11	11	12	9	11	10	12	11	11	11	12	9	11	10	12	11	11	11	23.7	23.7	23.7	71.428	649	649	0	93.843	By MS/MS	By MS/MS	By MS/MS	By MS/MS	By MS/MS	By MS/MS
Q9UJU6	Q9UJU6	2	2	2	Drebrin-like protein	DBNL	sp|Q9UJU6|DBNL_HUMAN Drebrin-like protein OS=Homo sapiens OX=9606 GN=DBNL PE=1 SV=1	1	2	2	2	1	1	0	0	0	0	1	1	1	1	0	0	0	0	1	1	1	1	0	0	0	0	1	1	7.2	7.2	7.2	48.207	430	430	0.004085	4.1764	By MS/MS	By MS/MS
P11182	P11182	2	2	2	Lipoamide acyltransferase component of branched-chain alpha-keto acid dehydrogenase complex, mitochondrial	DBT	sp|P11182|ODB2_HUMAN Lipoamide acyltransferase component of branched-chain alpha-keto acid dehydrogenase complex, mitochondrial OS=Homo sapiens OX=9606 GN=DBT PE=1 SV=3	1	2	2	2	2	2	2	1	1	2	2	1	2	2	2	1	1	2	2	1	2	2	2	1	1	2	2	1	4.8	4.8	4.8	53.486	482	482	0.000499	8.5967	By MS/MS	By MS/MS	By MS/MS	By MS/MS	By MS/MS	By MS/MS
Q9NV06	Q9NV06	2	2	2	DDB1- and CUL4-associated factor 13	DCAF13	sp|Q9NV06|DCA13_HUMAN DDB1- and CUL4-associated factor 13 OS=Homo sapiens OX=9606 GN=DCAF13 PE=1 SV=2	1	2	2	2	2	2	1	1	1	1	2	1	2	2	1	1	1	1	2	1	2	2	1	1	1	1	2	1	6.5	6.5	6.5	51.402	445	445	0.0029573	4.6879	By matching	By MS/MS	By matching	By matching	By matching	By matching
Q8NA75	Q8NA75	1	1	1	DDB1- and CUL4-associated factor 4-like protein 2	DCAF4L2	sp|Q8NA75|DC4L2_HUMAN DDB1- and CUL4-associated factor 4-like protein 2 OS=Homo sapiens OX=9606 GN=DCAF4L2 PE=1 SV=1	1	1	1	1	1	1	1	1	1	1	1	1	1	1	1	1	1	1	1	1	1	1	1	1	1	1	1	1	2.5	2.5	2.5	43.747	395	395	1	-2	By MS/MS	By MS/MS	By MS/MS	By MS/MS	By MS/MS	By MS/MS
Q96PD2	Q96PD2	1	1	1	Discoidin, CUB and LCCL domain-containing protein 2	DCBLD2	sp|Q96PD2|DCBD2_HUMAN Discoidin, CUB and LCCL domain-containing protein 2 OS=Homo sapiens OX=9606 GN=DCBLD2 PE=1 SV=1	1	1	1	1	1	1	1	1	1	1	1	1	1	1	1	1	1	1	1	1	1	1	1	1	1	1	1	1	2.8	2.8	2.8	85.034	775	775	0.0093787	3.6114	By MS/MS	By matching	By MS/MS	By MS/MS	By matching	By MS/MS
Q9NPI6	Q9NPI6	1	1	1	mRNA-decapping enzyme 1A	DCP1A	sp|Q9NPI6|DCP1A_HUMAN mRNA-decapping enzyme 1A OS=Homo sapiens OX=9606 GN=DCP1A PE=1 SV=3	1	1	1	1	1	1	1	1	1	1	1	1	1	1	1	1	1	1	1	1	1	1	1	1	1	1	1	1	3.3	3.3	3.3	63.278	582	582	0.0013411	5.8366	By matching	By MS/MS	By matching	By matching	By MS/MS	By MS/MS
Q96C86	Q96C86	3	3	3	m7GpppX diphosphatase	DCPS	sp|Q96C86|DCPS_HUMAN m7GpppX diphosphatase OS=Homo sapiens OX=9606 GN=DCPS PE=1 SV=2	1	3	3	3	1	2	1	1	1	0	2	2	1	2	1	1	1	0	2	2	1	2	1	1	1	0	2	2	17.5	17.5	17.5	38.608	337	337	0	12.438	By matching	By MS/MS	By MS/MS	By MS/MS	By matching
P32321	P32321	2	2	2	Deoxycytidylate deaminase	DCTD	sp|P32321|DCTD_HUMAN Deoxycytidylate deaminase OS=Homo sapiens OX=9606 GN=DCTD PE=1 SV=2	1	2	2	2	2	1	1	2	1	0	1	1	2	1	1	2	1	0	1	1	2	1	1	2	1	0	1	1	14.6	14.6	14.6	20.016	178	178	0.0075879	3.8351	By MS/MS	By matching	By matching	By MS/MS	By MS/MS
Q14203	Q14203	6	6	6	Dynactin subunit 1	DCTN1	sp|Q14203|DCTN1_HUMAN Dynactin subunit 1 OS=Homo sapiens OX=9606 GN=DCTN1 PE=1 SV=3	1	6	6	6	1	1	2	3	2	4	2	1	1	1	2	3	2	4	2	1	1	1	2	3	2	4	2	1	6.4	6.4	6.4	141.69	1278	1278	0	21.106	By matching	By MS/MS	By MS/MS	By MS/MS	By MS/MS	By MS/MS
Q13561	Q13561	9	9	9	Dynactin subunit 2	DCTN2	sp|Q13561|DCTN2_HUMAN Dynactin subunit 2 OS=Homo sapiens OX=9606 GN=DCTN2 PE=1 SV=4	1	9	9	9	4	6	7	7	6	8	5	6	4	6	7	7	6	8	5	6	4	6	7	7	6	8	5	6	32.9	32.9	32.9	44.23	401	401	0	38.684	By MS/MS	By MS/MS	By MS/MS	By MS/MS	By MS/MS	By MS/MS
Q9H773	Q9H773	4	4	4	dCTP pyrophosphatase 1	DCTPP1	sp|Q9H773|DCTP1_HUMAN dCTP pyrophosphatase 1 OS=Homo sapiens OX=9606 GN=DCTPP1 PE=1 SV=1	1	4	4	4	4	4	4	3	4	4	4	4	4	4	4	3	4	4	4	4	4	4	4	3	4	4	4	4	28.2	28.2	28.2	18.681	170	170	0	23.593	By MS/MS	By MS/MS	By MS/MS	By MS/MS	By MS/MS	By MS/MS
Q96GG9	Q96GG9	3	3	3	DCN1-like protein 1	DCUN1D1	sp|Q96GG9|DCNL1_HUMAN DCN1-like protein 1 OS=Homo sapiens OX=9606 GN=DCUN1D1 PE=1 SV=1	1	3	3	3	0	1	1	1	2	2	0	2	0	1	1	1	2	2	0	2	0	1	1	1	2	2	0	2	13.9	13.9	13.9	30.124	259	259	0.00054142	11.031		By MS/MS	By matching	By matching	By MS/MS	By MS/MS
Q8IWE4	Q8IWE4	1	1	1	DCN1-like protein 3	DCUN1D3	sp|Q8IWE4|DCNL3_HUMAN DCN1-like protein 3 OS=Homo sapiens OX=9606 GN=DCUN1D3 PE=1 SV=1	1	1	1	1	1	1	1	1	1	1	1	1	1	1	1	1	1	1	1	1	1	1	1	1	1	1	1	1	8.6	8.6	8.6	34.291	304	304	0.0096862	3.4867	By matching	By matching	By MS/MS	By MS/MS	By MS/MS	By matching
Q9BTE7	Q9BTE7	2	2	2	DCN1-like protein 5	DCUN1D5	sp|Q9BTE7|DCNL5_HUMAN DCN1-like protein 5 OS=Homo sapiens OX=9606 GN=DCUN1D5 PE=1 SV=1	1	2	2	2	1	2	1	0	0	1	1	1	1	2	1	0	0	1	1	1	1	2	1	0	0	1	1	1	10.1	10.1	10.1	27.508	237	237	0.00050633	9.1137	By MS/MS	By MS/MS	By MS/MS			By matching
Q7Z4W1	Q7Z4W1	6	6	6	L-xylulose reductase	DCXR	sp|Q7Z4W1|DCXR_HUMAN L-xylulose reductase OS=Homo sapiens OX=9606 GN=DCXR PE=1 SV=2	1	6	6	6	2	3	3	3	5	4	3	3	2	3	3	3	5	4	3	3	2	3	3	3	5	4	3	3	24.6	24.6	24.6	25.913	244	244	0	18.331	By MS/MS	By matching	By MS/MS	By MS/MS	By MS/MS	By MS/MS
O94760	O94760	2	2	2	N(G),N(G)-dimethylarginine dimethylaminohydrolase 1	DDAH1	sp|O94760|DDAH1_HUMAN N(G),N(G)-dimethylarginine dimethylaminohydrolase 1 OS=Homo sapiens OX=9606 GN=DDAH1 PE=1 SV=3	1	2	2	2	2	1	1	1	1	2	1	2	2	1	1	1	1	2	1	2	2	1	1	1	1	2	1	2	7.4	7.4	7.4	31.121	285	285	0.00047733	7.4151	By MS/MS	By matching	By matching	By MS/MS	By matching	By matching
O95865	O95865	3	3	3	N(G),N(G)-dimethylarginine dimethylaminohydrolase 2	DDAH2	sp|O95865|DDAH2_HUMAN N(G),N(G)-dimethylarginine dimethylaminohydrolase 2 OS=Homo sapiens OX=9606 GN=DDAH2 PE=1 SV=1	1	3	3	3	1	1	2	3	1	2	0	0	1	1	2	3	1	2	0	0	1	1	2	3	1	2	0	0	14.7	14.7	14.7	29.644	285	285	0.00052966	10.329	By MS/MS	By MS/MS	By MS/MS	By MS/MS	By MS/MS	By MS/MS
Q16531	Q16531	33	33	33	DNA damage-binding protein 1	DDB1	sp|Q16531|DDB1_HUMAN DNA damage-binding protein 1 OS=Homo sapiens OX=9606 GN=DDB1 PE=1 SV=1	1	33	33	33	22	23	22	24	21	27	19	25	22	23	22	24	21	27	19	25	22	23	22	24	21	27	19	25	35	35	35	126.97	1140	1140	0	176.35	By MS/MS	By MS/MS	By MS/MS	By MS/MS	By MS/MS	By MS/MS
P39656	P39656	8	8	8	Dolichyl-diphosphooligosaccharide--protein glycosyltransferase 48 kDa subunit	DDOST	sp|P39656|OST48_HUMAN Dolichyl-diphosphooligosaccharide--protein glycosyltransferase 48 kDa subunit OS=Homo sapiens OX=9606 GN=DDOST PE=1 SV=4	1	8	8	8	7	6	5	4	5	5	6	6	7	6	5	4	5	5	6	6	7	6	5	4	5	5	6	6	32.9	32.9	32.9	50.8	456	456	0	128.23	By MS/MS	By MS/MS	By MS/MS	By MS/MS	By MS/MS	By MS/MS
Q96HY6	Q96HY6	1	1	1	DDRGK domain-containing protein 1	DDRGK1	sp|Q96HY6|DDRGK_HUMAN DDRGK domain-containing protein 1 OS=Homo sapiens OX=9606 GN=DDRGK1 PE=1 SV=2	1	1	1	1	1	1	1	1	1	1	1	1	1	1	1	1	1	1	1	1	1	1	1	1	1	1	1	1	5.4	5.4	5.4	35.61	314	314	0.0021768	5.2441	By MS/MS	By MS/MS	By matching	By MS/MS	By MS/MS	By MS/MS
P30046;A6NHG4	P30046;A6NHG4	8;7	8;7	8;7	D-dopachrome decarboxylase;D-dopachrome decarboxylase-like protein	DDT;DDTL	sp|P30046|DOPD_HUMAN D-dopachrome decarboxylase OS=Homo sapiens OX=9606 GN=DDT PE=1 SV=3;sp|A6NHG4|DDTL_HUMAN D-dopachrome decarboxylase-like protein OS=Homo sapiens OX=9606 GN=DDTL PE=2 SV=1	2	8	8	8	5	6	6	7	7	6	7	6	5	6	6	7	7	6	7	6	5	6	6	7	7	6	7	6	56.8	56.8	56.8	12.712	118	118;134	0	58.393	By MS/MS	By MS/MS	By MS/MS	By MS/MS	By MS/MS	By MS/MS
Q92499	Q92499	24	24	24	ATP-dependent RNA helicase DDX1	DDX1	sp|Q92499|DDX1_HUMAN ATP-dependent RNA helicase DDX1 OS=Homo sapiens OX=9606 GN=DDX1 PE=1 SV=2	1	24	24	24	14	12	18	14	18	18	16	15	14	12	18	14	18	18	16	15	14	12	18	14	18	18	16	15	42.7	42.7	42.7	82.431	740	740	0	153.15	By MS/MS	By MS/MS	By MS/MS	By MS/MS	By MS/MS	By MS/MS
Q13206	Q13206	1	1	1	Probable ATP-dependent RNA helicase DDX10	DDX10	sp|Q13206|DDX10_HUMAN Probable ATP-dependent RNA helicase DDX10 OS=Homo sapiens OX=9606 GN=DDX10 PE=1 SV=2	1	1	1	1	1	1	1	1	1	1	1	1	1	1	1	1	1	1	1	1	1	1	1	1	1	1	1	1	1.6	1.6	1.6	100.89	875	875	0.0013339	5.7485	By MS/MS	By MS/MS	By MS/MS	By MS/MS	By MS/MS	By MS/MS
Q92841	Q92841	29	21	21	Probable ATP-dependent RNA helicase DDX17	DDX17	sp|Q92841|DDX17_HUMAN Probable ATP-dependent RNA helicase DDX17 OS=Homo sapiens OX=9606 GN=DDX17 PE=1 SV=2	1	29	21	21	25	26	26	25	25	26	25	25	18	19	18	19	18	18	17	18	18	19	18	19	18	18	17	18	48.3	36.6	36.6	80.272	729	729	0	166.69	By MS/MS	By MS/MS	By MS/MS	By MS/MS	By MS/MS	By MS/MS
Q9NVP1	Q9NVP1	9	9	9	ATP-dependent RNA helicase DDX18	DDX18	sp|Q9NVP1|DDX18_HUMAN ATP-dependent RNA helicase DDX18 OS=Homo sapiens OX=9606 GN=DDX18 PE=1 SV=2	1	9	9	9	5	3	6	5	5	6	5	5	5	3	6	5	5	6	5	5	5	3	6	5	5	6	5	5	17.9	17.9	17.9	75.406	670	670	0	44.423	By MS/MS	By MS/MS	By MS/MS	By MS/MS	By MS/MS	By MS/MS
Q9NUU7;Q9UHL0	Q9NUU7	8;1	8;1	1;1	ATP-dependent RNA helicase DDX19A	DDX19A	sp|Q9NUU7|DD19A_HUMAN ATP-dependent RNA helicase DDX19A OS=Homo sapiens OX=9606 GN=DDX19A PE=1 SV=1	2	8	8	1	6	6	6	6	7	8	4	5	6	6	6	6	7	8	4	5	1	1	1	0	1	1	1	1	24.1	24.1	2.3	53.974	478	478;483	0	63.406	By MS/MS	By MS/MS	By MS/MS	By MS/MS	By MS/MS	By MS/MS
Q9UMR2	Q9UMR2	8	1	1	ATP-dependent RNA helicase DDX19B	DDX19B	sp|Q9UMR2|DD19B_HUMAN ATP-dependent RNA helicase DDX19B OS=Homo sapiens OX=9606 GN=DDX19B PE=1 SV=1	1	8	1	1	5	6	5	6	7	8	3	4	0	1	0	0	1	1	0	0	0	1	0	0	1	1	0	0	26.9	5.2	5.2	53.926	479	479	0.004122	4.2796	By matching	By matching	By matching	By matching	By matching	By MS/MS
Q9UHI6	Q9UHI6	1	1	1	Probable ATP-dependent RNA helicase DDX20	DDX20	sp|Q9UHI6|DDX20_HUMAN Probable ATP-dependent RNA helicase DDX20 OS=Homo sapiens OX=9606 GN=DDX20 PE=1 SV=2	1	1	1	1	1	1	1	1	1	1	1	1	1	1	1	1	1	1	1	1	1	1	1	1	1	1	1	1	3.2	3.2	3.2	92.239	824	824	0	19.866	By MS/MS	By MS/MS	By matching	By MS/MS	By MS/MS	By MS/MS
Q9NR30	Q9NR30	14	14	12	Nucleolar RNA helicase 2	DDX21	sp|Q9NR30|DDX21_HUMAN Nucleolar RNA helicase 2 OS=Homo sapiens OX=9606 GN=DDX21 PE=1 SV=5	1	14	14	12	5	9	8	7	9	9	8	9	5	9	8	7	9	9	8	9	5	8	8	6	8	8	6	8	25	25	21.6	87.343	783	783	0	71.107	By MS/MS	By MS/MS	By MS/MS	By MS/MS	By MS/MS	By MS/MS
Q9GZR7	Q9GZR7	5	5	5	ATP-dependent RNA helicase DDX24	DDX24	sp|Q9GZR7|DDX24_HUMAN ATP-dependent RNA helicase DDX24 OS=Homo sapiens OX=9606 GN=DDX24 PE=1 SV=1	1	5	5	5	3	1	2	1	2	1	2	1	3	1	2	1	2	1	2	1	3	1	2	1	2	1	2	1	8.4	8.4	8.4	96.331	859	859	0	13.366	By MS/MS	By matching	By MS/MS	By MS/MS	By MS/MS	By MS/MS
Q96GQ7	Q96GQ7	5	5	5	Probable ATP-dependent RNA helicase DDX27	DDX27	sp|Q96GQ7|DDX27_HUMAN Probable ATP-dependent RNA helicase DDX27 OS=Homo sapiens OX=9606 GN=DDX27 PE=1 SV=2	1	5	5	5	0	0	2	1	1	1	1	3	0	0	2	1	1	1	1	3	0	0	2	1	1	1	1	3	7.5	7.5	7.5	89.834	796	796	0	14.66			By MS/MS	By MS/MS	By MS/MS	By MS/MS
O00148	O00148	18	7	7	ATP-dependent RNA helicase DDX39A	DDX39A	sp|O00148|DX39A_HUMAN ATP-dependent RNA helicase DDX39A OS=Homo sapiens OX=9606 GN=DDX39A PE=1 SV=2	1	18	7	7	16	15	16	16	17	17	15	15	5	4	6	5	6	6	6	5	5	4	6	5	6	6	6	5	51.3	22.7	22.7	49.129	427	427	0	56.018	By MS/MS	By MS/MS	By MS/MS	By MS/MS	By MS/MS	By MS/MS
Q13838	Q13838	22	22	11	Spliceosome RNA helicase DDX39B	DDX39B	sp|Q13838|DX39B_HUMAN Spliceosome RNA helicase DDX39B OS=Homo sapiens OX=9606 GN=DDX39B PE=1 SV=1	1	22	22	11	21	21	21	22	21	22	20	21	21	21	21	22	21	22	20	21	10	10	11	11	10	11	11	11	68.5	68.5	40	48.991	428	428	0	233.8	By MS/MS	By MS/MS	By MS/MS	By MS/MS	By MS/MS	By MS/MS
O00571;O15523;Q9NQI0	O00571;O15523	29;20;2	28;19;2	28;19;2	ATP-dependent RNA helicase DDX3X;ATP-dependent RNA helicase DDX3Y	DDX3X;DDX3Y	sp|O00571|DDX3X_HUMAN ATP-dependent RNA helicase DDX3X OS=Homo sapiens OX=9606 GN=DDX3X PE=1 SV=3;sp|O15523|DDX3Y_HUMAN ATP-dependent RNA helicase DDX3Y OS=Homo sapiens OX=9606 GN=DDX3Y PE=1 SV=2	3	29	28	28	21	23	23	24	26	24	25	21	20	22	22	23	25	23	24	20	20	22	22	23	25	23	24	20	50.2	48.5	48.5	73.243	662	662;660;724	0	221.22	By MS/MS	By MS/MS	By MS/MS	By MS/MS	By MS/MS	By MS/MS
Q86XP3	Q86XP3	7	7	7	ATP-dependent RNA helicase DDX42	DDX42	sp|Q86XP3|DDX42_HUMAN ATP-dependent RNA helicase DDX42 OS=Homo sapiens OX=9606 GN=DDX42 PE=1 SV=1	1	7	7	7	4	5	1	3	2	3	3	2	4	5	1	3	2	3	3	2	4	5	1	3	2	3	3	2	9.8	9.8	9.8	102.97	938	938	0	24.144	By MS/MS	By MS/MS	By MS/MS	By MS/MS	By MS/MS	By MS/MS
Q7L014	Q7L014	17	17	17	Probable ATP-dependent RNA helicase DDX46	DDX46	sp|Q7L014|DDX46_HUMAN Probable ATP-dependent RNA helicase DDX46 OS=Homo sapiens OX=9606 GN=DDX46 PE=1 SV=2	1	17	17	17	9	10	13	13	12	8	12	7	9	10	13	13	12	8	12	7	9	10	13	13	12	8	12	7	19.5	19.5	19.5	117.36	1031	1031	0	71.396	By MS/MS	By MS/MS	By MS/MS	By MS/MS	By MS/MS	By MS/MS
Q9H0S4	Q9H0S4	4	4	4	Probable ATP-dependent RNA helicase DDX47	DDX47	sp|Q9H0S4|DDX47_HUMAN Probable ATP-dependent RNA helicase DDX47 OS=Homo sapiens OX=9606 GN=DDX47 PE=1 SV=1	1	4	4	4	4	4	3	3	4	3	3	4	4	4	3	3	4	3	3	4	4	4	3	3	4	3	3	4	13	13	13	50.646	455	455	0	22.883	By MS/MS	By MS/MS	By MS/MS	By MS/MS	By MS/MS	By MS/MS
P17844	P17844	34	34	26	Probable ATP-dependent RNA helicase DDX5	DDX5	sp|P17844|DDX5_HUMAN Probable ATP-dependent RNA helicase DDX5 OS=Homo sapiens OX=9606 GN=DDX5 PE=1 SV=1	1	34	34	26	29	28	32	30	30	31	30	27	29	28	32	30	30	31	30	27	22	21	24	24	23	23	22	20	62.2	62.2	48.4	69.147	614	614	0	295.3	By MS/MS	By MS/MS	By MS/MS	By MS/MS	By MS/MS	By MS/MS
Q8TDD1	Q8TDD1	3	3	3	ATP-dependent RNA helicase DDX54	DDX54	sp|Q8TDD1|DDX54_HUMAN ATP-dependent RNA helicase DDX54 OS=Homo sapiens OX=9606 GN=DDX54 PE=1 SV=2	1	3	3	3	0	2	2	2	1	2	3	1	0	2	2	2	1	2	3	1	0	2	2	2	1	2	3	1	4.5	4.5	4.5	98.594	881	881	0	14.381		By MS/MS	By matching	By matching	By matching	By matching
Q9NY93	Q9NY93	2	2	2	Probable ATP-dependent RNA helicase DDX56	DDX56	sp|Q9NY93|DDX56_HUMAN Probable ATP-dependent RNA helicase DDX56 OS=Homo sapiens OX=9606 GN=DDX56 PE=1 SV=1	1	2	2	2	1	1	2	1	1	1	1	1	1	1	2	1	1	1	1	1	1	1	2	1	1	1	1	1	6.2	6.2	6.2	61.589	547	547	0.0013507	6.0295	By MS/MS	By MS/MS	By MS/MS	By matching	By MS/MS	By MS/MS
P26196	P26196	10	10	10	Probable ATP-dependent RNA helicase DDX6	DDX6	sp|P26196|DDX6_HUMAN Probable ATP-dependent RNA helicase DDX6 OS=Homo sapiens OX=9606 GN=DDX6 PE=1 SV=2	1	10	10	10	8	7	10	9	7	10	7	8	8	7	10	9	7	10	7	8	8	7	10	9	7	10	7	8	34.4	34.4	34.4	54.416	483	483	0	101.29	By MS/MS	By MS/MS	By MS/MS	By MS/MS	By MS/MS	By MS/MS
Q16698	Q16698	6	6	6	2,4-dienoyl-CoA reductase, mitochondrial	DECR1	sp|Q16698|DECR_HUMAN 2,4-dienoyl-CoA reductase, mitochondrial OS=Homo sapiens OX=9606 GN=DECR1 PE=1 SV=1	1	6	6	6	2	5	6	5	6	4	4	4	2	5	6	5	6	4	4	4	2	5	6	5	6	4	4	4	25.4	25.4	25.4	36.067	335	335	0	31.3	By MS/MS	By MS/MS	By MS/MS	By MS/MS	By MS/MS	By MS/MS
P35659	P35659	8	8	8	Protein DEK	DEK	sp|P35659|DEK_HUMAN Protein DEK OS=Homo sapiens OX=9606 GN=DEK PE=1 SV=1	1	8	8	8	5	6	6	4	6	4	8	7	5	6	6	4	6	4	8	7	5	6	6	4	6	4	8	7	23.2	23.2	23.2	42.674	375	375	0	38.951	By MS/MS	By MS/MS	By MS/MS	By MS/MS	By MS/MS	By MS/MS
O43583	O43583	3	3	3	Density-regulated protein	DENR	sp|O43583|DENR_HUMAN Density-regulated protein OS=Homo sapiens OX=9606 GN=DENR PE=1 SV=2	1	3	3	3	1	0	2	3	1	2	1	1	1	0	2	3	1	2	1	1	1	0	2	3	1	2	1	1	24.2	24.2	24.2	22.092	198	198	0	15.508	By MS/MS		By MS/MS	By MS/MS	By MS/MS	By MS/MS
O00273	O00273	5	5	5	DNA fragmentation factor subunit alpha	DFFA	sp|O00273|DFFA_HUMAN DNA fragmentation factor subunit alpha OS=Homo sapiens OX=9606 GN=DFFA PE=1 SV=1	1	5	5	5	1	2	4	3	4	4	3	1	1	2	4	3	4	4	3	1	1	2	4	3	4	4	3	1	19	19	19	36.521	331	331	0	17.955	By MS/MS	By MS/MS	By MS/MS	By MS/MS	By MS/MS	By MS/MS
Q9Y6T7	Q9Y6T7	1	1	1	Diacylglycerol kinase beta	DGKB	sp|Q9Y6T7|DGKB_HUMAN Diacylglycerol kinase beta OS=Homo sapiens OX=9606 GN=DGKB PE=2 SV=2	1	1	1	1	1	0	0	0	0	0	0	0	1	0	0	0	0	0	0	0	1	0	0	0	0	0	0	0	1.1	1.1	1.1	90.594	804	804	1	-2	By MS/MS
Q15392	Q15392	3	3	3	Delta(24)-sterol reductase	DHCR24	sp|Q15392|DHC24_HUMAN Delta(24)-sterol reductase OS=Homo sapiens OX=9606 GN=DHCR24 PE=1 SV=2	1	3	3	3	3	2	2	1	2	2	2	1	3	2	2	1	2	2	2	1	3	2	2	1	2	2	2	1	5.6	5.6	5.6	60.101	516	516	0.00051414	9.5367	By MS/MS	By MS/MS	By MS/MS	By MS/MS	By MS/MS	By MS/MS
Q9UBM7	Q9UBM7	2	2	2	7-dehydrocholesterol reductase	DHCR7	sp|Q9UBM7|DHCR7_HUMAN 7-dehydrocholesterol reductase OS=Homo sapiens OX=9606 GN=DHCR7 PE=1 SV=1	1	2	2	2	0	2	1	1	1	1	0	0	0	2	1	1	1	1	0	0	0	2	1	1	1	1	0	0	5.1	5.1	5.1	54.489	475	475	0	12.534		By MS/MS	By MS/MS	By MS/MS	By MS/MS	By MS/MS
P49366	P49366	3	3	3	Deoxyhypusine synthase	DHPS	sp|P49366|DHYS_HUMAN Deoxyhypusine synthase OS=Homo sapiens OX=9606 GN=DHPS PE=1 SV=1	1	3	3	3	3	2	3	3	3	3	2	3	3	2	3	3	3	3	2	3	3	2	3	3	3	3	2	3	15.4	15.4	15.4	40.97	369	369	0	16.842	By MS/MS	By MS/MS	By MS/MS	By MS/MS	By MS/MS	By MS/MS
Q9Y394	Q9Y394	1	1	1	Dehydrogenase/reductase SDR family member 7	DHRS7	sp|Q9Y394|DHRS7_HUMAN Dehydrogenase/reductase SDR family member 7 OS=Homo sapiens OX=9606 GN=DHRS7 PE=1 SV=1	1	1	1	1	1	1	1	0	1	0	1	1	1	1	1	0	1	0	1	1	1	1	1	0	1	0	1	1	6.8	6.8	6.8	38.298	339	339	0.00054795	11.491	By MS/MS	By MS/MS	By MS/MS		By MS/MS
O43143;Q14562	O43143	29;1	29;1	28;0	Pre-mRNA-splicing factor ATP-dependent RNA helicase DHX15	DHX15	sp|O43143|DHX15_HUMAN Pre-mRNA-splicing factor ATP-dependent RNA helicase DHX15 OS=Homo sapiens OX=9606 GN=DHX15 PE=1 SV=2	2	29	29	28	25	20	21	23	24	21	23	22	25	20	21	23	24	21	23	22	24	19	20	22	23	20	22	21	44.8	44.8	43.6	90.932	795	795;1220	0	176.97	By MS/MS	By MS/MS	By MS/MS	By MS/MS	By MS/MS	By MS/MS
Q7L2E3	Q7L2E3	9	9	9	Putative ATP-dependent RNA helicase DHX30	DHX30	sp|Q7L2E3|DHX30_HUMAN ATP-dependent RNA helicase DHX30 OS=Homo sapiens OX=9606 GN=DHX30 PE=1 SV=1	1	9	9	9	8	4	5	5	4	4	6	7	8	4	5	5	4	4	6	7	8	4	5	5	4	4	6	7	12.3	12.3	12.3	133.94	1194	1194	0	78.597	By MS/MS	By MS/MS	By MS/MS	By MS/MS	By MS/MS	By MS/MS
Q7L7V1	Q7L7V1	1	1	1	Putative pre-mRNA-splicing factor ATP-dependent RNA helicase DHX32	DHX32	sp|Q7L7V1|DHX32_HUMAN Putative pre-mRNA-splicing factor ATP-dependent RNA helicase DHX32 OS=Homo sapiens OX=9606 GN=DHX32 PE=1 SV=1	1	1	1	1	1	1	1	1	1	1	1	1	1	1	1	1	1	1	1	1	1	1	1	1	1	1	1	1	1.6	1.6	1.6	84.418	743	743	0.0041135	4.2623	By MS/MS	By MS/MS	By matching	By MS/MS	By MS/MS	By MS/MS
Q9H6R0	Q9H6R0	1	1	1	Putative ATP-dependent RNA helicase DHX33	DHX33	sp|Q9H6R0|DHX33_HUMAN ATP-dependent RNA helicase DHX33 OS=Homo sapiens OX=9606 GN=DHX33 PE=1 SV=2	1	1	1	1	1	1	0	1	0	1	1	1	1	1	0	1	0	1	1	1	1	1	0	1	0	1	1	1	2	2	2	78.873	707	707	0.0029661	4.7439	By MS/MS	By matching		By matching		By matching
Q92620	Q92620	5	5	5	Pre-mRNA-splicing factor ATP-dependent RNA helicase PRP16	DHX38	sp|Q92620|PRP16_HUMAN Pre-mRNA-splicing factor ATP-dependent RNA helicase PRP16 OS=Homo sapiens OX=9606 GN=DHX38 PE=1 SV=2	1	5	5	5	3	3	4	1	3	3	3	2	3	3	4	1	3	3	3	2	3	3	4	1	3	3	3	2	5	5	5	140.5	1227	1227	0	29.801	By MS/MS	By MS/MS	By MS/MS	By MS/MS	By MS/MS	By MS/MS
Q8IX18	Q8IX18	2	2	2	Probable ATP-dependent RNA helicase DHX40	DHX40	sp|Q8IX18|DHX40_HUMAN Probable ATP-dependent RNA helicase DHX40 OS=Homo sapiens OX=9606 GN=DHX40 PE=1 SV=2	1	2	2	2	1	2	1	2	2	1	2	2	1	2	1	2	2	1	2	2	1	2	1	2	2	1	2	2	2.4	2.4	2.4	88.559	779	779	0.00090539	6.1354	By matching	By MS/MS	By MS/MS	By matching	By matching	By MS/MS
Q08211	Q08211	49	49	49	ATP-dependent RNA helicase A	DHX9	sp|Q08211|DHX9_HUMAN ATP-dependent RNA helicase A OS=Homo sapiens OX=9606 GN=DHX9 PE=1 SV=4	1	49	49	49	38	39	37	39	41	38	39	43	38	39	37	39	41	38	39	43	38	39	37	39	41	38	39	43	48.1	48.1	48.1	140.96	1270	1270	0	323.31	By MS/MS	By MS/MS	By MS/MS	By MS/MS	By MS/MS	By MS/MS
Q9NR28	Q9NR28	4	4	4	Diablo homolog, mitochondrial	DIABLO	sp|Q9NR28|DBLOH_HUMAN Diablo homolog, mitochondrial OS=Homo sapiens OX=9606 GN=DIABLO PE=1 SV=1	1	4	4	4	2	2	3	2	2	3	1	2	2	2	3	2	2	3	1	2	2	2	3	2	2	3	1	2	26.4	26.4	26.4	27.131	239	239	0	22.128	By matching	By MS/MS	By MS/MS	By MS/MS	By MS/MS	By MS/MS
O60610	O60610	11	11	11	Protein diaphanous homolog 1	DIAPH1	sp|O60610|DIAP1_HUMAN Protein diaphanous homolog 1 OS=Homo sapiens OX=9606 GN=DIAPH1 PE=1 SV=2	1	11	11	11	6	7	7	8	5	7	6	8	6	7	7	8	5	7	6	8	6	7	7	8	5	7	6	8	12.5	12.5	12.5	141.35	1272	1272	0	45.762	By MS/MS	By MS/MS	By MS/MS	By MS/MS	By MS/MS	By MS/MS
Q9BTC0	Q9BTC0	2	2	2	Death-inducer obliterator 1	DIDO1	sp|Q9BTC0|DIDO1_HUMAN Death-inducer obliterator 1 OS=Homo sapiens OX=9606 GN=DIDO1 PE=1 SV=5	1	2	2	2	2	1	2	2	2	2	0	1	2	1	2	2	2	2	0	1	2	1	2	2	2	2	0	1	1.2	1.2	1.2	243.87	2240	2240	0.00046533	6.8005	By MS/MS	By matching	By MS/MS	By MS/MS	By MS/MS	By MS/MS
Q9Y2L1	Q9Y2L1	1	1	1	Exosome complex exonuclease RRP44	DIS3	sp|Q9Y2L1|RRP44_HUMAN Exosome complex exonuclease RRP44 OS=Homo sapiens OX=9606 GN=DIS3 PE=1 SV=2	1	1	1	1	0	0	1	0	1	1	0	0	0	0	1	0	1	1	0	0	0	0	1	0	1	1	0	0	1.9	1.9	1.9	109	958	958	0.0013327	5.7381			By MS/MS		By MS/MS	By MS/MS
O60832	O60832	8	8	8	H/ACA ribonucleoprotein complex subunit 4	DKC1	sp|O60832|DKC1_HUMAN H/ACA ribonucleoprotein complex subunit DKC1 OS=Homo sapiens OX=9606 GN=DKC1 PE=1 SV=3	1	8	8	8	4	5	5	4	7	6	5	5	4	5	5	4	7	6	5	5	4	5	5	4	7	6	5	5	24.1	24.1	24.1	57.673	514	514	0	63.385	By MS/MS	By MS/MS	By MS/MS	By MS/MS	By MS/MS	By MS/MS
P10515	P10515	11	11	11	Dihydrolipoyllysine-residue acetyltransferase component of pyruvate dehydrogenase complex, mitochondrial	DLAT	sp|P10515|ODP2_HUMAN Dihydrolipoyllysine-residue acetyltransferase component of pyruvate dehydrogenase complex, mitochondrial OS=Homo sapiens OX=9606 GN=DLAT PE=1 SV=3	1	11	11	11	6	7	7	6	8	7	7	9	6	7	7	6	8	7	7	9	6	7	7	6	8	7	7	9	26	26	26	68.996	647	647	0	70.237	By MS/MS	By MS/MS	By MS/MS	By MS/MS	By MS/MS	By MS/MS
P09622	P09622	13	13	13	Dihydrolipoyl dehydrogenase, mitochondrial	DLD	sp|P09622|DLDH_HUMAN Dihydrolipoyl dehydrogenase, mitochondrial OS=Homo sapiens OX=9606 GN=DLD PE=1 SV=2	1	13	13	13	11	12	13	13	13	12	12	12	11	12	13	13	13	12	12	12	11	12	13	13	13	12	12	12	38.9	38.9	38.9	54.177	509	509	0	121.13	By MS/MS	By MS/MS	By MS/MS	By MS/MS	By MS/MS	By MS/MS
Q12959	Q12959	1	1	1	Disks large homolog 1	DLG1	sp|Q12959|DLG1_HUMAN Disks large homolog 1 OS=Homo sapiens OX=9606 GN=DLG1 PE=1 SV=2	1	1	1	1	0	0	1	0	1	0	0	0	0	0	1	0	1	0	0	0	0	0	1	0	1	0	0	0	2.1	2.1	2.1	100.45	904	904	0.0013399	5.8215			By matching		By MS/MS
P36957	P36957	8	8	8	Dihydrolipoyllysine-residue succinyltransferase component of 2-oxoglutarate dehydrogenase complex, mitochondrial	DLST	sp|P36957|ODO2_HUMAN Dihydrolipoyllysine-residue succinyltransferase component of 2-oxoglutarate dehydrogenase complex, mitochondrial OS=Homo sapiens OX=9606 GN=DLST PE=1 SV=4	1	8	8	8	6	6	8	6	6	5	6	6	6	6	8	6	6	5	6	6	6	6	8	6	6	5	6	6	21.9	21.9	21.9	48.755	453	453	0	53.208	By MS/MS	By MS/MS	By MS/MS	By MS/MS	By MS/MS	By MS/MS
Q86Y56	Q86Y56	4	4	4	Dynein assembly factor 5, axonemal	DNAAF5	sp|Q86Y56|DAAF5_HUMAN Dynein assembly factor 5, axonemal OS=Homo sapiens OX=9606 GN=DNAAF5 PE=1 SV=4	1	4	4	4	1	1	2	1	2	3	2	1	1	1	2	1	2	3	2	1	1	1	2	1	2	3	2	1	6.7	6.7	6.7	93.52	855	855	0.00053135	10.361	By MS/MS	By MS/MS	By MS/MS	By MS/MS	By MS/MS	By MS/MS
P31689	P31689	12	12	12	DnaJ homolog subfamily A member 1	DNAJA1	sp|P31689|DNJA1_HUMAN DnaJ homolog subfamily A member 1 OS=Homo sapiens OX=9606 GN=DNAJA1 PE=1 SV=2	1	12	12	12	9	9	10	7	9	8	10	11	9	9	10	7	9	8	10	11	9	9	10	7	9	8	10	11	40.1	40.1	40.1	44.868	397	397	0	143.42	By MS/MS	By MS/MS	By MS/MS	By MS/MS	By MS/MS	By MS/MS
O60884	O60884	12	12	12	DnaJ homolog subfamily A member 2	DNAJA2	sp|O60884|DNJA2_HUMAN DnaJ homolog subfamily A member 2 OS=Homo sapiens OX=9606 GN=DNAJA2 PE=1 SV=1	1	12	12	12	7	9	9	10	9	10	7	9	7	9	9	10	9	10	7	9	7	9	9	10	9	10	7	9	45.1	45.1	45.1	45.745	412	412	0	83.711	By MS/MS	By MS/MS	By MS/MS	By MS/MS	By MS/MS	By MS/MS
Q96EY1	Q96EY1	1	1	1	DnaJ homolog subfamily A member 3, mitochondrial	DNAJA3	sp|Q96EY1|DNJA3_HUMAN DnaJ homolog subfamily A member 3, mitochondrial OS=Homo sapiens OX=9606 GN=DNAJA3 PE=1 SV=2	1	1	1	1	1	1	1	1	1	1	1	1	1	1	1	1	1	1	1	1	1	1	1	1	1	1	1	1	4.8	4.8	4.8	52.488	480	480	0	16.261	By MS/MS	By MS/MS	By MS/MS	By MS/MS	By MS/MS	By matching
P25685	P25685	13	13	12	DnaJ homolog subfamily B member 1	DNAJB1	sp|P25685|DNJB1_HUMAN DnaJ homolog subfamily B member 1 OS=Homo sapiens OX=9606 GN=DNAJB1 PE=1 SV=4	1	13	13	12	10	12	11	12	11	13	11	12	10	12	11	12	11	13	11	12	9	11	10	11	10	12	10	11	38.8	38.8	35.3	38.044	340	340	0	67.257	By MS/MS	By MS/MS	By MS/MS	By MS/MS	By MS/MS	By MS/MS
Q9UBS4	Q9UBS4	6	6	6	DnaJ homolog subfamily B member 11	DNAJB11	sp|Q9UBS4|DJB11_HUMAN DnaJ homolog subfamily B member 11 OS=Homo sapiens OX=9606 GN=DNAJB11 PE=1 SV=1	1	6	6	6	5	4	5	5	4	5	5	5	5	4	5	5	4	5	5	5	5	4	5	5	4	5	5	5	26.8	26.8	26.8	40.513	358	358	0	45.817	By MS/MS	By MS/MS	By MS/MS	By MS/MS	By MS/MS	By MS/MS
O75165	O75165	3	3	3	DnaJ homolog subfamily C member 13	DNAJC13	sp|O75165|DJC13_HUMAN DnaJ homolog subfamily C member 13 OS=Homo sapiens OX=9606 GN=DNAJC13 PE=1 SV=5	1	3	3	3	2	0	0	0	1	2	2	2	2	0	0	0	1	2	2	2	2	0	0	0	1	2	2	2	1.8	1.8	1.8	254.41	2243	2243	0.00048403	7.7984	By MS/MS				By MS/MS	By MS/MS
Q9NVM6	Q9NVM6	1	1	1	DnaJ homolog subfamily C member 17	DNAJC17	sp|Q9NVM6|DJC17_HUMAN DnaJ homolog subfamily C member 17 OS=Homo sapiens OX=9606 GN=DNAJC17 PE=1 SV=1	1	1	1	1	1	1	1	1	1	1	1	1	1	1	1	1	1	1	1	1	1	1	1	1	1	1	1	1	6.9	6.9	6.9	34.687	304	304	0	18.348	By MS/MS	By MS/MS	By MS/MS	By MS/MS	By matching	By MS/MS
Q13217	Q13217	2	2	2	DnaJ homolog subfamily C member 3	DNAJC3	sp|Q13217|DNJC3_HUMAN DnaJ homolog subfamily C member 3 OS=Homo sapiens OX=9606 GN=DNAJC3 PE=1 SV=1	1	2	2	2	1	1	2	2	2	2	2	2	1	1	2	2	2	2	2	2	1	1	2	2	2	2	2	2	7.9	7.9	7.9	57.579	504	504	0	24.689	By MS/MS	By MS/MS	By MS/MS	By MS/MS	By MS/MS	By MS/MS
Q99615	Q99615	5	5	5	DnaJ homolog subfamily C member 7	DNAJC7	sp|Q99615|DNJC7_HUMAN DnaJ homolog subfamily C member 7 OS=Homo sapiens OX=9606 GN=DNAJC7 PE=1 SV=2	1	5	5	5	3	2	4	4	4	2	3	3	3	2	4	4	4	2	3	3	3	2	4	4	4	2	3	3	9.5	9.5	9.5	56.44	494	494	0	13.543	By MS/MS	By MS/MS	By MS/MS	By MS/MS	By MS/MS	By MS/MS
O75937	O75937	6	6	6	DnaJ homolog subfamily C member 8	DNAJC8	sp|O75937|DNJC8_HUMAN DnaJ homolog subfamily C member 8 OS=Homo sapiens OX=9606 GN=DNAJC8 PE=1 SV=2	1	6	6	6	4	5	4	5	5	5	4	5	4	5	4	5	5	5	4	5	4	5	4	5	5	5	4	5	28.9	28.9	28.9	29.841	253	253	0	31.593	By MS/MS	By MS/MS	By MS/MS	By MS/MS	By MS/MS	By MS/MS
Q8WXX5	Q8WXX5	4	4	4	DnaJ homolog subfamily C member 9	DNAJC9	sp|Q8WXX5|DNJC9_HUMAN DnaJ homolog subfamily C member 9 OS=Homo sapiens OX=9606 GN=DNAJC9 PE=1 SV=1	1	4	4	4	3	2	2	1	3	4	3	1	3	2	2	1	3	4	3	1	3	2	2	1	3	4	3	1	20	20	20	29.909	260	260	0	16.138	By MS/MS	By MS/MS	By MS/MS	By MS/MS	By MS/MS	By MS/MS
O00429	O00429	20	20	20	Dynamin-1-like protein	DNM1L	sp|O00429|DNM1L_HUMAN Dynamin-1-like protein OS=Homo sapiens OX=9606 GN=DNM1L PE=1 SV=2	1	20	20	20	15	14	15	16	17	16	15	15	15	14	15	16	17	16	15	15	15	14	15	16	17	16	15	15	44.3	44.3	44.3	81.876	736	736	0	157.74	By MS/MS	By MS/MS	By MS/MS	By MS/MS	By MS/MS	By MS/MS
P50570;Q9UQ16;Q05193	P50570	14;3;2	14;3;2	14;3;2	Dynamin-2	DNM2	sp|P50570|DYN2_HUMAN Dynamin-2 OS=Homo sapiens OX=9606 GN=DNM2 PE=1 SV=2	3	14	14	14	9	11	12	8	9	9	10	9	9	11	12	8	9	9	10	9	9	11	12	8	9	9	10	9	19.5	19.5	19.5	98.063	870	870;869;864	0	61.455	By MS/MS	By MS/MS	By MS/MS	By MS/MS	By MS/MS	By MS/MS
Q6XZF7	Q6XZF7	2	2	2	Dynamin-binding protein	DNMBP	sp|Q6XZF7|DNMBP_HUMAN Dynamin-binding protein OS=Homo sapiens OX=9606 GN=DNMBP PE=1 SV=1	1	2	2	2	1	1	1	1	1	1	2	1	1	1	1	1	1	1	2	1	1	1	1	1	1	1	2	1	1.8	1.8	1.8	177.35	1577	1577	0	12.719	By MS/MS	By MS/MS	By MS/MS	By MS/MS	By MS/MS	By MS/MS
P26358	P26358	1	1	1	DNA (cytosine-5)-methyltransferase 1	DNMT1	sp|P26358|DNMT1_HUMAN DNA (cytosine-5)-methyltransferase 1 OS=Homo sapiens OX=9606 GN=DNMT1 PE=1 SV=2	1	1	1	1	1	0	0	0	0	0	0	1	1	0	0	0	0	0	0	1	1	0	0	0	0	0	0	1	0.9	0.9	0.9	183.16	1616	1616	0.0078864	3.7377	By MS/MS
Q9ULA0	Q9ULA0	5	5	5	Aspartyl aminopeptidase	DNPEP	sp|Q9ULA0|DNPEP_HUMAN Aspartyl aminopeptidase OS=Homo sapiens OX=9606 GN=DNPEP PE=1 SV=1	1	5	5	5	4	3	2	1	3	2	3	3	4	3	2	1	3	2	3	3	4	3	2	1	3	2	3	3	17.3	17.3	17.3	52.428	475	475	0	19.072	By MS/MS	By MS/MS	By MS/MS	By MS/MS	By MS/MS	By MS/MS
O43598	O43598	7	7	7	2-deoxynucleoside 5-phosphate N-hydrolase 1	DNPH1	sp|O43598|DNPH1_HUMAN 2-deoxynucleoside 5-phosphate N-hydrolase 1 OS=Homo sapiens OX=9606 GN=DNPH1 PE=1 SV=1	1	7	7	7	3	4	4	3	4	4	5	2	3	4	4	3	4	4	5	2	3	4	4	3	4	4	5	2	68.4	68.4	68.4	19.108	174	174	0	37.84	By MS/MS	By MS/MS	By MS/MS	By MS/MS	By MS/MS	By MS/MS
Q5QJE6	Q5QJE6	3	3	3	Deoxynucleotidyltransferase terminal-interacting protein 2	DNTTIP2	sp|Q5QJE6|TDIF2_HUMAN Deoxynucleotidyltransferase terminal-interacting protein 2 OS=Homo sapiens OX=9606 GN=DNTTIP2 PE=1 SV=2	1	3	3	3	0	0	1	3	0	1	0	0	0	0	1	3	0	1	0	0	0	0	1	3	0	1	0	0	5.8	5.8	5.8	84.468	756	756	0.00047574	7.3749			By matching	By MS/MS		By MS/MS
Q96N67	Q96N67	2	2	2	Dedicator of cytokinesis protein 7	DOCK7	sp|Q96N67|DOCK7_HUMAN Dedicator of cytokinesis protein 7 OS=Homo sapiens OX=9606 GN=DOCK7 PE=1 SV=4	1	2	2	2	2	1	1	0	1	1	1	1	2	1	1	0	1	1	1	1	2	1	1	0	1	1	1	1	1.8	1.8	1.8	242.56	2140	2140	0.0033113	4.3235	By MS/MS	By MS/MS	By MS/MS		By matching	By matching
Q9BZ29	Q9BZ29	1	1	1	Dedicator of cytokinesis protein 9	DOCK9	sp|Q9BZ29|DOCK9_HUMAN Dedicator of cytokinesis protein 9 OS=Homo sapiens OX=9606 GN=DOCK9 PE=1 SV=2	1	1	1	1	1	1	0	0	0	0	0	0	1	1	0	0	0	0	0	0	1	1	0	0	0	0	0	0	0.5	0.5	0.5	236.44	2069	2069	1	-2	By MS/MS	By MS/MS
Q9H4A9	Q9H4A9	1	1	1	Dipeptidase 2	DPEP2	sp|Q9H4A9|DPEP2_HUMAN Dipeptidase 2 OS=Homo sapiens OX=9606 GN=DPEP2 PE=1 SV=3	1	1	1	1	1	1	1	1	1	1	1	1	1	1	1	1	1	1	1	1	1	1	1	1	1	1	1	1	3.1	3.1	3.1	53.364	486	486	1	-2	By matching	By matching	By matching	By MS/MS	By matching	By matching
Q9BQC3	Q9BQC3	1	1	1	Diphthamide biosynthesis protein 2	DPH2	sp|Q9BQC3|DPH2_HUMAN 2-(3-amino-3-carboxypropyl)histidine synthase subunit 2 OS=Homo sapiens OX=9606 GN=DPH2 PE=1 SV=1	1	1	1	1	1	1	1	1	1	1	1	1	1	1	1	1	1	1	1	1	1	1	1	1	1	1	1	1	5.1	5.1	5.1	52.082	489	489	0	16.267	By MS/MS	By MS/MS	By matching	By MS/MS	By MS/MS	By matching
O60762	O60762	5	5	5	Dolichol-phosphate mannosyltransferase subunit 1	DPM1	sp|O60762|DPM1_HUMAN Dolichol-phosphate mannosyltransferase subunit 1 OS=Homo sapiens OX=9606 GN=DPM1 PE=1 SV=1	1	5	5	5	3	2	2	1	1	2	3	3	3	2	2	1	1	2	3	3	3	2	2	1	1	2	3	3	25.4	25.4	25.4	29.634	260	260	0	17.511	By MS/MS	By MS/MS	By MS/MS	By MS/MS	By MS/MS	By MS/MS
Q9NY33	Q9NY33	15	15	15	Dipeptidyl peptidase 3	DPP3	sp|Q9NY33|DPP3_HUMAN Dipeptidyl peptidase 3 OS=Homo sapiens OX=9606 GN=DPP3 PE=1 SV=2	1	15	15	15	11	9	8	8	9	13	11	6	11	9	8	8	9	13	11	6	11	9	8	8	9	13	11	6	32.3	32.3	32.3	82.588	737	737	0	103.09	By MS/MS	By MS/MS	By MS/MS	By MS/MS	By MS/MS	By MS/MS
Q9UHL4	Q9UHL4	2	2	2	Dipeptidyl peptidase 2	DPP7	sp|Q9UHL4|DPP2_HUMAN Dipeptidyl peptidase 2 OS=Homo sapiens OX=9606 GN=DPP7 PE=1 SV=3	1	2	2	2	2	1	0	1	0	1	2	0	2	1	0	1	0	1	2	0	2	1	0	1	0	1	2	0	4.5	4.5	4.5	54.341	492	492	0.00049383	8.3292	By MS/MS	By MS/MS		By MS/MS		By matching
Q9C005	Q9C005	4	4	4	Protein dpy-30 homolog	DPY30	sp|Q9C005|DPY30_HUMAN Protein dpy-30 homolog OS=Homo sapiens OX=9606 GN=DPY30 PE=1 SV=1	1	4	4	4	2	2	2	3	3	2	2	4	2	2	2	3	3	2	2	4	2	2	2	3	3	2	2	4	74.7	74.7	74.7	11.25	99	99	0	54.154	By MS/MS	By MS/MS	By MS/MS	By MS/MS	By MS/MS	By MS/MS
Q16555;Q14195;Q14194	Q16555	23;3;2	23;3;2	23;3;2	Dihydropyrimidinase-related protein 2	DPYSL2	sp|Q16555|DPYL2_HUMAN Dihydropyrimidinase-related protein 2 OS=Homo sapiens OX=9606 GN=DPYSL2 PE=1 SV=1	3	23	23	23	18	19	21	19	15	18	19	16	18	19	21	19	15	18	19	16	18	19	21	19	15	18	19	16	64.7	64.7	64.7	62.293	572	572;570;572	0	215.73	By MS/MS	By MS/MS	By MS/MS	By MS/MS	By MS/MS	By MS/MS
Q01658	Q01658	3	3	3	Protein Dr1	DR1	sp|Q01658|NC2B_HUMAN Protein Dr1 OS=Homo sapiens OX=9606 GN=DR1 PE=1 SV=1	1	3	3	3	3	2	2	3	3	1	3	3	3	2	2	3	3	1	3	3	3	2	2	3	3	1	3	3	34.7	34.7	34.7	19.443	176	176	0	30.996	By MS/MS	By MS/MS	By MS/MS	By MS/MS	By MS/MS	By MS/MS
Q14919	Q14919	1	1	1	Dr1-associated corepressor	DRAP1	sp|Q14919|NC2A_HUMAN Dr1-associated corepressor OS=Homo sapiens OX=9606 GN=DRAP1 PE=1 SV=3	1	1	1	1	1	1	1	1	1	1	1	1	1	1	1	1	1	1	1	1	1	1	1	1	1	1	1	1	5.4	5.4	5.4	22.35	205	205	0.0033058	4.3142	By MS/MS	By MS/MS	By MS/MS	By MS/MS	By MS/MS	By MS/MS
Q9Y295	Q9Y295	5	5	5	Developmentally-regulated GTP-binding protein 1	DRG1	sp|Q9Y295|DRG1_HUMAN Developmentally-regulated GTP-binding protein 1 OS=Homo sapiens OX=9606 GN=DRG1 PE=1 SV=1	1	5	5	5	4	4	5	4	5	4	5	4	4	4	5	4	5	4	5	4	4	4	5	4	5	4	5	4	18.5	18.5	18.5	40.542	367	367	0	23.829	By MS/MS	By MS/MS	By MS/MS	By MS/MS	By MS/MS	By MS/MS
Q14126	Q14126	10	10	10	Desmoglein-2	DSG2	sp|Q14126|DSG2_HUMAN Desmoglein-2 OS=Homo sapiens OX=9606 GN=DSG2 PE=1 SV=2	1	10	10	10	7	6	8	7	6	7	8	7	7	6	8	7	6	7	8	7	7	6	8	7	6	7	8	7	14.1	14.1	14.1	122.29	1118	1118	0	39.143	By MS/MS	By MS/MS	By MS/MS	By MS/MS	By MS/MS	By MS/MS
P15924	P15924	13	13	13	Desmoplakin	DSP	sp|P15924|DESP_HUMAN Desmoplakin OS=Homo sapiens OX=9606 GN=DSP PE=1 SV=3	1	13	13	13	6	5	7	5	5	5	4	5	6	5	7	5	5	5	4	5	6	5	7	5	5	5	4	5	6.5	6.5	6.5	331.77	2871	2871	0	73.642	By MS/MS	By MS/MS	By MS/MS	By MS/MS	By MS/MS	By MS/MS
P60981	P60981	12	11	11	Destrin	DSTN	sp|P60981|DEST_HUMAN Destrin OS=Homo sapiens OX=9606 GN=DSTN PE=1 SV=3	1	12	11	11	11	11	12	11	11	12	11	11	10	10	11	10	10	11	10	10	10	10	11	10	10	11	10	10	68.5	64.2	64.2	18.506	165	165	0	82.334	By MS/MS	By MS/MS	By MS/MS	By MS/MS	By MS/MS	By MS/MS
Q8TEA8	Q8TEA8	2	2	2	D-tyrosyl-tRNA(Tyr) deacylase 1	DTD1	sp|Q8TEA8|DTD1_HUMAN D-aminoacyl-tRNA deacylase 1 OS=Homo sapiens OX=9606 GN=DTD1 PE=1 SV=2	1	2	2	2	0	0	1	0	0	1	1	0	0	0	1	0	0	1	1	0	0	0	1	0	0	1	1	0	14.8	14.8	14.8	23.423	209	209	0.0022007	5.5786			By MS/MS			By MS/MS
P23919	P23919	6	6	6	Thymidylate kinase	DTYMK	sp|P23919|KTHY_HUMAN Thymidylate kinase OS=Homo sapiens OX=9606 GN=DTYMK PE=1 SV=4	1	6	6	6	4	4	3	3	6	5	4	5	4	4	3	3	6	5	4	5	4	4	3	3	6	5	4	5	33	33	33	23.819	212	212	0	19.607	By MS/MS	By MS/MS	By MS/MS	By MS/MS	By MS/MS	By MS/MS
P33316	P33316	5	5	5	Deoxyuridine 5-triphosphate nucleotidohydrolase, mitochondrial	DUT	sp|P33316|DUT_HUMAN Deoxyuridine 5-triphosphate nucleotidohydrolase, mitochondrial OS=Homo sapiens OX=9606 GN=DUT PE=1 SV=4	1	5	5	5	3	3	1	2	3	3	2	4	3	3	1	2	3	3	2	4	3	3	1	2	3	3	2	4	25	25	25	26.563	252	252	0	40.978	By MS/MS	By MS/MS	By MS/MS	By MS/MS	By MS/MS	By MS/MS
Q14204	Q14204	112	112	112	Cytoplasmic dynein 1 heavy chain 1	DYNC1H1	sp|Q14204|DYHC1_HUMAN Cytoplasmic dynein 1 heavy chain 1 OS=Homo sapiens OX=9606 GN=DYNC1H1 PE=1 SV=5	1	112	112	112	66	71	69	69	69	66	75	68	66	71	69	69	69	66	75	68	66	71	69	69	69	66	75	68	32.3	32.3	32.3	532.4	4646	4646	0	323.31	By MS/MS	By MS/MS	By MS/MS	By MS/MS	By MS/MS	By MS/MS
Q13409	Q13409	3	3	3	Cytoplasmic dynein 1 intermediate chain 2	DYNC1I2	sp|Q13409|DC1I2_HUMAN Cytoplasmic dynein 1 intermediate chain 2 OS=Homo sapiens OX=9606 GN=DYNC1I2 PE=1 SV=3	1	3	3	3	1	0	2	2	1	2	2	2	1	0	2	2	1	2	2	2	1	0	2	2	1	2	2	2	7.1	7.1	7.1	71.456	638	638	0	28.779	By MS/MS		By MS/MS	By MS/MS	By MS/MS	By MS/MS
Q9Y6G9	Q9Y6G9	4	3	3	Cytoplasmic dynein 1 light intermediate chain 1	DYNC1LI1	sp|Q9Y6G9|DC1L1_HUMAN Cytoplasmic dynein 1 light intermediate chain 1 OS=Homo sapiens OX=9606 GN=DYNC1LI1 PE=1 SV=3	1	4	3	3	3	4	3	2	3	2	3	2	2	3	2	1	2	1	2	1	2	3	2	1	2	1	2	1	9.4	6.9	6.9	56.578	523	523	0	44.999	By MS/MS	By MS/MS	By MS/MS	By MS/MS	By MS/MS	By MS/MS
O43237	O43237	7	7	6	Cytoplasmic dynein 1 light intermediate chain 2	DYNC1LI2	sp|O43237|DC1L2_HUMAN Cytoplasmic dynein 1 light intermediate chain 2 OS=Homo sapiens OX=9606 GN=DYNC1LI2 PE=1 SV=1	1	7	7	6	5	5	6	4	3	5	5	6	5	5	6	4	3	5	5	6	4	4	5	3	2	4	4	5	26	26	23.4	54.099	492	492	0	41.992	By MS/MS	By MS/MS	By MS/MS	By MS/MS	By MS/MS	By MS/MS
P63167	P63167	4	4	1	Dynein light chain 1, cytoplasmic	DYNLL1	sp|P63167|DYL1_HUMAN Dynein light chain 1, cytoplasmic OS=Homo sapiens OX=9606 GN=DYNLL1 PE=1 SV=1	1	4	4	1	4	4	4	4	3	4	4	4	4	4	4	4	3	4	4	4	1	1	1	1	1	1	1	1	50.6	50.6	24.7	10.366	89	89	0	69.288	By MS/MS	By MS/MS	By MS/MS	By MS/MS	By MS/MS	By MS/MS
Q96FJ2	Q96FJ2	4	1	1	Dynein light chain 2, cytoplasmic	DYNLL2	sp|Q96FJ2|DYL2_HUMAN Dynein light chain 2, cytoplasmic OS=Homo sapiens OX=9606 GN=DYNLL2 PE=1 SV=1	1	4	1	1	4	4	4	4	3	4	4	4	1	1	1	1	1	1	1	1	1	1	1	1	1	1	1	1	50.6	24.7	24.7	10.35	89	89	0	52.368	By MS/MS	By MS/MS	By MS/MS	By MS/MS	By MS/MS	By MS/MS
Q9NP97;Q8TF09	Q9NP97	3;1	3;1	3;1	Dynein light chain roadblock-type 1	DYNLRB1	sp|Q9NP97|DLRB1_HUMAN Dynein light chain roadblock-type 1 OS=Homo sapiens OX=9606 GN=DYNLRB1 PE=1 SV=3	2	3	3	3	3	1	3	2	2	3	3	2	3	1	3	2	2	3	3	2	3	1	3	2	2	3	3	2	44.8	44.8	44.8	10.921	96	96;96	0	17.331	By MS/MS	By matching	By MS/MS	By MS/MS	By MS/MS	By MS/MS
P63172	P63172	2	2	2	Dynein light chain Tctex-type 1	DYNLT1	sp|P63172|DYLT1_HUMAN Dynein light chain Tctex-type 1 OS=Homo sapiens OX=9606 GN=DYNLT1 PE=1 SV=1	1	2	2	2	2	2	2	1	1	2	2	2	2	2	2	1	1	2	2	2	2	2	2	1	1	2	2	2	35.4	35.4	35.4	12.452	113	113	0	18.141	By MS/MS	By MS/MS	By MS/MS	By MS/MS	By matching	By MS/MS
Q99848	Q99848	7	7	7	Probable rRNA-processing protein EBP2	EBNA1BP2	sp|Q99848|EBP2_HUMAN Probable rRNA-processing protein EBP2 OS=Homo sapiens OX=9606 GN=EBNA1BP2 PE=1 SV=2	1	7	7	7	4	5	6	6	6	5	4	4	4	5	6	6	6	5	4	4	4	5	6	6	6	5	4	4	22.9	22.9	22.9	34.852	306	306	0	22.729	By MS/MS	By MS/MS	By MS/MS	By MS/MS	By MS/MS	By MS/MS
Q15125	Q15125	1	1	1	3-beta-hydroxysteroid-Delta(8),Delta(7)-isomerase	EBP	sp|Q15125|EBP_HUMAN 3-beta-hydroxysteroid-Delta(8),Delta(7)-isomerase OS=Homo sapiens OX=9606 GN=EBP PE=1 SV=3	1	1	1	1	0	1	1	0	0	1	0	1	0	1	1	0	0	1	0	1	0	1	1	0	0	1	0	1	7	7	7	26.352	230	230	0.003314	4.3637		By MS/MS	By MS/MS			By MS/MS
O95905	O95905	1	1	1	Protein SGT1	ECD	sp|O95905|ECD_HUMAN Protein ecdysoneless homolog OS=Homo sapiens OX=9606 GN=ECD PE=1 SV=1	1	1	1	1	1	1	1	0	1	1	1	1	1	1	1	0	1	1	1	1	1	1	1	0	1	1	1	1	2.6	2.6	2.6	72.757	644	644	0.007597	3.8478	By MS/MS	By matching	By matching		By matching	By matching
Q13011	Q13011	10	10	10	Delta(3,5)-Delta(2,4)-dienoyl-CoA isomerase, mitochondrial	ECH1	sp|Q13011|ECH1_HUMAN Delta(3,5)-Delta(2,4)-dienoyl-CoA isomerase, mitochondrial OS=Homo sapiens OX=9606 GN=ECH1 PE=1 SV=2	1	10	10	10	6	7	8	6	8	7	9	8	6	7	8	6	8	7	9	8	6	7	8	6	8	7	9	8	38.4	38.4	38.4	35.816	328	328	0	88.434	By MS/MS	By MS/MS	By MS/MS	By MS/MS	By MS/MS	By MS/MS
Q9NTX5	Q9NTX5	3	3	3	Ethylmalonyl-CoA decarboxylase	ECHDC1	sp|Q9NTX5|ECHD1_HUMAN Ethylmalonyl-CoA decarboxylase OS=Homo sapiens OX=9606 GN=ECHDC1 PE=1 SV=2	1	3	3	3	3	2	2	2	2	2	2	3	3	2	2	2	2	2	2	3	3	2	2	2	2	2	2	3	15	15	15	33.698	307	307	0	17.537	By MS/MS	By MS/MS	By MS/MS	By MS/MS	By MS/MS	By MS/MS
P30084	P30084	11	11	11	Enoyl-CoA hydratase, mitochondrial	ECHS1	sp|P30084|ECHM_HUMAN Enoyl-CoA hydratase, mitochondrial OS=Homo sapiens OX=9606 GN=ECHS1 PE=1 SV=4	1	11	11	11	10	9	9	11	10	11	8	9	10	9	9	11	10	11	8	9	10	9	9	11	10	11	8	9	54.8	54.8	54.8	31.387	290	290	0	109.65	By MS/MS	By MS/MS	By MS/MS	By MS/MS	By MS/MS	By MS/MS
P42126	P42126	9	9	9	Enoyl-CoA delta isomerase 1, mitochondrial	ECI1	sp|P42126|ECI1_HUMAN Enoyl-CoA delta isomerase 1, mitochondrial OS=Homo sapiens OX=9606 GN=ECI1 PE=1 SV=1	1	9	9	9	6	7	5	6	7	6	7	7	6	7	5	6	7	6	7	7	6	7	5	6	7	6	7	7	45.4	45.4	45.4	32.816	302	302	0	50.74	By MS/MS	By MS/MS	By MS/MS	By MS/MS	By MS/MS	By MS/MS
O75521	O75521	6	6	6	Enoyl-CoA delta isomerase 2, mitochondrial	ECI2	sp|O75521|ECI2_HUMAN Enoyl-CoA delta isomerase 2, mitochondrial OS=Homo sapiens OX=9606 GN=ECI2 PE=1 SV=4	1	6	6	6	3	1	3	1	5	2	4	2	3	1	3	1	5	2	4	2	3	1	3	1	5	2	4	2	19	19	19	43.585	394	394	0	13.738	By MS/MS	By MS/MS	By MS/MS	By MS/MS	By MS/MS	By MS/MS
Q5VYK3	Q5VYK3	12	12	12	Proteasome-associated protein ECM29 homolog	ECM29	sp|Q5VYK3|ECM29_HUMAN Proteasome adapter and scaffold protein ECM29 OS=Homo sapiens OX=9606 GN=ECPAS PE=1 SV=2	1	12	12	12	11	9	9	11	10	10	11	11	11	9	9	11	10	10	11	11	11	9	9	11	10	10	11	11	11.8	11.8	11.8	204.29	1845	1845	0	65.025	By MS/MS	By MS/MS	By MS/MS	By MS/MS	By MS/MS	By MS/MS
Q96F86	Q96F86	3	3	3	Enhancer of mRNA-decapping protein 3	EDC3	sp|Q96F86|EDC3_HUMAN Enhancer of mRNA-decapping protein 3 OS=Homo sapiens OX=9606 GN=EDC3 PE=1 SV=1	1	3	3	3	1	2	2	3	0	1	1	3	1	2	2	3	0	1	1	3	1	2	2	3	0	1	1	3	13.2	13.2	13.2	56.077	508	508	0.00049261	8.2916	By matching	By MS/MS	By MS/MS	By MS/MS		By MS/MS
Q6P2E9	Q6P2E9	8	8	8	Enhancer of mRNA-decapping protein 4	EDC4	sp|Q6P2E9|EDC4_HUMAN Enhancer of mRNA-decapping protein 4 OS=Homo sapiens OX=9606 GN=EDC4 PE=1 SV=1	1	8	8	8	5	6	4	4	5	4	4	5	5	6	4	4	5	4	4	5	5	6	4	4	5	4	4	5	8.9	8.9	8.9	151.66	1401	1401	0	71.615	By MS/MS	By MS/MS	By MS/MS	By MS/MS	By MS/MS	By MS/MS
O60869	O60869	4	4	4	Endothelial differentiation-related factor 1	EDF1	sp|O60869|EDF1_HUMAN Endothelial differentiation-related factor 1 OS=Homo sapiens OX=9606 GN=EDF1 PE=1 SV=1	1	4	4	4	2	3	4	3	2	2	2	3	2	3	4	3	2	2	2	3	2	3	4	3	2	2	2	3	29.7	29.7	29.7	16.368	148	148	0	14.344	By MS/MS	By MS/MS	By MS/MS	By MS/MS	By MS/MS	By MS/MS
Q3B7T1	Q3B7T1	2	2	2	Erythroid differentiation-related factor 1	EDRF1	sp|Q3B7T1|EDRF1_HUMAN Erythroid differentiation-related factor 1 OS=Homo sapiens OX=9606 GN=EDRF1 PE=1 SV=1	1	2	2	2	2	1	1	0	1	2	1	2	2	1	1	0	1	2	1	2	2	1	1	0	1	2	1	2	1.7	1.7	1.7	138.53	1238	1238	0.0044807	4.1493	By MS/MS	By MS/MS	By MS/MS		By MS/MS	By MS/MS
P68104;Q5VTE0	P68104;Q5VTE0	28;27	28;27	18;17	Elongation factor 1-alpha 1;Putative elongation factor 1-alpha-like 3	EEF1A1;EEF1A1P5	sp|P68104|EF1A1_HUMAN Elongation factor 1-alpha 1 OS=Homo sapiens OX=9606 GN=EEF1A1 PE=1 SV=1;sp|Q5VTE0|EF1A3_HUMAN Putative elongation factor 1-alpha-like 3 OS=Homo sapiens OX=9606 GN=EEF1A1P5 PE=5 SV=1	2	28	28	18	28	27	27	28	28	28	27	28	28	27	27	28	28	28	27	28	18	17	18	18	18	18	17	18	68.6	68.6	45	50.14	462	462;462	0	323.31	By MS/MS	By MS/MS	By MS/MS	By MS/MS	By MS/MS	By MS/MS
Q05639	Q05639	23	13	13	Elongation factor 1-alpha 2	EEF1A2	sp|Q05639|EF1A2_HUMAN Elongation factor 1-alpha 2 OS=Homo sapiens OX=9606 GN=EEF1A2 PE=1 SV=1	1	23	13	13	21	20	21	21	21	22	21	21	11	10	12	11	11	12	11	11	11	10	12	11	11	12	11	11	70	45.8	45.8	50.47	463	463	0	189.31	By MS/MS	By MS/MS	By MS/MS	By MS/MS	By MS/MS	By MS/MS
P24534	P24534	10	8	8	Elongation factor 1-beta	EEF1B2	sp|P24534|EF1B_HUMAN Elongation factor 1-beta OS=Homo sapiens OX=9606 GN=EEF1B2 PE=1 SV=3	1	10	8	8	9	9	9	8	9	9	10	10	7	7	7	6	7	7	8	8	7	7	7	6	7	7	8	8	59.6	54.2	54.2	24.763	225	225	0	142.06	By MS/MS	By MS/MS	By MS/MS	By MS/MS	By MS/MS	By MS/MS
P29692	P29692	17	17	15	Elongation factor 1-delta	EEF1D	sp|P29692|EF1D_HUMAN Elongation factor 1-delta OS=Homo sapiens OX=9606 GN=EEF1D PE=1 SV=5	1	17	17	15	16	16	16	16	16	15	16	16	16	16	16	16	16	15	16	16	14	14	14	14	14	13	14	14	70.5	70.5	70.1	31.121	281	281	0	323.31	By MS/MS	By MS/MS	By MS/MS	By MS/MS	By MS/MS	By MS/MS
O43324	O43324	4	4	4	Eukaryotic translation elongation factor 1 epsilon-1	EEF1E1	sp|O43324|MCA3_HUMAN Eukaryotic translation elongation factor 1 epsilon-1 OS=Homo sapiens OX=9606 GN=EEF1E1 PE=1 SV=1	1	4	4	4	3	4	3	3	3	4	3	3	3	4	3	3	3	4	3	3	3	4	3	3	3	4	3	3	31.6	31.6	31.6	19.81	174	174	0	29.411	By MS/MS	By MS/MS	By MS/MS	By MS/MS	By MS/MS	By MS/MS
P26641	P26641	25	25	25	Elongation factor 1-gamma	EEF1G	sp|P26641|EF1G_HUMAN Elongation factor 1-gamma OS=Homo sapiens OX=9606 GN=EEF1G PE=1 SV=3	1	25	25	25	23	23	23	22	21	25	23	23	23	23	23	22	21	25	23	23	23	23	23	22	21	25	23	23	71.9	71.9	71.9	50.118	437	437	0	222.69	By MS/MS	By MS/MS	By MS/MS	By MS/MS	By MS/MS	By MS/MS
P13639	P13639	56	56	55	Elongation factor 2	EEF2	sp|P13639|EF2_HUMAN Elongation factor 2 OS=Homo sapiens OX=9606 GN=EEF2 PE=1 SV=4	1	56	56	55	54	52	53	54	53	52	52	52	54	52	53	54	53	52	52	52	53	51	52	53	52	51	51	51	70.5	70.5	69.3	95.337	858	858	0	323.31	By MS/MS	By MS/MS	By MS/MS	By MS/MS	By MS/MS	By MS/MS
Q96C19	Q96C19	7	7	5	EF-hand domain-containing protein D2	EFHD2	sp|Q96C19|EFHD2_HUMAN EF-hand domain-containing protein D2 OS=Homo sapiens OX=9606 GN=EFHD2 PE=1 SV=1	1	7	7	5	3	3	4	3	2	5	4	3	3	3	4	3	2	5	4	3	1	2	3	2	1	4	2	1	28.3	28.3	19.6	26.697	240	240	0	17.986	By MS/MS	By MS/MS	By MS/MS	By MS/MS	By MS/MS	By MS/MS
Q15029	Q15029	30	29	29	116 kDa U5 small nuclear ribonucleoprotein component	EFTUD2	sp|Q15029|U5S1_HUMAN 116 kDa U5 small nuclear ribonucleoprotein component OS=Homo sapiens OX=9606 GN=EFTUD2 PE=1 SV=1	1	30	29	29	21	19	24	23	26	22	21	23	20	18	23	22	25	21	20	22	20	18	23	22	25	21	20	22	46.7	45.7	45.7	109.43	972	972	0	179.85	By MS/MS	By MS/MS	By MS/MS	By MS/MS	By MS/MS	By MS/MS
P00533	P00533	2	2	2	Epidermal growth factor receptor	EGFR	sp|P00533|EGFR_HUMAN Epidermal growth factor receptor OS=Homo sapiens OX=9606 GN=EGFR PE=1 SV=2	1	2	2	2	1	2	2	0	1	2	2	2	1	2	2	0	1	2	2	2	1	2	2	0	1	2	2	2	2.1	2.1	2.1	134.28	1210	1210	0.00047461	7.3584	By MS/MS	By MS/MS	By matching		By MS/MS	By MS/MS
Q9H4M9	Q9H4M9	11	11	8	EH domain-containing protein 1	EHD1	sp|Q9H4M9|EHD1_HUMAN EH domain-containing protein 1 OS=Homo sapiens OX=9606 GN=EHD1 PE=1 SV=2	1	11	11	8	8	7	5	5	6	6	7	7	8	7	5	5	6	6	7	7	5	5	3	3	4	4	5	5	31.1	31.1	23.8	60.626	534	534	0	53.305	By MS/MS	By MS/MS	By MS/MS	By MS/MS	By MS/MS	By MS/MS
Q9NZN4	Q9NZN4	3	3	3	EH domain-containing protein 2	EHD2	sp|Q9NZN4|EHD2_HUMAN EH domain-containing protein 2 OS=Homo sapiens OX=9606 GN=EHD2 PE=1 SV=2	1	3	3	3	1	1	2	2	2	2	2	2	1	1	2	2	2	2	2	2	1	1	2	2	2	2	2	2	9.8	9.8	9.8	61.161	543	543	0.00053419	10.531	By matching	By MS/MS	By matching	By MS/MS	By MS/MS	By MS/MS
Q9H223	Q9H223	11	10	9	EH domain-containing protein 4	EHD4	sp|Q9H223|EHD4_HUMAN EH domain-containing protein 4 OS=Homo sapiens OX=9606 GN=EHD4 PE=1 SV=1	1	11	10	9	6	5	4	5	5	7	6	7	5	5	4	5	5	7	6	7	4	4	4	5	5	6	5	6	23.7	21.6	19.6	61.174	541	541	0	32.854	By MS/MS	By MS/MS	By MS/MS	By MS/MS	By MS/MS	By MS/MS
Q96KQ7	Q96KQ7	1	1	1	Histone-lysine N-methyltransferase EHMT2	EHMT2	sp|Q96KQ7|EHMT2_HUMAN Histone-lysine N-methyltransferase EHMT2 OS=Homo sapiens OX=9606 GN=EHMT2 PE=1 SV=3	1	1	1	1	1	1	1	0	0	1	1	1	1	1	1	0	0	1	1	1	1	1	1	0	0	1	1	1	2.2	2.2	2.2	132.37	1210	1210	0.0078989	3.7487	By MS/MS	By matching	By MS/MS			By MS/MS
P41567	P41567	5	5	2	Eukaryotic translation initiation factor 1	EIF1	sp|P41567|EIF1_HUMAN Eukaryotic translation initiation factor 1 OS=Homo sapiens OX=9606 GN=EIF1 PE=1 SV=1	1	5	5	2	4	5	5	4	5	5	5	5	4	5	5	4	5	5	5	5	2	2	2	2	2	2	2	2	74.3	74.3	26.5	12.732	113	113	0	71.28	By MS/MS	By MS/MS	By MS/MS	By MS/MS	By MS/MS	By MS/MS
P47813;O14602	P47813;O14602	5;4	5;4	5;4	Eukaryotic translation initiation factor 1A, X-chromosomal;Eukaryotic translation initiation factor 1A, Y-chromosomal	EIF1AX;EIF1AY	sp|P47813|IF1AX_HUMAN Eukaryotic translation initiation factor 1A, X-chromosomal OS=Homo sapiens OX=9606 GN=EIF1AX PE=1 SV=2;sp|O14602|IF1AY_HUMAN Eukaryotic translation initiation factor 1A, Y-chromosomal OS=Homo sapiens OX=9606 GN=EIF1AY PE=1 SV=4	2	5	5	5	5	5	4	4	5	4	5	5	5	5	4	4	5	4	5	5	5	5	4	4	5	4	5	5	36.1	36.1	36.1	16.46	144	144;144	0	27.547	By MS/MS	By MS/MS	By MS/MS	By MS/MS	By MS/MS	By MS/MS
P19525	P19525	6	6	6	Interferon-induced, double-stranded RNA-activated protein kinase	EIF2AK2	sp|P19525|E2AK2_HUMAN Interferon-induced, double-stranded RNA-activated protein kinase OS=Homo sapiens OX=9606 GN=EIF2AK2 PE=1 SV=2	1	6	6	6	4	3	2	4	2	5	2	1	4	3	2	4	2	5	2	1	4	3	2	4	2	5	2	1	14.2	14.2	14.2	62.094	551	551	0	27.885	By MS/MS	By MS/MS	By MS/MS	By MS/MS	By MS/MS	By MS/MS
P05198	P05198	17	17	17	Eukaryotic translation initiation factor 2 subunit 1	EIF2S1	sp|P05198|IF2A_HUMAN Eukaryotic translation initiation factor 2 subunit 1 OS=Homo sapiens OX=9606 GN=EIF2S1 PE=1 SV=3	1	17	17	17	15	14	14	13	14	16	15	16	15	14	14	13	14	16	15	16	15	14	14	13	14	16	15	16	58.4	58.4	58.4	36.112	315	315	0	202.8	By MS/MS	By MS/MS	By MS/MS	By MS/MS	By MS/MS	By MS/MS
P20042	P20042	12	12	12	Eukaryotic translation initiation factor 2 subunit 2	EIF2S2	sp|P20042|IF2B_HUMAN Eukaryotic translation initiation factor 2 subunit 2 OS=Homo sapiens OX=9606 GN=EIF2S2 PE=1 SV=2	1	12	12	12	8	8	10	7	9	9	10	9	8	8	10	7	9	9	10	9	8	8	10	7	9	9	10	9	40.8	40.8	40.8	38.388	333	333	0	76.169	By MS/MS	By MS/MS	By MS/MS	By MS/MS	By MS/MS	By MS/MS
P41091;Q2VIR3	P41091;Q2VIR3	17;14	17;14	17;14	Eukaryotic translation initiation factor 2 subunit 3;Putative eukaryotic translation initiation factor 2 subunit 3-like protein	EIF2S3;EIF2S3L	sp|P41091|IF2G_HUMAN Eukaryotic translation initiation factor 2 subunit 3 OS=Homo sapiens OX=9606 GN=EIF2S3 PE=1 SV=3;sp|Q2VIR3|IF2GL_HUMAN Eukaryotic translation initiation factor 2 subunit 3B OS=Homo sapiens OX=9606 GN=EIF2S3B PE=2 SV=2	2	17	17	17	16	14	16	14	15	14	14	14	16	14	16	14	15	14	14	14	16	14	16	14	15	14	14	14	49.8	49.8	49.8	51.109	472	472;472	0	164.51	By MS/MS	By MS/MS	By MS/MS	By MS/MS	By MS/MS	By MS/MS
Q14152	Q14152	50	50	50	Eukaryotic translation initiation factor 3 subunit A	EIF3A	sp|Q14152|EIF3A_HUMAN Eukaryotic translation initiation factor 3 subunit A OS=Homo sapiens OX=9606 GN=EIF3A PE=1 SV=1	1	50	50	50	37	36	37	39	41	38	40	39	37	36	37	39	41	38	40	39	37	36	37	39	41	38	40	39	39.4	39.4	39.4	166.57	1382	1382	0	242.88	By MS/MS	By MS/MS	By MS/MS	By MS/MS	By MS/MS	By MS/MS
P55884	P55884	28	28	28	Eukaryotic translation initiation factor 3 subunit B	EIF3B	sp|P55884|EIF3B_HUMAN Eukaryotic translation initiation factor 3 subunit B OS=Homo sapiens OX=9606 GN=EIF3B PE=1 SV=3	1	28	28	28	23	20	21	22	22	23	22	22	23	20	21	22	22	23	22	22	23	20	21	22	22	23	22	22	50	50	50	92.48	814	814	0	177.59	By MS/MS	By MS/MS	By MS/MS	By MS/MS	By MS/MS	By MS/MS
Q99613;B5ME19	Q99613;B5ME19	27;26	27;26	27;26	Eukaryotic translation initiation factor 3 subunit C;Eukaryotic translation initiation factor 3 subunit C-like protein	EIF3C;EIF3CL	sp|Q99613|EIF3C_HUMAN Eukaryotic translation initiation factor 3 subunit C OS=Homo sapiens OX=9606 GN=EIF3C PE=1 SV=1;sp|B5ME19|EIFCL_HUMAN Eukaryotic translation initiation factor 3 subunit C-like protein OS=Homo sapiens OX=9606 GN=EIF3CL PE=3 SV=1	2	27	27	27	23	25	20	21	22	23	21	23	23	25	20	21	22	23	21	23	23	25	20	21	22	23	21	23	35.5	35.5	35.5	105.34	913	913;914	0	172.66	By MS/MS	By MS/MS	By MS/MS	By MS/MS	By MS/MS	By MS/MS
O15371	O15371	13	13	13	Eukaryotic translation initiation factor 3 subunit D	EIF3D	sp|O15371|EIF3D_HUMAN Eukaryotic translation initiation factor 3 subunit D OS=Homo sapiens OX=9606 GN=EIF3D PE=1 SV=1	1	13	13	13	13	11	11	12	11	9	12	10	13	11	11	12	11	9	12	10	13	11	11	12	11	9	12	10	31	31	31	63.972	548	548	0	100.4	By MS/MS	By MS/MS	By MS/MS	By MS/MS	By MS/MS	By MS/MS
P60228	P60228	14	14	14	Eukaryotic translation initiation factor 3 subunit E	EIF3E	sp|P60228|EIF3E_HUMAN Eukaryotic translation initiation factor 3 subunit E OS=Homo sapiens OX=9606 GN=EIF3E PE=1 SV=1	1	14	14	14	11	12	12	10	12	13	12	12	11	12	12	10	12	13	12	12	11	12	12	10	12	13	12	12	37.8	37.8	37.8	52.22	445	445	0	119.83	By MS/MS	By MS/MS	By MS/MS	By MS/MS	By MS/MS	By MS/MS
O00303	O00303	12	12	12	Eukaryotic translation initiation factor 3 subunit F	EIF3F	sp|O00303|EIF3F_HUMAN Eukaryotic translation initiation factor 3 subunit F OS=Homo sapiens OX=9606 GN=EIF3F PE=1 SV=1	1	12	12	12	11	10	12	12	12	12	12	12	11	10	12	12	12	12	12	12	11	10	12	12	12	12	12	12	44.5	44.5	44.5	37.563	357	357	0	110.21	By MS/MS	By MS/MS	By MS/MS	By MS/MS	By MS/MS	By MS/MS
O75821	O75821	11	11	11	Eukaryotic translation initiation factor 3 subunit G	EIF3G	sp|O75821|EIF3G_HUMAN Eukaryotic translation initiation factor 3 subunit G OS=Homo sapiens OX=9606 GN=EIF3G PE=1 SV=2	1	11	11	11	8	7	8	8	10	9	9	5	8	7	8	8	10	9	9	5	8	7	8	8	10	9	9	5	31.6	31.6	31.6	35.611	320	320	0	82.329	By MS/MS	By MS/MS	By MS/MS	By MS/MS	By MS/MS	By MS/MS
O15372	O15372	15	15	15	Eukaryotic translation initiation factor 3 subunit H	EIF3H	sp|O15372|EIF3H_HUMAN Eukaryotic translation initiation factor 3 subunit H OS=Homo sapiens OX=9606 GN=EIF3H PE=1 SV=1	1	15	15	15	9	12	11	10	13	12	10	12	9	12	11	10	13	12	10	12	9	12	11	10	13	12	10	12	52.8	52.8	52.8	39.93	352	352	0	102.7	By MS/MS	By MS/MS	By MS/MS	By MS/MS	By MS/MS	By MS/MS
Q13347	Q13347	15	15	15	Eukaryotic translation initiation factor 3 subunit I	EIF3I	sp|Q13347|EIF3I_HUMAN Eukaryotic translation initiation factor 3 subunit I OS=Homo sapiens OX=9606 GN=EIF3I PE=1 SV=1	1	15	15	15	13	12	12	13	15	13	12	12	13	12	12	13	15	13	12	12	13	12	12	13	15	13	12	12	68	68	68	36.501	325	325	0	134.95	By MS/MS	By MS/MS	By MS/MS	By MS/MS	By MS/MS	By MS/MS
O75822	O75822	2	2	2	Eukaryotic translation initiation factor 3 subunit J	EIF3J	sp|O75822|EIF3J_HUMAN Eukaryotic translation initiation factor 3 subunit J OS=Homo sapiens OX=9606 GN=EIF3J PE=1 SV=2	1	2	2	2	1	2	1	2	1	2	1	2	1	2	1	2	1	2	1	2	1	2	1	2	1	2	1	2	8.1	8.1	8.1	29.062	258	258	0.0013495	5.9939	By MS/MS	By MS/MS	By MS/MS	By MS/MS	By matching	By MS/MS
Q9UBQ5	Q9UBQ5	9	9	9	Eukaryotic translation initiation factor 3 subunit K	EIF3K	sp|Q9UBQ5|EIF3K_HUMAN Eukaryotic translation initiation factor 3 subunit K OS=Homo sapiens OX=9606 GN=EIF3K PE=1 SV=1	1	9	9	9	7	8	9	7	8	9	8	7	7	8	9	7	8	9	8	7	7	8	9	7	8	9	8	7	54.1	54.1	54.1	25.059	218	218	0	62.77	By MS/MS	By MS/MS	By MS/MS	By MS/MS	By MS/MS	By MS/MS
Q9Y262	Q9Y262	24	24	24	Eukaryotic translation initiation factor 3 subunit L	EIF3L	sp|Q9Y262|EIF3L_HUMAN Eukaryotic translation initiation factor 3 subunit L OS=Homo sapiens OX=9606 GN=EIF3L PE=1 SV=1	1	24	24	24	17	18	21	18	18	21	19	20	17	18	21	18	18	21	19	20	17	18	21	18	18	21	19	20	51.1	51.1	51.1	66.726	564	564	0	202.45	By MS/MS	By MS/MS	By MS/MS	By MS/MS	By MS/MS	By MS/MS
Q7L2H7	Q7L2H7	13	13	13	Eukaryotic translation initiation factor 3 subunit M	EIF3M	sp|Q7L2H7|EIF3M_HUMAN Eukaryotic translation initiation factor 3 subunit M OS=Homo sapiens OX=9606 GN=EIF3M PE=1 SV=1	1	13	13	13	11	12	12	13	12	13	13	11	11	12	12	13	12	13	13	11	11	12	12	13	12	13	13	11	47.6	47.6	47.6	42.502	374	374	0	114.39	By MS/MS	By MS/MS	By MS/MS	By MS/MS	By MS/MS	By MS/MS
P60842	P60842	29	29	14	Eukaryotic initiation factor 4A-I	EIF4A1	sp|P60842|IF4A1_HUMAN Eukaryotic initiation factor 4A-I OS=Homo sapiens OX=9606 GN=EIF4A1 PE=1 SV=1	1	29	29	14	26	25	25	23	25	25	28	24	26	25	25	23	25	25	28	24	11	11	11	11	12	11	14	11	69	69	40.4	46.153	406	406	0	254.36	By MS/MS	By MS/MS	By MS/MS	By MS/MS	By MS/MS	By MS/MS
Q14240	Q14240	23	8	8	Eukaryotic initiation factor 4A-II;Eukaryotic initiation factor 4A-II, N-terminally processed	EIF4A2	sp|Q14240|IF4A2_HUMAN Eukaryotic initiation factor 4A-II OS=Homo sapiens OX=9606 GN=EIF4A2 PE=1 SV=2	1	23	8	8	19	18	19	17	18	19	22	17	4	4	5	5	5	5	8	4	4	4	5	5	5	5	8	4	65.4	36.9	36.9	46.402	407	407	0	42.087	By MS/MS	By MS/MS	By MS/MS	By matching	By MS/MS	By MS/MS
P38919	P38919	27	22	22	Eukaryotic initiation factor 4A-III;Eukaryotic initiation factor 4A-III, N-terminally processed	EIF4A3	sp|P38919|IF4A3_HUMAN Eukaryotic initiation factor 4A-III OS=Homo sapiens OX=9606 GN=EIF4A3 PE=1 SV=4	1	27	22	22	23	21	25	25	22	25	23	23	18	16	20	21	18	20	18	18	18	16	20	21	18	20	18	18	70.1	64	64	46.871	411	411	0	258.19	By MS/MS	By MS/MS	By MS/MS	By MS/MS	By MS/MS	By MS/MS
P23588	P23588	15	15	15	Eukaryotic translation initiation factor 4B	EIF4B	sp|P23588|IF4B_HUMAN Eukaryotic translation initiation factor 4B OS=Homo sapiens OX=9606 GN=EIF4B PE=1 SV=2	1	15	15	15	8	7	13	14	12	12	11	11	8	7	13	14	12	12	11	11	8	7	13	14	12	12	11	11	29	29	29	69.15	611	611	0	99.343	By MS/MS	By MS/MS	By MS/MS	By MS/MS	By MS/MS	By MS/MS
P06730;A6NMX2	P06730	8;1	8;1	8;1	Eukaryotic translation initiation factor 4E	EIF4E	sp|P06730|IF4E_HUMAN Eukaryotic translation initiation factor 4E OS=Homo sapiens OX=9606 GN=EIF4E PE=1 SV=2	2	8	8	8	8	6	6	8	8	7	7	7	8	6	6	8	8	7	7	7	8	6	6	8	8	7	7	7	36.9	36.9	36.9	25.097	217	217;242	0	30.694	By MS/MS	By MS/MS	By MS/MS	By MS/MS	By MS/MS	By MS/MS
Q04637;REV__Q8NEG2	Q04637	28;1	28;1	23;1	Eukaryotic translation initiation factor 4 gamma 1	EIF4G1	sp|Q04637|IF4G1_HUMAN Eukaryotic translation initiation factor 4 gamma 1 OS=Homo sapiens OX=9606 GN=EIF4G1 PE=1 SV=4	2	28	28	23	21	22	22	23	24	26	23	20	21	22	22	23	24	26	23	20	17	19	17	19	20	21	19	16	21.8	21.8	18.6	175.49	1599	1599;295	0	195.71	By MS/MS	By MS/MS	By MS/MS	By MS/MS	By MS/MS	By MS/MS
P78344	P78344	13	13	13	Eukaryotic translation initiation factor 4 gamma 2	EIF4G2	sp|P78344|IF4G2_HUMAN Eukaryotic translation initiation factor 4 gamma 2 OS=Homo sapiens OX=9606 GN=EIF4G2 PE=1 SV=1	1	13	13	13	10	9	6	8	7	5	9	7	10	9	6	8	7	5	9	7	10	9	6	8	7	5	9	7	16.9	16.9	16.9	102.36	907	907	0	53.03	By MS/MS	By MS/MS	By MS/MS	By MS/MS	By MS/MS	By MS/MS
O43432	O43432	7	2	2	Eukaryotic translation initiation factor 4 gamma 3	EIF4G3	sp|O43432|IF4G3_HUMAN Eukaryotic translation initiation factor 4 gamma 3 OS=Homo sapiens OX=9606 GN=EIF4G3 PE=1 SV=2	1	7	2	2	5	4	6	5	5	7	5	5	1	1	1	1	1	2	1	1	1	1	1	1	1	2	1	1	4.8	1.6	1.6	176.65	1585	1585	0.00050582	9.0849	By MS/MS	By MS/MS	By matching	By matching	By matching	By MS/MS
Q15056	Q15056	9	9	9	Eukaryotic translation initiation factor 4H	EIF4H	sp|Q15056|IF4H_HUMAN Eukaryotic translation initiation factor 4H OS=Homo sapiens OX=9606 GN=EIF4H PE=1 SV=5	1	9	9	9	8	8	8	9	8	8	7	7	8	8	8	9	8	8	7	7	8	8	8	9	8	8	7	7	50.8	50.8	50.8	27.385	248	248	0	126.19	By MS/MS	By MS/MS	By MS/MS	By MS/MS	By MS/MS	By MS/MS
P55010	P55010	8	8	8	Eukaryotic translation initiation factor 5	EIF5	sp|P55010|IF5_HUMAN Eukaryotic translation initiation factor 5 OS=Homo sapiens OX=9606 GN=EIF5 PE=1 SV=2	1	8	8	8	6	5	7	4	6	4	7	8	6	5	7	4	6	4	7	8	6	5	7	4	6	4	7	8	23.4	23.4	23.4	49.222	431	431	0	55.543	By MS/MS	By MS/MS	By MS/MS	By MS/MS	By MS/MS	By MS/MS
P63241;Q6IS14;Q9GZV4	P63241;Q6IS14	8;4;3	8;4;3	8;4;3	Eukaryotic translation initiation factor 5A-1;Eukaryotic translation initiation factor 5A-1-like	EIF5A;EIF5AL1	sp|P63241|IF5A1_HUMAN Eukaryotic translation initiation factor 5A-1 OS=Homo sapiens OX=9606 GN=EIF5A PE=1 SV=2;sp|Q6IS14|IF5AL_HUMAN Eukaryotic translation initiation factor 5A-1-like OS=Homo sapiens OX=9606 GN=EIF5AL1 PE=2 SV=2	3	8	8	8	7	8	7	6	7	7	8	8	7	8	7	6	7	7	8	8	7	8	7	6	7	7	8	8	64.3	64.3	64.3	16.832	154	154;154;153	0	125.07	By MS/MS	By MS/MS	By MS/MS	By MS/MS	By MS/MS	By MS/MS
O60841	O60841	20	20	20	Eukaryotic translation initiation factor 5B	EIF5B	sp|O60841|IF2P_HUMAN Eukaryotic translation initiation factor 5B OS=Homo sapiens OX=9606 GN=EIF5B PE=1 SV=4	1	20	20	20	12	11	15	13	15	13	10	13	12	11	15	13	15	13	10	13	12	11	15	13	15	13	10	13	20.6	20.6	20.6	138.83	1220	1220	0	116.27	By MS/MS	By MS/MS	By MS/MS	By MS/MS	By MS/MS	By MS/MS
P56537	P56537	7	7	7	Eukaryotic translation initiation factor 6	EIF6	sp|P56537|IF6_HUMAN Eukaryotic translation initiation factor 6 OS=Homo sapiens OX=9606 GN=EIF6 PE=1 SV=1	1	7	7	7	6	6	7	7	5	5	6	6	6	6	7	7	5	5	6	6	6	6	7	7	5	5	6	6	56.7	56.7	56.7	26.599	245	245	0	147.74	By MS/MS	By MS/MS	By MS/MS	By MS/MS	By MS/MS	By MS/MS
Q9BQ52	Q9BQ52	12	12	12	Zinc phosphodiesterase ELAC protein 2	ELAC2	sp|Q9BQ52|RNZ2_HUMAN Zinc phosphodiesterase ELAC protein 2 OS=Homo sapiens OX=9606 GN=ELAC2 PE=1 SV=2	1	12	12	12	6	7	4	6	8	6	8	6	6	7	4	6	8	6	8	6	6	7	4	6	8	6	8	6	27.8	27.8	27.8	92.218	826	826	0	48.87	By MS/MS	By MS/MS	By MS/MS	By MS/MS	By MS/MS	By MS/MS
Q15717;P26378	Q15717	15;1	15;1	14;0	ELAV-like protein 1	ELAVL1	sp|Q15717|ELAV1_HUMAN ELAV-like protein 1 OS=Homo sapiens OX=9606 GN=ELAVL1 PE=1 SV=2	2	15	15	14	12	13	14	14	13	12	13	13	12	13	14	14	13	12	13	13	11	12	13	13	12	11	12	12	60.1	60.1	57.4	36.091	326	326;380	0	182.33	By MS/MS	By MS/MS	By MS/MS	By MS/MS	By MS/MS	By MS/MS
Q12926	Q12926	2	1	1	ELAV-like protein 2	ELAVL2	sp|Q12926|ELAV2_HUMAN ELAV-like protein 2 OS=Homo sapiens OX=9606 GN=ELAVL2 PE=1 SV=2	1	2	1	1	1	1	1	1	2	1	1	1	0	0	0	0	1	0	0	0	0	0	0	0	1	0	0	0	7.5	5	5	39.503	359	359	1	-2	By matching	By matching	By matching	By matching	By MS/MS	By matching
Q9BW60	Q9BW60	2	2	2	Elongation of very long chain fatty acids protein 1	ELOVL1	sp|Q9BW60|ELOV1_HUMAN Elongation of very long chain fatty acids protein 1 OS=Homo sapiens OX=9606 GN=ELOVL1 PE=1 SV=1	1	2	2	2	1	1	1	1	2	1	1	1	1	1	1	1	2	1	1	1	1	1	1	1	2	1	1	1	9	9	9	32.662	279	279	0	13.246	By MS/MS	By MS/MS	By MS/MS	By MS/MS	By MS/MS	By MS/MS
O43402	O43402	1	1	1	ER membrane protein complex subunit 8	EMC8	sp|O43402|EMC8_HUMAN ER membrane protein complex subunit 8 OS=Homo sapiens OX=9606 GN=EMC8 PE=1 SV=1	1	1	1	1	1	1	0	1	1	0	1	1	1	1	0	1	1	0	1	1	1	1	0	1	1	0	1	1	7.6	7.6	7.6	23.773	210	210	0.0096824	3.4772	By MS/MS	By MS/MS		By MS/MS	By MS/MS
P50402	P50402	3	3	3	Emerin	EMD	sp|P50402|EMD_HUMAN Emerin OS=Homo sapiens OX=9606 GN=EMD PE=1 SV=1	1	3	3	3	1	1	2	1	2	2	1	1	1	1	2	1	2	2	1	1	1	1	2	1	2	2	1	1	17.3	17.3	17.3	28.994	254	254	0	22.414	By MS/MS	By MS/MS	By MS/MS	By MS/MS	By MS/MS	By MS/MS
Q92979	Q92979	4	4	4	Ribosomal RNA small subunit methyltransferase NEP1	EMG1	sp|Q92979|NEP1_HUMAN Ribosomal RNA small subunit methyltransferase NEP1 OS=Homo sapiens OX=9606 GN=EMG1 PE=1 SV=4	1	4	4	4	3	3	4	3	3	4	3	4	3	3	4	3	3	4	3	4	3	3	4	3	3	4	3	4	20.5	20.5	20.5	26.72	244	244	0	17.464	By MS/MS	By MS/MS	By MS/MS	By MS/MS	By MS/MS	By MS/MS
O95834	O95834	2	2	2	Echinoderm microtubule-associated protein-like 2	EML2	sp|O95834|EMAL2_HUMAN Echinoderm microtubule-associated protein-like 2 OS=Homo sapiens OX=9606 GN=EML2 PE=1 SV=1	1	2	2	2	1	2	1	1	1	1	0	0	1	2	1	1	1	1	0	0	1	2	1	1	1	1	0	0	4.6	4.6	4.6	70.678	649	649	0.0093531	3.5827	By matching	By MS/MS	By MS/MS	By MS/MS	By matching	By matching
Q8N8S7	Q8N8S7	6	6	6	Protein enabled homolog	ENAH	sp|Q8N8S7|ENAH_HUMAN Protein enabled homolog OS=Homo sapiens OX=9606 GN=ENAH PE=1 SV=2	1	6	6	6	4	3	2	4	4	3	2	4	4	3	2	4	4	3	2	4	4	3	2	4	4	3	2	4	16.2	16.2	16.2	66.509	591	591	0	74.549	By MS/MS	By MS/MS	By MS/MS	By MS/MS	By MS/MS	By MS/MS
P06733	P06733	25	25	22	Alpha-enolase	ENO1	sp|P06733|ENOA_HUMAN Alpha-enolase OS=Homo sapiens OX=9606 GN=ENO1 PE=1 SV=2	1	25	25	22	24	24	25	24	25	25	25	25	24	24	25	24	25	25	25	25	21	21	22	21	22	22	22	22	73.7	73.7	65.2	47.168	434	434	0	323.31	By MS/MS	By MS/MS	By MS/MS	By MS/MS	By MS/MS	By MS/MS
P09104	P09104	8	5	4	Gamma-enolase	ENO2	sp|P09104|ENOG_HUMAN Gamma-enolase OS=Homo sapiens OX=9606 GN=ENO2 PE=1 SV=3	1	8	5	4	7	7	7	6	6	7	8	7	4	4	4	3	3	4	5	4	3	3	3	3	3	3	4	4	26.7	14.1	12.2	47.268	434	434	0	42.527	By MS/MS	By MS/MS	By MS/MS	By MS/MS	By MS/MS	By MS/MS
Q9UHY7	Q9UHY7	4	4	4	Enolase-phosphatase E1	ENOPH1	sp|Q9UHY7|ENOPH_HUMAN Enolase-phosphatase E1 OS=Homo sapiens OX=9606 GN=ENOPH1 PE=1 SV=1	1	4	4	4	3	3	2	2	3	3	2	2	3	3	2	2	3	3	2	2	3	3	2	2	3	3	2	2	25.3	25.3	25.3	28.932	261	261	0	29.419	By MS/MS	By MS/MS	By MS/MS	By MS/MS	By MS/MS	By MS/MS
O43768;P56211	O43768;P56211	2;1	2;1	2;1	Alpha-endosulfine;cAMP-regulated phosphoprotein 19	ENSA;ARPP19	sp|O43768|ENSA_HUMAN Alpha-endosulfine OS=Homo sapiens OX=9606 GN=ENSA PE=1 SV=1;sp|P56211|ARP19_HUMAN cAMP-regulated phosphoprotein 19 OS=Homo sapiens OX=9606 GN=ARPP19 PE=1 SV=2	2	2	2	2	1	1	2	1	1	1	1	1	1	1	2	1	1	1	1	1	1	1	2	1	1	1	1	1	20.7	20.7	20.7	13.389	121	121;112	0.00051203	9.4306	By MS/MS	By MS/MS	By MS/MS	By MS/MS	By MS/MS	By MS/MS
Q9H4G0	Q9H4G0	1	1	1	Band 4.1-like protein 1	EPB41L1	sp|Q9H4G0|E41L1_HUMAN Band 4.1-like protein 1 OS=Homo sapiens OX=9606 GN=EPB41L1 PE=1 SV=2	1	1	1	1	1	1	0	1	1	1	0	0	1	1	0	1	1	1	0	0	1	1	0	1	1	1	0	0	1.9	1.9	1.9	98.502	881	881	0.0033306	4.4446	By matching	By matching		By matching	By MS/MS	By matching
O43491	O43491	12	12	12	Band 4.1-like protein 2	EPB41L2	sp|O43491|E41L2_HUMAN Band 4.1-like protein 2 OS=Homo sapiens OX=9606 GN=EPB41L2 PE=1 SV=1	1	12	12	12	6	6	5	8	7	6	7	4	6	6	5	8	7	6	7	4	6	6	5	8	7	6	7	4	16.1	16.1	16.1	112.59	1005	1005	0	34.421	By MS/MS	By MS/MS	By MS/MS	By MS/MS	By MS/MS	By MS/MS
P16422	P16422	8	8	8	Epithelial cell adhesion molecule	EPCAM	sp|P16422|EPCAM_HUMAN Epithelial cell adhesion molecule OS=Homo sapiens OX=9606 GN=EPCAM PE=1 SV=2	1	8	8	8	7	6	5	8	7	8	6	6	7	6	5	8	7	8	6	6	7	6	5	8	7	8	6	6	37.9	37.9	37.9	34.932	314	314	0	55.875	By MS/MS	By MS/MS	By MS/MS	By MS/MS	By MS/MS	By MS/MS
P29317;P54762;P54764;P54760;Q15375;P54753;Q9UF33;P29323	P29317	11;1;1;1;1;1;1;1	11;1;1;1;1;1;1;1	11;1;1;1;1;1;1;1	Ephrin type-A receptor 2	EPHA2	sp|P29317|EPHA2_HUMAN Ephrin type-A receptor 2 OS=Homo sapiens OX=9606 GN=EPHA2 PE=1 SV=2	8	11	11	11	8	8	8	8	9	11	6	6	8	8	8	8	9	11	6	6	8	8	8	8	9	11	6	6	17.7	17.7	17.7	108.27	976	976;984;986;987;998;998;1036;1055	0	52.686	By MS/MS	By MS/MS	By MS/MS	By MS/MS	By MS/MS	By MS/MS
P07099	P07099	4	4	4	Epoxide hydrolase 1	EPHX1	sp|P07099|HYEP_HUMAN Epoxide hydrolase 1 OS=Homo sapiens OX=9606 GN=EPHX1 PE=1 SV=1	1	4	4	4	2	3	3	2	2	2	1	1	2	3	3	2	2	2	1	1	2	3	3	2	2	2	1	1	14.1	14.1	14.1	52.948	455	455	0	29.725	By MS/MS	By MS/MS	By MS/MS	By matching	By matching	By MS/MS
Q9H201	Q9H201	1	1	1	Epsin-3	EPN3	sp|Q9H201|EPN3_HUMAN Epsin-3 OS=Homo sapiens OX=9606 GN=EPN3 PE=2 SV=1	1	1	1	1	1	0	1	1	0	0	0	1	1	0	1	1	0	0	0	1	1	0	1	1	0	0	0	1	1.6	1.6	1.6	68.221	632	632	0.0044752	4.1097	By MS/MS		By matching	By matching
P58107	P58107	14	7	7	Epiplakin	EPPK1	sp|P58107|EPIPL_HUMAN Epiplakin OS=Homo sapiens OX=9606 GN=EPPK1 PE=1 SV=3	1	14	7	7	7	7	7	9	7	9	9	10	2	2	1	4	2	3	3	4	2	2	1	4	2	3	3	4	14.4	7.2	7.2	555.65	5088	5088	0	144.29	By MS/MS	By MS/MS	By MS/MS	By MS/MS	By MS/MS	By MS/MS
P07814	P07814	53	53	52	Bifunctional glutamate/proline--tRNA ligase;Glutamate--tRNA ligase;Proline--tRNA ligase	EPRS	sp|P07814|SYEP_HUMAN Bifunctional glutamate/proline--tRNA ligase OS=Homo sapiens OX=9606 GN=EPRS PE=1 SV=5	1	53	53	52	38	39	41	40	42	43	44	45	38	39	41	40	42	43	44	45	38	39	40	39	41	42	43	44	50.8	50.8	50.3	170.59	1512	1512	0	323.31	By MS/MS	By MS/MS	By MS/MS	By MS/MS	By MS/MS	By MS/MS
Q9UBC2	Q9UBC2	2	2	2	Epidermal growth factor receptor substrate 15-like 1	EPS15L1	sp|Q9UBC2|EP15R_HUMAN Epidermal growth factor receptor substrate 15-like 1 OS=Homo sapiens OX=9606 GN=EPS15L1 PE=1 SV=1	1	2	2	2	1	1	1	1	1	0	1	0	1	1	1	1	1	0	1	0	1	1	1	1	1	0	1	0	3.5	3.5	3.5	94.254	864	864	0.0033126	4.3333	By matching	By MS/MS	By MS/MS	By matching	By MS/MS
Q9H6S3	Q9H6S3	3	3	3	Epidermal growth factor receptor kinase substrate 8-like protein 2	EPS8L2	sp|Q9H6S3|ES8L2_HUMAN Epidermal growth factor receptor kinase substrate 8-like protein 2 OS=Homo sapiens OX=9606 GN=EPS8L2 PE=1 SV=2	1	3	3	3	2	2	1	1	3	1	1	2	2	2	1	1	3	1	1	2	2	2	1	1	3	1	1	2	6.2	6.2	6.2	80.62	715	715	0.00049826	8.5644	By MS/MS	By MS/MS	By MS/MS	By MS/MS	By MS/MS	By matching
O75616	O75616	1	1	1	GTPase Era, mitochondrial	ERAL1	sp|O75616|ERAL1_HUMAN GTPase Era, mitochondrial OS=Homo sapiens OX=9606 GN=ERAL1 PE=1 SV=2	1	1	1	1	1	1	1	1	1	1	1	1	1	1	1	1	1	1	1	1	1	1	1	1	1	1	1	1	4.1	4.1	4.1	48.349	437	437	0.0022036	5.5999	By MS/MS	By MS/MS	By MS/MS	By MS/MS	By MS/MS	By MS/MS
Q5T890	Q5T890	1	1	1	DNA excision repair protein ERCC-6-like 2	ERCC6L2	sp|Q5T890|ER6L2_HUMAN DNA excision repair protein ERCC-6-like 2 OS=Homo sapiens OX=9606 GN=ERCC6L2 PE=1 SV=2	1	1	1	1	1	1	0	0	0	1	1	0	1	1	0	0	0	1	1	0	1	1	0	0	0	1	1	0	0.6	0.6	0.6	177.13	1561	1561	1	-2	By MS/MS	By MS/MS				By MS/MS
O14944	O14944	2	2	2	Proepiregulin;Epiregulin	EREG	sp|O14944|EREG_HUMAN Proepiregulin OS=Homo sapiens OX=9606 GN=EREG PE=1 SV=1	1	2	2	2	0	0	1	1	1	2	2	1	0	0	1	1	1	2	2	1	0	0	1	1	1	2	2	1	10.1	10.1	10.1	19.044	169	169	0.0021988	5.5424			By MS/MS	By matching	By MS/MS	By MS/MS
P84090	P84090	4	4	4	Enhancer of rudimentary homolog	ERH	sp|P84090|ERH_HUMAN Enhancer of rudimentary homolog OS=Homo sapiens OX=9606 GN=ERH PE=1 SV=1	1	4	4	4	4	4	3	4	4	4	4	4	4	4	3	4	4	4	4	4	4	4	3	4	4	4	4	4	44.2	44.2	44.2	12.259	104	104	0	61.416	By MS/MS	By MS/MS	By MS/MS	By MS/MS	By MS/MS	By MS/MS
O75477	O75477	5	5	4	Erlin-1	ERLIN1	sp|O75477|ERLN1_HUMAN Erlin-1 OS=Homo sapiens OX=9606 GN=ERLIN1 PE=1 SV=1	1	5	5	4	1	2	5	4	2	3	2	2	1	2	5	4	2	3	2	2	1	2	4	3	1	2	1	2	24.9	24.9	21.4	38.925	346	346	0	31.543	By MS/MS	By MS/MS	By MS/MS	By MS/MS	By MS/MS	By MS/MS
O94905	O94905	2	1	1	Erlin-2	ERLIN2	sp|O94905|ERLN2_HUMAN Erlin-2 OS=Homo sapiens OX=9606 GN=ERLIN2 PE=1 SV=1	1	2	1	1	1	1	2	2	2	2	2	1	1	1	1	1	1	1	1	1	1	1	1	1	1	1	1	1	8.6	5	5	37.839	339	339	0.0033264	4.4154	By MS/MS	By matching	By MS/MS	By MS/MS	By MS/MS	By MS/MS
Q96HE7;Q86YB8	Q96HE7	12;1	12;1	12;1	ERO1-like protein alpha	ERO1L	sp|Q96HE7|ERO1A_HUMAN ERO1-like protein alpha OS=Homo sapiens OX=9606 GN=ERO1A PE=1 SV=2	2	12	12	12	10	9	10	10	11	12	11	10	10	9	10	10	11	12	11	10	10	9	10	10	11	12	11	10	37.4	37.4	37.4	54.392	468	468;467	0	85.3	By MS/MS	By MS/MS	By MS/MS	By MS/MS	By MS/MS	By MS/MS
P30040	P30040	10	10	10	Endoplasmic reticulum resident protein 29	ERP29	sp|P30040|ERP29_HUMAN Endoplasmic reticulum resident protein 29 OS=Homo sapiens OX=9606 GN=ERP29 PE=1 SV=4	1	10	10	10	9	10	8	10	10	9	9	9	9	10	8	10	10	9	9	9	9	10	8	10	10	9	9	9	46.7	46.7	46.7	28.993	261	261	0	84.772	By MS/MS	By MS/MS	By MS/MS	By MS/MS	By MS/MS	By MS/MS
Q9BS26	Q9BS26	7	7	7	Endoplasmic reticulum resident protein 44	ERP44	sp|Q9BS26|ERP44_HUMAN Endoplasmic reticulum resident protein 44 OS=Homo sapiens OX=9606 GN=ERP44 PE=1 SV=1	1	7	7	7	4	4	5	3	6	6	4	5	4	4	5	3	6	6	4	5	4	4	5	3	6	6	4	5	24.9	24.9	24.9	46.971	406	406	0	34.527	By MS/MS	By MS/MS	By MS/MS	By MS/MS	By MS/MS	By MS/MS
P10768	P10768	12	12	12	S-formylglutathione hydrolase	ESD	sp|P10768|ESTD_HUMAN S-formylglutathione hydrolase OS=Homo sapiens OX=9606 GN=ESD PE=1 SV=2	1	12	12	12	9	8	10	10	8	8	10	12	9	8	10	10	8	8	10	12	9	8	10	10	8	8	10	12	68.4	68.4	68.4	31.462	282	282	0	139.07	By MS/MS	By MS/MS	By MS/MS	By MS/MS	By MS/MS	By MS/MS
Q6NXG1	Q6NXG1	5	5	5	Epithelial splicing regulatory protein 1	ESRP1	sp|Q6NXG1|ESRP1_HUMAN Epithelial splicing regulatory protein 1 OS=Homo sapiens OX=9606 GN=ESRP1 PE=1 SV=2	1	5	5	5	3	4	4	4	4	3	4	4	3	4	4	4	4	3	4	4	3	4	4	4	4	3	4	4	13.2	13.2	13.2	75.585	681	681	0	39.61	By MS/MS	By MS/MS	By MS/MS	By MS/MS	By MS/MS	By MS/MS
Q9BSJ8	Q9BSJ8	8	8	8	Extended synaptotagmin-1	ESYT1	sp|Q9BSJ8|ESYT1_HUMAN Extended synaptotagmin-1 OS=Homo sapiens OX=9606 GN=ESYT1 PE=1 SV=1	1	8	8	8	7	6	4	5	3	5	4	5	7	6	4	5	3	5	4	5	7	6	4	5	3	5	4	5	12	12	12	122.85	1104	1104	0	45.072	By MS/MS	By MS/MS	By MS/MS	By MS/MS	By MS/MS	By MS/MS
P62495	P62495	14	14	14	Eukaryotic peptide chain release factor subunit 1	ETF1	sp|P62495|ERF1_HUMAN Eukaryotic peptide chain release factor subunit 1 OS=Homo sapiens OX=9606 GN=ETF1 PE=1 SV=3	1	14	14	14	12	10	13	14	13	11	13	10	12	10	13	14	13	11	13	10	12	10	13	14	13	11	13	10	46.5	46.5	46.5	49.03	437	437	0	110.61	By MS/MS	By MS/MS	By MS/MS	By MS/MS	By MS/MS	By MS/MS
P13804	P13804	13	13	13	Electron transfer flavoprotein subunit alpha, mitochondrial	ETFA	sp|P13804|ETFA_HUMAN Electron transfer flavoprotein subunit alpha, mitochondrial OS=Homo sapiens OX=9606 GN=ETFA PE=1 SV=1	1	13	13	13	10	11	12	12	12	12	12	10	10	11	12	12	12	12	12	10	10	11	12	12	12	12	12	10	58.3	58.3	58.3	35.079	333	333	0	98.968	By MS/MS	By MS/MS	By MS/MS	By MS/MS	By MS/MS	By MS/MS
P38117	P38117	12	12	12	Electron transfer flavoprotein subunit beta	ETFB	sp|P38117|ETFB_HUMAN Electron transfer flavoprotein subunit beta OS=Homo sapiens OX=9606 GN=ETFB PE=1 SV=3	1	12	12	12	8	8	8	9	8	9	9	9	8	8	8	9	8	9	9	9	8	8	8	9	8	9	9	9	52.5	52.5	52.5	27.843	255	255	0	55.318	By MS/MS	By MS/MS	By MS/MS	By MS/MS	By MS/MS	By MS/MS
O95571	O95571	8	8	8	Persulfide dioxygenase ETHE1, mitochondrial	ETHE1	sp|O95571|ETHE1_HUMAN Persulfide dioxygenase ETHE1, mitochondrial OS=Homo sapiens OX=9606 GN=ETHE1 PE=1 SV=2	1	8	8	8	3	4	5	6	6	5	6	5	3	4	5	6	6	5	6	5	3	4	5	6	6	5	6	5	47.2	47.2	47.2	27.873	254	254	0	48.022	By MS/MS	By MS/MS	By MS/MS	By MS/MS	By MS/MS	By MS/MS
Q92817	Q92817	2	2	2	Envoplakin	EVPL	sp|Q92817|EVPL_HUMAN Envoplakin OS=Homo sapiens OX=9606 GN=EVPL PE=1 SV=3	1	2	2	2	1	1	1	0	1	1	2	0	1	1	1	0	1	1	2	0	1	1	1	0	1	1	2	0	2.2	2.2	2.2	231.6	2033	2033	0.0033223	4.4099	By MS/MS	By MS/MS	By matching		By matching	By matching
Q01844	Q01844	6	6	6	RNA-binding protein EWS	EWSR1	sp|Q01844|EWS_HUMAN RNA-binding protein EWS OS=Homo sapiens OX=9606 GN=EWSR1 PE=1 SV=1	1	6	6	6	6	5	4	5	6	6	6	6	6	5	4	5	6	6	6	6	6	5	4	5	6	6	6	6	14.3	14.3	14.3	68.477	656	656	0	80.397	By MS/MS	By MS/MS	By MS/MS	By MS/MS	By MS/MS	By MS/MS
Q9NV70	Q9NV70	1	1	1	Exocyst complex component 1	EXOC1	sp|Q9NV70|EXOC1_HUMAN Exocyst complex component 1 OS=Homo sapiens OX=9606 GN=EXOC1 PE=1 SV=4	1	1	1	1	0	1	0	0	0	1	0	0	0	1	0	0	0	1	0	0	0	1	0	0	0	1	0	0	1.8	1.8	1.8	101.98	894	894	0.0090338	3.6862		By MS/MS				By matching
Q9Y2D4	Q9Y2D4	1	1	1	Exocyst complex component 6B	EXOC6B	sp|Q9Y2D4|EXC6B_HUMAN Exocyst complex component 6B OS=Homo sapiens OX=9606 GN=EXOC6B PE=1 SV=3	1	1	1	1	1	1	1	1	1	1	1	1	1	1	1	1	1	1	1	1	1	1	1	1	1	1	1	1	2.3	2.3	2.3	94.2	811	811	0.0013453	5.9111	By MS/MS	By MS/MS	By MS/MS	By MS/MS	By MS/MS	By MS/MS
Q8IYI6	Q8IYI6	1	1	1	Exocyst complex component 8	EXOC8	sp|Q8IYI6|EXOC8_HUMAN Exocyst complex component 8 OS=Homo sapiens OX=9606 GN=EXOC8 PE=1 SV=2	1	1	1	1	1	1	1	1	1	1	1	1	1	1	1	1	1	1	1	1	1	1	1	1	1	1	1	1	2.8	2.8	2.8	81.798	725	725	0.0079239	3.7778	By matching	By matching	By MS/MS	By matching	By matching	By MS/MS
Q9Y3B2	Q9Y3B2	2	2	2	Exosome complex component CSL4	EXOSC1	sp|Q9Y3B2|EXOS1_HUMAN Exosome complex component CSL4 OS=Homo sapiens OX=9606 GN=EXOSC1 PE=1 SV=1	1	2	2	2	2	1	2	1	1	2	2	0	2	1	2	1	1	2	2	0	2	1	2	1	1	2	2	0	13.8	13.8	13.8	21.452	195	195	0.00055835	12.179	By MS/MS	By MS/MS	By MS/MS	By MS/MS	By MS/MS	By MS/MS
Q13868	Q13868	2	2	2	Exosome complex component RRP4	EXOSC2	sp|Q13868|EXOS2_HUMAN Exosome complex component RRP4 OS=Homo sapiens OX=9606 GN=EXOSC2 PE=1 SV=2	1	2	2	2	1	1	2	0	2	0	0	1	1	1	2	0	2	0	0	1	1	1	2	0	2	0	0	1	14.7	14.7	14.7	32.789	293	293	0.0005385	10.85	By MS/MS	By MS/MS	By MS/MS		By MS/MS
Q9NQT5	Q9NQT5	1	1	1	Exosome complex component RRP40	EXOSC3	sp|Q9NQT5|EXOS3_HUMAN Exosome complex component RRP40 OS=Homo sapiens OX=9606 GN=EXOSC3 PE=1 SV=3	1	1	1	1	1	0	0	1	1	0	0	1	1	0	0	1	1	0	0	1	1	0	0	1	1	0	0	1	5.1	5.1	5.1	29.572	275	275	0.0090196	3.659	By MS/MS			By MS/MS	By MS/MS
Q9NQT4	Q9NQT4	1	1	1	Exosome complex component RRP46	EXOSC5	sp|Q9NQT4|EXOS5_HUMAN Exosome complex component RRP46 OS=Homo sapiens OX=9606 GN=EXOSC5 PE=1 SV=1	1	1	1	1	1	1	1	1	1	1	1	1	1	1	1	1	1	1	1	1	1	1	1	1	1	1	1	1	10.2	10.2	10.2	25.249	235	235	0.0005	8.6427	By MS/MS	By matching	By MS/MS	By MS/MS	By MS/MS	By matching
Q5RKV6	Q5RKV6	2	2	2	Exosome complex component MTR3	EXOSC6	sp|Q5RKV6|EXOS6_HUMAN Exosome complex component MTR3 OS=Homo sapiens OX=9606 GN=EXOSC6 PE=1 SV=1	1	2	2	2	1	1	1	1	0	1	1	0	1	1	1	1	0	1	1	0	1	1	1	1	0	1	1	0	19.1	19.1	19.1	28.235	272	272	0.0021683	5.1046	By MS/MS	By matching	By MS/MS	By MS/MS		By MS/MS
Q15024	Q15024	4	4	4	Exosome complex component RRP42	EXOSC7	sp|Q15024|EXOS7_HUMAN Exosome complex component RRP42 OS=Homo sapiens OX=9606 GN=EXOSC7 PE=1 SV=3	1	4	4	4	3	3	3	4	3	3	2	2	3	3	3	4	3	3	2	2	3	3	3	4	3	3	2	2	21	21	21	31.821	291	291	0	16.422	By MS/MS	By MS/MS	By MS/MS	By MS/MS	By MS/MS	By MS/MS
Q96B26	Q96B26	3	3	3	Exosome complex component RRP43	EXOSC8	sp|Q96B26|EXOS8_HUMAN Exosome complex component RRP43 OS=Homo sapiens OX=9606 GN=EXOSC8 PE=1 SV=1	1	3	3	3	2	1	2	1	1	2	1	1	2	1	2	1	1	2	1	1	2	1	2	1	1	2	1	1	18.5	18.5	18.5	30.039	276	276	0	18.834	By MS/MS	By MS/MS	By MS/MS	By MS/MS	By MS/MS	By MS/MS
Q06265	Q06265	2	2	2	Exosome complex component RRP45	EXOSC9	sp|Q06265|EXOS9_HUMAN Exosome complex component RRP45 OS=Homo sapiens OX=9606 GN=EXOSC9 PE=1 SV=3	1	2	2	2	0	0	1	0	1	1	1	2	0	0	1	0	1	1	1	2	0	0	1	0	1	1	1	2	5.2	5.2	5.2	48.948	439	439	0.0022085	5.6388			By MS/MS		By MS/MS	By MS/MS
Q99504	Q99504	1	1	1	Eyes absent homolog 3	EYA3	sp|Q99504|EYA3_HUMAN Eyes absent homolog 3 OS=Homo sapiens OX=9606 GN=EYA3 PE=1 SV=3	1	1	1	1	1	1	1	1	1	0	1	0	1	1	1	1	1	0	1	0	1	1	1	1	1	0	1	0	3.5	3.5	3.5	62.662	573	573	0.00049875	8.5847	By matching	By matching	By MS/MS	By matching	By matching
P15311	P15311	50	50	35	Ezrin	EZR	sp|P15311|EZRI_HUMAN Ezrin OS=Homo sapiens OX=9606 GN=EZR PE=1 SV=4	1	50	50	35	44	47	46	45	46	46	46	44	44	47	46	45	46	46	46	44	30	32	32	32	32	32	32	31	68.1	68.1	51.5	69.412	586	586	0	323.31	By MS/MS	By MS/MS	By MS/MS	By MS/MS	By MS/MS	By MS/MS
Q01469;A8MUU1	Q01469	9;1	9;1	9;1	Fatty acid-binding protein, epidermal	FABP5	sp|Q01469|FABP5_HUMAN Fatty acid-binding protein 5 OS=Homo sapiens OX=9606 GN=FABP5 PE=1 SV=3	2	9	9	9	9	9	9	9	9	9	9	9	9	9	9	9	9	9	9	9	9	9	9	9	9	9	9	9	71.9	71.9	71.9	15.164	135	135;101	0	126.71	By MS/MS	By MS/MS	By MS/MS	By MS/MS	By MS/MS	By MS/MS
O60427	O60427	1	1	1	Fatty acid desaturase 1	FADS1	sp|O60427|FADS1_HUMAN Fatty acid desaturase 1 OS=Homo sapiens OX=9606 GN=FADS1 PE=1 SV=3	1	1	1	1	1	0	0	0	0	0	0	1	1	0	0	0	0	0	0	1	1	0	0	0	0	0	0	1	3.2	3.2	3.2	51.964	444	444	0.0021834	5.3207	By MS/MS
Q96CS3	Q96CS3	6	6	6	FAS-associated factor 2	FAF2	sp|Q96CS3|FAF2_HUMAN FAS-associated factor 2 OS=Homo sapiens OX=9606 GN=FAF2 PE=1 SV=2	1	6	6	6	3	3	4	4	2	3	4	5	3	3	4	4	2	3	4	5	3	3	4	4	2	3	4	5	21.1	21.1	21.1	52.623	445	445	0	59.459	By MS/MS	By MS/MS	By MS/MS	By MS/MS	By MS/MS	By MS/MS
P16930	P16930	2	2	2	Fumarylacetoacetase	FAH	sp|P16930|FAAA_HUMAN Fumarylacetoacetase OS=Homo sapiens OX=9606 GN=FAH PE=1 SV=2	1	2	2	2	0	0	1	0	0	0	0	1	0	0	1	0	0	0	0	1	0	0	1	0	0	0	0	1	8.4	8.4	8.4	46.374	419	419	0.005261	4.0267			By MS/MS
Q6P587	Q6P587	3	3	3	Acylpyruvase FAHD1, mitochondrial	FAHD1	sp|Q6P587|FAHD1_HUMAN Acylpyruvase FAHD1, mitochondrial OS=Homo sapiens OX=9606 GN=FAHD1 PE=1 SV=2	1	3	3	3	1	1	1	0	1	3	2	2	1	1	1	0	1	3	2	2	1	1	1	0	1	3	2	2	22.8	22.8	22.8	24.843	224	224	0.00052438	10.019	By MS/MS	By matching	By MS/MS		By matching	By MS/MS
Q96GK7;Q6P2I3	Q96GK7;Q6P2I3	1;1	1;1	1;1	Fumarylacetoacetate hydrolase domain-containing protein 2A;Fumarylacetoacetate hydrolase domain-containing protein 2B	FAHD2A;FAHD2B	sp|Q96GK7|FAH2A_HUMAN Fumarylacetoacetate hydrolase domain-containing protein 2A OS=Homo sapiens OX=9606 GN=FAHD2A PE=1 SV=1;sp|Q6P2I3|FAH2B_HUMAN Fumarylacetoacetate hydrolase domain-containing protein 2B OS=Homo sapiens OX=9606 GN=FAHD2B PE=1 SV=1	2	1	1	1	0	0	0	0	0	0	1	0	0	0	0	0	0	0	1	0	0	0	0	0	0	0	1	0	4.8	4.8	4.8	34.596	314	314;314	0.0013357	5.784
Q8IWE2	Q8IWE2	3	3	3	Protein NOXP20	FAM114A1	sp|Q8IWE2|NXP20_HUMAN Protein NOXP20 OS=Homo sapiens OX=9606 GN=FAM114A1 PE=1 SV=2	1	3	3	3	2	2	1	2	0	0	1	1	2	2	1	2	0	0	1	1	2	2	1	2	0	0	1	1	8	8	8	60.741	563	563	0.00049505	8.3888	By MS/MS	By MS/MS	By matching	By MS/MS
Q9NZB2	Q9NZB2	7	7	7	Constitutive coactivator of PPAR-gamma-like protein 1	FAM120A	sp|Q9NZB2|F120A_HUMAN Constitutive coactivator of PPAR-gamma-like protein 1 OS=Homo sapiens OX=9606 GN=FAM120A PE=1 SV=2	1	7	7	7	2	1	5	4	5	4	2	3	2	1	5	4	5	4	2	3	2	1	5	4	5	4	2	3	8.9	8.9	8.9	121.89	1118	1118	0	20.297	By MS/MS	By matching	By MS/MS	By MS/MS	By MS/MS	By MS/MS
Q7Z309	Q7Z309	1	1	1	Protein FAM122B	FAM122B	sp|Q7Z309|F122B_HUMAN Protein FAM122B OS=Homo sapiens OX=9606 GN=FAM122B PE=1 SV=2	1	1	1	1	0	0	0	0	0	0	1	0	0	0	0	0	0	0	1	0	0	0	0	0	0	0	1	0	4.5	4.5	4.5	26.928	247	247	0.0052632	4.0334
Q96TA1	Q96TA1	12	12	12	Niban-like protein 1	FAM129B	sp|Q96TA1|NIBL1_HUMAN Niban-like protein 1 OS=Homo sapiens OX=9606 GN=FAM129B PE=1 SV=3	1	12	12	12	11	10	9	10	9	9	9	6	11	10	9	10	9	9	9	6	11	10	9	10	9	9	9	6	25.3	25.3	25.3	84.137	746	746	0	63.282	By MS/MS	By MS/MS	By MS/MS	By MS/MS	By MS/MS	By MS/MS
Q96C01	Q96C01	3	3	3	Protein FAM136A	FAM136A	sp|Q96C01|F136A_HUMAN Protein FAM136A OS=Homo sapiens OX=9606 GN=FAM136A PE=1 SV=1	1	3	3	3	1	1	1	2	1	3	1	0	1	1	1	2	1	3	1	0	1	1	1	2	1	3	1	0	28.3	28.3	28.3	15.641	138	138	0.00054915	11.535	By matching	By MS/MS	By MS/MS	By MS/MS	By MS/MS	By MS/MS
Q5W0V3	Q5W0V3	2	2	2	Protein FAM160B1	FAM160B1	sp|Q5W0V3|F16B1_HUMAN Protein FAM160B1 OS=Homo sapiens OX=9606 GN=FAM160B1 PE=1 SV=1	1	2	2	2	1	1	1	1	1	2	1	0	1	1	1	1	1	2	1	0	1	1	1	1	1	2	1	0	5.2	5.2	5.2	86.557	765	765	0.00055218	11.707	By matching	By MS/MS	By MS/MS	By matching	By MS/MS	By MS/MS
Q96A26	Q96A26	3	3	3	Protein FAM162A	FAM162A	sp|Q96A26|F162A_HUMAN Protein FAM162A OS=Homo sapiens OX=9606 GN=FAM162A PE=1 SV=2	1	3	3	3	2	2	1	1	0	1	2	2	2	2	1	1	0	1	2	2	2	2	1	1	0	1	2	2	22.7	22.7	22.7	17.342	154	154	0.00051546	9.5852	By MS/MS	By MS/MS	By matching	By MS/MS		By MS/MS
Q8TBF2	Q8TBF2	1	1	1	Prostamide/prostaglandin F synthase	FAM213B	sp|Q8TBF2|PGFS_HUMAN Prostamide/prostaglandin F synthase OS=Homo sapiens OX=9606 GN=FAM213B PE=1 SV=1	1	1	1	1	1	0	1	1	1	0	1	1	1	0	1	1	1	0	1	1	1	0	1	1	1	0	1	1	9.6	9.6	9.6	21.222	198	198	0.00047801	7.4747	By MS/MS		By MS/MS	By MS/MS	By MS/MS
Q92520	Q92520	7	7	7	Protein FAM3C	FAM3C	sp|Q92520|FAM3C_HUMAN Protein FAM3C OS=Homo sapiens OX=9606 GN=FAM3C PE=1 SV=1	1	7	7	7	5	6	5	4	5	3	5	6	5	6	5	4	5	3	5	6	5	6	5	4	5	3	5	6	36.6	36.6	36.6	24.68	227	227	0	37.465	By MS/MS	By MS/MS	By MS/MS	By MS/MS	By MS/MS	By MS/MS
Q9NUQ9;Q9H0Q0	Q9NUQ9	12;2	12;2	12;2	Protein FAM49B	FAM49B	sp|Q9NUQ9|FA49B_HUMAN Protein FAM49B OS=Homo sapiens OX=9606 GN=FAM49B PE=1 SV=1	2	12	12	12	12	11	10	10	10	8	10	10	12	11	10	10	10	8	10	10	12	11	10	10	10	8	10	10	51.2	51.2	51.2	36.748	324	324;323	0	103.28	By MS/MS	By MS/MS	By MS/MS	By MS/MS	By MS/MS	By MS/MS
Q14320	Q14320	2	2	2	Protein FAM50A	FAM50A	sp|Q14320|FA50A_HUMAN Protein FAM50A OS=Homo sapiens OX=9606 GN=FAM50A PE=1 SV=2	1	2	2	2	1	0	0	0	0	0	0	1	1	0	0	0	0	0	0	1	1	0	0	0	0	0	0	1	6.5	6.5	6.5	40.241	339	339	0.0033072	4.3149	By MS/MS
Q52LJ0	Q52LJ0	5	5	5	Protein FAM98B	FAM98B	sp|Q52LJ0|FA98B_HUMAN Protein FAM98B OS=Homo sapiens OX=9606 GN=FAM98B PE=1 SV=1	1	5	5	5	4	2	3	2	4	5	5	5	4	2	3	2	4	5	5	5	4	2	3	2	4	5	5	5	21.2	21.2	21.2	37.19	330	330	0	53.194	By MS/MS	By MS/MS	By MS/MS	By MS/MS	By MS/MS	By MS/MS
Q9NVI1	Q9NVI1	2	2	2	Fanconi anemia group I protein	FANCI	sp|Q9NVI1|FANCI_HUMAN Fanconi anemia group I protein OS=Homo sapiens OX=9606 GN=FANCI PE=1 SV=4	1	2	2	2	2	2	2	1	2	2	2	2	2	2	2	1	2	2	2	2	2	2	2	1	2	2	2	2	2.2	2.2	2.2	149.32	1328	1328	0.00050994	9.3263	By MS/MS	By MS/MS	By MS/MS	By MS/MS	By MS/MS	By MS/MS
Q9Y4F1	Q9Y4F1	1	1	1	FERM, RhoGEF and pleckstrin domain-containing protein 1	FARP1	sp|Q9Y4F1|FARP1_HUMAN FERM, ARHGEF and pleckstrin domain-containing protein 1 OS=Homo sapiens OX=9606 GN=FARP1 PE=1 SV=1	1	1	1	1	1	1	1	1	1	0	0	1	1	1	1	1	1	0	0	1	1	1	1	1	1	0	0	1	3.3	3.3	3.3	118.63	1045	1045	0.00054945	11.585	By MS/MS	By matching	By MS/MS	By matching	By matching
Q9Y285	Q9Y285	11	11	11	Phenylalanine--tRNA ligase alpha subunit	FARSA	sp|Q9Y285|SYFA_HUMAN Phenylalanine--tRNA ligase alpha subunit OS=Homo sapiens OX=9606 GN=FARSA PE=1 SV=3	1	11	11	11	9	9	7	9	8	10	8	10	9	9	7	9	8	10	8	10	9	9	7	9	8	10	8	10	37.6	37.6	37.6	57.563	508	508	0	162.74	By MS/MS	By MS/MS	By MS/MS	By MS/MS	By MS/MS	By MS/MS
Q9NSD9	Q9NSD9	14	14	14	Phenylalanine--tRNA ligase beta subunit	FARSB	sp|Q9NSD9|SYFB_HUMAN Phenylalanine--tRNA ligase beta subunit OS=Homo sapiens OX=9606 GN=FARSB PE=1 SV=3	1	14	14	14	9	9	12	10	9	12	7	8	9	9	12	10	9	12	7	8	9	9	12	10	9	12	7	8	28.7	28.7	28.7	66.115	589	589	0	60.496	By MS/MS	By MS/MS	By MS/MS	By MS/MS	By MS/MS	By MS/MS
P49327	P49327	128	128	128	Fatty acid synthase;[Acyl-carrier-protein] S-acetyltransferase;[Acyl-carrier-protein] S-malonyltransferase;3-oxoacyl-[acyl-carrier-protein] synthase;3-oxoacyl-[acyl-carrier-protein] reductase;3-hydroxyacyl-[acyl-carrier-protein] dehydratase;Enoyl-[acyl-carrier-protein] reductase;Oleoyl-[acyl-carrier-protein] hydrolase	FASN	sp|P49327|FAS_HUMAN Fatty acid synthase OS=Homo sapiens OX=9606 GN=FASN PE=1 SV=3	1	128	128	128	117	115	114	119	119	120	115	118	117	115	114	119	119	120	115	118	117	115	114	119	119	120	115	118	71	71	71	273.42	2511	2511	0	323.31	By MS/MS	By MS/MS	By MS/MS	By MS/MS	By MS/MS	By MS/MS
Q14517	Q14517	5	5	5	Protocadherin Fat 1;Protocadherin Fat 1, nuclear form	FAT1	sp|Q14517|FAT1_HUMAN Protocadherin Fat 1 OS=Homo sapiens OX=9606 GN=FAT1 PE=1 SV=2	1	5	5	5	2	4	2	2	2	1	2	3	2	4	2	2	2	1	2	3	2	4	2	2	2	1	2	3	2.2	2.2	2.2	506.27	4588	4588	0	19.589	By MS/MS	By MS/MS	By MS/MS	By MS/MS	By matching	By MS/MS
P62861	P62861	2	2	2	40S ribosomal protein S30	FAU	sp|P62861|RS30_HUMAN 40S ribosomal protein S30 OS=Homo sapiens OX=9606 GN=FAU PE=1 SV=1	1	2	2	2	2	1	2	1	1	1	2	2	2	1	2	1	1	1	2	2	2	1	2	1	1	1	2	2	18.6	18.6	18.6	6.6478	59	59	0.00051813	9.723	By MS/MS	By MS/MS	By MS/MS	By MS/MS	By MS/MS	By MS/MS
P22087	P22087	12	12	10	rRNA 2-O-methyltransferase fibrillarin	FBL	sp|P22087|FBRL_HUMAN rRNA 2-O-methyltransferase fibrillarin OS=Homo sapiens OX=9606 GN=FBL PE=1 SV=2	1	12	12	10	6	9	9	9	10	8	8	9	6	9	9	9	10	8	8	9	4	7	7	7	8	6	6	7	52	52	48.6	33.784	321	321	0	79.905	By MS/MS	By MS/MS	By MS/MS	By MS/MS	By MS/MS	By MS/MS
A6NHQ2	A6NHQ2	3	1	1	rRNA/tRNA 2-O-methyltransferase fibrillarin-like protein 1	FBLL1	sp|A6NHQ2|FBLL1_HUMAN rRNA/tRNA 2-O-methyltransferase fibrillarin-like protein 1 OS=Homo sapiens OX=9606 GN=FBLL1 PE=3 SV=2	1	3	1	1	3	3	2	3	3	3	2	2	1	1	0	1	1	1	0	0	1	1	0	1	1	1	0	0	11.1	3.3	3.3	34.803	334	334	0.002134	4.864	By MS/MS	By MS/MS	By matching	By MS/MS	By MS/MS	By MS/MS
Q9UK22	Q9UK22	9	9	9	F-box only protein 2	FBXO2	sp|Q9UK22|FBX2_HUMAN F-box only protein 2 OS=Homo sapiens OX=9606 GN=FBXO2 PE=1 SV=2	1	9	9	9	8	9	8	8	8	8	9	9	8	9	8	8	8	8	9	9	8	9	8	8	8	8	9	9	52.4	52.4	52.4	33.327	296	296	0	97.293	By MS/MS	By MS/MS	By MS/MS	By MS/MS	By MS/MS	By MS/MS
Q8NEZ5	Q8NEZ5	2	2	2	F-box only protein 22	FBXO22	sp|Q8NEZ5|FBX22_HUMAN F-box only protein 22 OS=Homo sapiens OX=9606 GN=FBXO22 PE=1 SV=1	1	2	2	2	1	1	1	1	0	1	2	2	1	1	1	1	0	1	2	2	1	1	1	1	0	1	2	2	13.9	13.9	13.9	44.508	403	403	0.00046125	6.5949	By MS/MS	By matching	By MS/MS	By matching		By matching
Q6PIJ6	Q6PIJ6	1	1	1	F-box only protein 38	FBXO38	sp|Q6PIJ6|FBX38_HUMAN F-box only protein 38 OS=Homo sapiens OX=9606 GN=FBXO38 PE=1 SV=3	1	1	1	1	1	1	1	0	1	0	1	1	1	1	1	0	1	0	1	1	1	1	1	0	1	0	1	1	1.4	1.4	1.4	133.94	1188	1188	0.009397	3.6403	By MS/MS	By MS/MS	By MS/MS		By MS/MS
Q9H4M3	Q9H4M3	1	1	1	F-box only protein 44	FBXO44	sp|Q9H4M3|FBX44_HUMAN F-box only protein 44 OS=Homo sapiens OX=9606 GN=FBXO44 PE=1 SV=3	1	1	1	1	1	1	1	1	1	1	1	0	1	1	1	1	1	1	1	0	1	1	1	1	1	1	1	0	9	9	9	29.746	255	255	0.0041254	4.2868	By matching	By MS/MS	By matching	By matching	By matching	By matching
P37268	P37268	9	9	9	Squalene synthase	FDFT1	sp|P37268|FDFT_HUMAN Squalene synthase OS=Homo sapiens OX=9606 GN=FDFT1 PE=1 SV=1	1	9	9	9	3	4	2	1	3	2	4	2	3	4	2	1	3	2	4	2	3	4	2	1	3	2	4	2	31.9	31.9	31.9	48.115	417	417	0	38.7	By MS/MS	By MS/MS	By MS/MS	By MS/MS	By MS/MS	By MS/MS
P14324	P14324	8	8	8	Farnesyl pyrophosphate synthase	FDPS	sp|P14324|FPPS_HUMAN Farnesyl pyrophosphate synthase OS=Homo sapiens OX=9606 GN=FDPS PE=1 SV=4	1	8	8	8	6	6	7	5	7	6	6	6	6	6	7	5	7	6	6	6	6	6	7	5	7	6	6	6	27.2	27.2	27.2	48.275	419	419	0	88.15	By MS/MS	By MS/MS	By MS/MS	By MS/MS	By MS/MS	By MS/MS
P22570	P22570	12	12	12	NADPH:adrenodoxin oxidoreductase, mitochondrial	FDXR	sp|P22570|ADRO_HUMAN NADPH:adrenodoxin oxidoreductase, mitochondrial OS=Homo sapiens OX=9606 GN=FDXR PE=1 SV=3	1	12	12	12	9	8	6	7	6	7	8	10	9	8	6	7	6	7	8	10	9	8	6	7	6	7	8	10	38.3	38.3	38.3	53.836	491	491	0	84.137	By MS/MS	By MS/MS	By MS/MS	By MS/MS	By MS/MS	By MS/MS
P22830	P22830	4	4	4	Ferrochelatase, mitochondrial	FECH	sp|P22830|HEMH_HUMAN Ferrochelatase, mitochondrial OS=Homo sapiens OX=9606 GN=FECH PE=1 SV=2	1	4	4	4	2	1	3	1	2	3	2	2	2	1	3	1	2	3	2	2	2	1	3	1	2	3	2	2	18	18	18	47.862	423	423	0	24.034	By matching	By MS/MS	By MS/MS	By matching	By MS/MS	By MS/MS
P39748	P39748	11	11	11	Flap endonuclease 1	FEN1	sp|P39748|FEN1_HUMAN Flap endonuclease 1 OS=Homo sapiens OX=9606 GN=FEN1 PE=1 SV=1	1	11	11	11	10	11	11	9	11	11	10	11	10	11	11	9	11	11	10	11	10	11	11	9	11	11	10	11	43.4	43.4	43.4	42.592	380	380	0	125.42	By MS/MS	By MS/MS	By MS/MS	By MS/MS	By MS/MS	By MS/MS
Q96AC1;Q9BQL6	Q96AC1	3;1	3;1	3;1	Fermitin family homolog 2	FERMT2	sp|Q96AC1|FERM2_HUMAN Fermitin family homolog 2 OS=Homo sapiens OX=9606 GN=FERMT2 PE=1 SV=1	2	3	3	3	3	2	2	2	1	2	3	2	3	2	2	2	1	2	3	2	3	2	2	2	1	2	3	2	6.5	6.5	6.5	77.86	680	680;677	0	12.502	By MS/MS	By MS/MS	By MS/MS	By MS/MS	By MS/MS	By MS/MS
P07954	P07954	15	15	15	Fumarate hydratase, mitochondrial	FH	sp|P07954|FUMH_HUMAN Fumarate hydratase, mitochondrial OS=Homo sapiens OX=9606 GN=FH PE=1 SV=3	1	15	15	15	12	10	12	10	13	11	11	13	12	10	12	10	13	11	11	13	12	10	12	10	13	11	11	13	45.1	45.1	45.1	54.636	510	510	0	177.58	By MS/MS	By MS/MS	By MS/MS	By MS/MS	By MS/MS	By MS/MS
Q14192	Q14192	4	4	4	Four and a half LIM domains protein 2	FHL2	sp|Q14192|FHL2_HUMAN Four and a half LIM domains protein 2 OS=Homo sapiens OX=9606 GN=FHL2 PE=1 SV=3	1	4	4	4	0	0	2	2	0	2	1	0	0	0	2	2	0	2	1	0	0	0	2	2	0	2	1	0	17.2	17.2	17.2	32.193	279	279	0	14.85			By MS/MS	By MS/MS		By MS/MS
Q6UN15	Q6UN15	3	3	3	Pre-mRNA 3-end-processing factor FIP1	FIP1L1	sp|Q6UN15|FIP1_HUMAN Pre-mRNA 3-end-processing factor FIP1 OS=Homo sapiens OX=9606 GN=FIP1L1 PE=1 SV=1	1	3	3	3	2	1	1	0	1	1	2	2	2	1	1	0	1	1	2	2	2	1	1	0	1	1	2	2	5.4	5.4	5.4	66.526	594	594	0.00090703	6.1954	By MS/MS	By MS/MS	By matching		By matching	By MS/MS
Q9Y3D6	Q9Y3D6	1	1	1	Mitochondrial fission 1 protein	FIS1	sp|Q9Y3D6|FIS1_HUMAN Mitochondrial fission 1 protein OS=Homo sapiens OX=9606 GN=FIS1 PE=1 SV=2	1	1	1	1	1	1	1	1	0	1	1	1	1	1	1	1	0	1	1	1	1	1	1	1	0	1	1	1	7.2	7.2	7.2	16.937	152	152	0.0097163	3.5183	By matching	By matching	By matching	By matching		By matching
P62942	P62942	4	4	4	Peptidyl-prolyl cis-trans isomerase FKBP1A	FKBP1A	sp|P62942|FKB1A_HUMAN Peptidyl-prolyl cis-trans isomerase FKBP1A OS=Homo sapiens OX=9606 GN=FKBP1A PE=1 SV=2	1	4	4	4	4	4	4	4	4	4	4	4	4	4	4	4	4	4	4	4	4	4	4	4	4	4	4	4	70.4	70.4	70.4	11.951	108	108	0	74.624	By MS/MS	By MS/MS	By MS/MS	By MS/MS	By MS/MS	By MS/MS
P26885	P26885	6	6	6	Peptidyl-prolyl cis-trans isomerase FKBP2	FKBP2	sp|P26885|FKBP2_HUMAN Peptidyl-prolyl cis-trans isomerase FKBP2 OS=Homo sapiens OX=9606 GN=FKBP2 PE=1 SV=2	1	6	6	6	3	4	5	4	4	5	5	6	3	4	5	4	4	5	5	6	3	4	5	4	4	5	5	6	62	62	62	15.649	142	142	0	35.053	By MS/MS	By MS/MS	By MS/MS	By MS/MS	By MS/MS	By MS/MS
Q00688	Q00688	6	6	6	Peptidyl-prolyl cis-trans isomerase FKBP3	FKBP3	sp|Q00688|FKBP3_HUMAN Peptidyl-prolyl cis-trans isomerase FKBP3 OS=Homo sapiens OX=9606 GN=FKBP3 PE=1 SV=1	1	6	6	6	6	4	5	6	5	5	5	5	6	4	5	6	5	5	5	5	6	4	5	6	5	5	5	5	32.1	32.1	32.1	25.177	224	224	0	54.224	By MS/MS	By MS/MS	By MS/MS	By MS/MS	By MS/MS	By MS/MS
Q02790	Q02790	29	29	29	Peptidyl-prolyl cis-trans isomerase FKBP4;Peptidyl-prolyl cis-trans isomerase FKBP4, N-terminally processed	FKBP4	sp|Q02790|FKBP4_HUMAN Peptidyl-prolyl cis-trans isomerase FKBP4 OS=Homo sapiens OX=9606 GN=FKBP4 PE=1 SV=3	1	29	29	29	25	27	26	27	28	27	26	26	25	27	26	27	28	27	26	26	25	27	26	27	28	27	26	26	74.9	74.9	74.9	51.804	459	459	0	266.39	By MS/MS	By MS/MS	By MS/MS	By MS/MS	By MS/MS	By MS/MS
Q14318	Q14318	1	1	1	Peptidyl-prolyl cis-trans isomerase FKBP8	FKBP8	sp|Q14318|FKBP8_HUMAN Peptidyl-prolyl cis-trans isomerase FKBP8 OS=Homo sapiens OX=9606 GN=FKBP8 PE=1 SV=2	1	1	1	1	1	1	1	0	1	0	1	1	1	1	1	0	1	0	1	1	1	1	1	0	1	0	1	1	7	7	7	44.561	412	412	0.00053191	10.374	By MS/MS	By MS/MS	By MS/MS		By MS/MS
O95302;Q75LS8	O95302;Q75LS8	2;1	2;1	2;1	Peptidyl-prolyl cis-trans isomerase FKBP9;Putative FK506-binding protein 9-like protein	FKBP9;FKBP9P1	sp|O95302|FKBP9_HUMAN Peptidyl-prolyl cis-trans isomerase FKBP9 OS=Homo sapiens OX=9606 GN=FKBP9 PE=1 SV=2;sp|Q75LS8|FKB9L_HUMAN Putative FK506-binding protein 9-like protein OS=Homo sapiens OX=9606 GN=FKBP9P1 PE=5 SV=1	2	2	2	2	2	2	2	1	2	2	2	2	2	2	2	1	2	2	2	2	2	2	2	1	2	2	2	2	7.7	7.7	7.7	63.083	570	570;142	0	12.686	By MS/MS	By MS/MS	By MS/MS	By MS/MS	By MS/MS	By MS/MS
Q13045	Q13045	6	6	6	Protein flightless-1 homolog	FLII	sp|Q13045|FLII_HUMAN Protein flightless-1 homolog OS=Homo sapiens OX=9606 GN=FLII PE=1 SV=2	1	6	6	6	4	4	1	3	2	3	3	2	4	4	1	3	2	3	3	2	4	4	1	3	2	3	3	2	7.2	7.2	7.2	144.75	1269	1269	0	19.794	By MS/MS	By MS/MS	By matching	By MS/MS	By matching	By MS/MS
P21333	P21333	96	88	86	Filamin-A	FLNA	sp|P21333|FLNA_HUMAN Filamin-A OS=Homo sapiens OX=9606 GN=FLNA PE=1 SV=4	1	96	88	86	79	79	85	86	82	85	82	82	72	71	77	78	75	78	75	74	70	69	75	76	73	76	73	72	55.8	53.4	52	280.74	2647	2647	0	323.31	By MS/MS	By MS/MS	By MS/MS	By MS/MS	By MS/MS	By MS/MS
O75369	O75369	100	100	88	Filamin-B	FLNB	sp|O75369|FLNB_HUMAN Filamin-B OS=Homo sapiens OX=9606 GN=FLNB PE=1 SV=2	1	100	100	88	64	67	82	75	80	74	76	76	64	67	82	75	80	74	76	76	55	58	70	65	71	66	68	66	58.1	58.1	53.6	278.16	2602	2602	0	323.31	By MS/MS	By MS/MS	By MS/MS	By MS/MS	By MS/MS	By MS/MS
P49354	P49354	3	3	3	Protein farnesyltransferase/geranylgeranyltransferase type-1 subunit alpha	FNTA	sp|P49354|FNTA_HUMAN Protein farnesyltransferase/geranylgeranyltransferase type-1 subunit alpha OS=Homo sapiens OX=9606 GN=FNTA PE=1 SV=1	1	3	3	3	2	3	2	3	2	3	3	3	2	3	2	3	2	3	3	3	2	3	2	3	2	3	3	3	13.2	13.2	13.2	44.408	379	379	0	13.997	By MS/MS	By MS/MS	By MS/MS	By MS/MS	By MS/MS	By MS/MS
Q5VW36	Q5VW36	1	1	1	Focadhesin	FOCAD	sp|Q5VW36|FOCAD_HUMAN Focadhesin OS=Homo sapiens OX=9606 GN=FOCAD PE=1 SV=1	1	1	1	1	1	1	0	0	0	0	1	1	1	1	0	0	0	0	1	1	1	1	0	0	0	0	1	1	1.1	1.1	1.1	200.07	1801	1801	0.0040967	4.214	By matching	By matching
P85037;Q01167	P85037;Q01167	2;1	2;1	2;1	Forkhead box protein K1;Forkhead box protein K2	FOXK1;FOXK2	sp|P85037|FOXK1_HUMAN Forkhead box protein K1 OS=Homo sapiens OX=9606 GN=FOXK1 PE=1 SV=1;sp|Q01167|FOXK2_HUMAN Forkhead box protein K2 OS=Homo sapiens OX=9606 GN=FOXK2 PE=1 SV=3	2	2	2	2	1	1	1	1	1	1	2	1	1	1	1	1	1	1	2	1	1	1	1	1	1	1	2	1	2.9	2.9	2.9	75.456	733	733;660	0.00052029	9.8598	By MS/MS	By MS/MS	By MS/MS	By matching	By MS/MS	By MS/MS
Q16658	Q16658	26	26	26	Fascin	FSCN1	sp|Q16658|FSCN1_HUMAN Fascin OS=Homo sapiens OX=9606 GN=FSCN1 PE=1 SV=3	1	26	26	26	21	23	22	24	24	22	25	23	21	23	22	24	24	22	25	23	21	23	22	24	24	22	25	23	66.3	66.3	66.3	54.529	493	493	0	323.31	By MS/MS	By MS/MS	By MS/MS	By MS/MS	By MS/MS	By MS/MS
Q9C0B1	Q9C0B1	3	3	3	Alpha-ketoglutarate-dependent dioxygenase FTO	FTO	sp|Q9C0B1|FTO_HUMAN Alpha-ketoglutarate-dependent dioxygenase FTO OS=Homo sapiens OX=9606 GN=FTO PE=1 SV=3	1	3	3	3	3	2	2	3	3	3	3	3	3	2	2	3	3	3	3	3	3	2	2	3	3	3	3	3	9.7	9.7	9.7	58.281	505	505	0	24.031	By MS/MS	By MS/MS	By MS/MS	By MS/MS	By MS/MS	By MS/MS
Q8IY81	Q8IY81	6	6	6	pre-rRNA processing protein FTSJ3	FTSJ3	sp|Q8IY81|SPB1_HUMAN pre-rRNA processing protein FTSJ3 OS=Homo sapiens OX=9606 GN=FTSJ3 PE=1 SV=2	1	6	6	6	3	4	5	6	4	4	5	3	3	4	5	6	4	4	5	3	3	4	5	6	4	4	5	3	11.9	11.9	11.9	96.557	847	847	0	37.604	By MS/MS	By MS/MS	By MS/MS	By MS/MS	By MS/MS	By MS/MS
Q96AE4	Q96AE4	18	15	15	Far upstream element-binding protein 1	FUBP1	sp|Q96AE4|FUBP1_HUMAN Far upstream element-binding protein 1 OS=Homo sapiens OX=9606 GN=FUBP1 PE=1 SV=3	1	18	15	15	14	14	14	13	12	15	16	15	11	11	11	10	9	12	13	12	11	11	11	10	9	12	13	12	33.7	31.2	31.2	67.56	644	644	0	126.17	By MS/MS	By MS/MS	By MS/MS	By MS/MS	By MS/MS	By MS/MS
Q96I24	Q96I24	9	7	7	Far upstream element-binding protein 3	FUBP3	sp|Q96I24|FUBP3_HUMAN Far upstream element-binding protein 3 OS=Homo sapiens OX=9606 GN=FUBP3 PE=1 SV=2	1	9	7	7	6	3	6	6	4	6	6	3	4	1	4	4	2	4	4	1	4	1	4	4	2	4	4	1	21	19.4	19.4	61.64	572	572	0	21.715	By MS/MS	By matching	By MS/MS	By MS/MS	By matching	By MS/MS
P04066	P04066	1	1	1	Tissue alpha-L-fucosidase	FUCA1	sp|P04066|FUCO_HUMAN Tissue alpha-L-fucosidase OS=Homo sapiens OX=9606 GN=FUCA1 PE=1 SV=4	1	1	1	1	1	1	1	0	1	1	1	1	1	1	1	0	1	1	1	1	1	1	1	0	1	1	1	1	3.6	3.6	3.6	53.688	466	466	0.0052653	4.037	By MS/MS	By MS/MS	By MS/MS		By MS/MS	By MS/MS
P35637	P35637	9	7	7	RNA-binding protein FUS	FUS	sp|P35637|FUS_HUMAN RNA-binding protein FUS OS=Homo sapiens OX=9606 GN=FUS PE=1 SV=1	1	9	7	7	8	5	7	7	8	8	8	8	6	3	5	5	6	6	6	6	6	3	5	5	6	6	6	6	22.6	20.9	20.9	53.425	526	526	0	70.878	By MS/MS	By MS/MS	By MS/MS	By MS/MS	By MS/MS	By MS/MS
P51114	P51114	14	14	13	Fragile X mental retardation syndrome-related protein 1	FXR1	sp|P51114|FXR1_HUMAN Fragile X mental retardation syndrome-related protein 1 OS=Homo sapiens OX=9606 GN=FXR1 PE=1 SV=3	1	14	14	13	10	9	10	10	12	10	10	11	10	9	10	10	12	10	10	11	9	8	9	9	11	9	9	10	28	28	26.7	69.72	621	621	0	57.547	By MS/MS	By MS/MS	By MS/MS	By MS/MS	By MS/MS	By MS/MS
P51116	P51116	3	2	2	Fragile X mental retardation syndrome-related protein 2	FXR2	sp|P51116|FXR2_HUMAN Fragile X mental retardation syndrome-related protein 2 OS=Homo sapiens OX=9606 GN=FXR2 PE=1 SV=2	1	3	2	2	2	2	2	2	3	2	2	2	1	1	1	1	2	1	1	1	1	1	1	1	2	1	1	1	6.2	5.1	5.1	74.222	673	673	0.00054407	11.112	By MS/MS	By MS/MS	By MS/MS	By MS/MS	By MS/MS	By MS/MS
Q13283	Q13283	17	17	16	Ras GTPase-activating protein-binding protein 1	G3BP1	sp|Q13283|G3BP1_HUMAN Ras GTPase-activating protein-binding protein 1 OS=Homo sapiens OX=9606 GN=G3BP1 PE=1 SV=1	1	17	17	16	14	14	16	16	14	16	16	15	14	14	16	16	14	16	16	15	13	13	15	15	13	15	15	14	48.5	48.5	46.8	52.164	466	466	0	212.85	By MS/MS	By MS/MS	By MS/MS	By MS/MS	By MS/MS	By MS/MS
Q9UN86	Q9UN86	12	11	11	Ras GTPase-activating protein-binding protein 2	G3BP2	sp|Q9UN86|G3BP2_HUMAN Ras GTPase-activating protein-binding protein 2 OS=Homo sapiens OX=9606 GN=G3BP2 PE=1 SV=2	1	12	11	11	8	11	10	9	8	11	9	9	7	10	9	8	7	10	8	8	7	10	9	8	7	10	8	8	34	32.4	32.4	54.12	482	482	0	46.65	By MS/MS	By MS/MS	By MS/MS	By MS/MS	By MS/MS	By MS/MS
P11413	P11413	36	36	36	Glucose-6-phosphate 1-dehydrogenase	G6PD	sp|P11413|G6PD_HUMAN Glucose-6-phosphate 1-dehydrogenase OS=Homo sapiens OX=9606 GN=G6PD PE=1 SV=4	1	36	36	36	29	30	30	27	28	28	33	32	29	30	30	27	28	28	33	32	29	30	30	27	28	28	33	32	82.9	82.9	82.9	59.256	515	515	0	270.6	By MS/MS	By MS/MS	By MS/MS	By MS/MS	By MS/MS	By MS/MS
P10253	P10253	11	11	11	Lysosomal alpha-glucosidase;76 kDa lysosomal alpha-glucosidase;70 kDa lysosomal alpha-glucosidase	GAA	sp|P10253|LYAG_HUMAN Lysosomal alpha-glucosidase OS=Homo sapiens OX=9606 GN=GAA PE=1 SV=4	1	11	11	11	9	7	8	8	8	7	8	11	9	7	8	8	8	7	8	11	9	7	8	8	8	7	8	11	18.3	18.3	18.3	105.32	952	952	0	74.073	By MS/MS	By MS/MS	By MS/MS	By MS/MS	By MS/MS	By MS/MS
Q8TAE8	Q8TAE8	1	1	1	Growth arrest and DNA damage-inducible proteins-interacting protein 1	GADD45GIP1	sp|Q8TAE8|G45IP_HUMAN Growth arrest and DNA damage-inducible proteins-interacting protein 1 OS=Homo sapiens OX=9606 GN=GADD45GIP1 PE=1 SV=1	1	1	1	1	1	1	1	1	0	1	1	1	1	1	1	1	0	1	1	1	1	1	1	1	0	1	1	1	4.5	4.5	4.5	25.384	222	222	0.0075788	3.8287	By matching	By matching	By MS/MS	By matching		By MS/MS
O14976	O14976	3	3	3	Cyclin-G-associated kinase	GAK	sp|O14976|GAK_HUMAN Cyclin-G-associated kinase OS=Homo sapiens OX=9606 GN=GAK PE=1 SV=2	1	3	3	3	2	2	2	2	2	1	3	2	2	2	2	2	2	1	3	2	2	2	2	2	2	1	3	2	3.7	3.7	3.7	143.19	1311	1311	0	30.63	By MS/MS	By MS/MS	By MS/MS	By MS/MS	By MS/MS	By MS/MS
Q14376	Q14376	7	7	7	UDP-glucose 4-epimerase	GALE	sp|Q14376|GALE_HUMAN UDP-glucose 4-epimerase OS=Homo sapiens OX=9606 GN=GALE PE=1 SV=2	1	7	7	7	4	3	4	6	5	4	5	2	4	3	4	6	5	4	5	2	4	3	4	6	5	4	5	2	30.2	30.2	30.2	38.281	348	348	0	38.232	By MS/MS	By MS/MS	By MS/MS	By MS/MS	By MS/MS	By MS/MS
P51570	P51570	4	4	4	Galactokinase	GALK1	sp|P51570|GALK1_HUMAN Galactokinase OS=Homo sapiens OX=9606 GN=GALK1 PE=1 SV=1	1	4	4	4	1	1	2	1	1	1	4	3	1	1	2	1	1	1	4	3	1	1	2	1	1	1	4	3	29.1	29.1	29.1	42.272	392	392	0	18.096	By MS/MS	By MS/MS	By MS/MS	By MS/MS	By MS/MS	By MS/MS
Q96C23	Q96C23	1	1	1	Aldose 1-epimerase	GALM	sp|Q96C23|GALM_HUMAN Aldose 1-epimerase OS=Homo sapiens OX=9606 GN=GALM PE=1 SV=1	1	1	1	1	1	1	0	1	0	0	0	1	1	1	0	1	0	0	0	1	1	1	0	1	0	0	0	1	4.1	4.1	4.1	37.765	342	342	0.0079491	3.7919	By MS/MS	By matching		By MS/MS
Q14353	Q14353	3	3	3	Guanidinoacetate N-methyltransferase	GAMT	sp|Q14353|GAMT_HUMAN Guanidinoacetate N-methyltransferase OS=Homo sapiens OX=9606 GN=GAMT PE=1 SV=1	1	3	3	3	2	3	2	0	2	3	3	3	2	3	2	0	2	3	3	3	2	3	2	0	2	3	3	3	21.6	21.6	21.6	26.318	236	236	0	12.6	By MS/MS	By MS/MS	By MS/MS		By MS/MS	By MS/MS
Q9H2C0	Q9H2C0	2	2	2	Gigaxonin	GAN	sp|Q9H2C0|GAN_HUMAN Gigaxonin OS=Homo sapiens OX=9606 GN=GAN PE=1 SV=1	1	2	2	2	1	1	1	0	1	0	1	1	1	1	1	0	1	0	1	1	1	1	1	0	1	0	1	1	6	6	6	67.638	597	597	0.00046926	6.9959	By MS/MS	By MS/MS	By MS/MS		By matching
Q14697	Q14697	41	41	41	Neutral alpha-glucosidase AB	GANAB	sp|Q14697|GANAB_HUMAN Neutral alpha-glucosidase AB OS=Homo sapiens OX=9606 GN=GANAB PE=1 SV=3	1	41	41	41	36	35	36	39	38	38	34	35	36	35	36	39	38	38	34	35	36	35	36	39	38	38	34	35	55.1	55.1	55.1	106.87	944	944	0	323.31	By MS/MS	By MS/MS	By MS/MS	By MS/MS	By MS/MS	By MS/MS
P04406;O14556	P04406	19;1	19;1	19;1	Glyceraldehyde-3-phosphate dehydrogenase	GAPDH	sp|P04406|G3P_HUMAN Glyceraldehyde-3-phosphate dehydrogenase OS=Homo sapiens OX=9606 GN=GAPDH PE=1 SV=3	2	19	19	19	19	19	19	19	19	19	19	19	19	19	19	19	19	19	19	19	19	19	19	19	19	19	19	19	78.8	78.8	78.8	36.053	335	335;408	0	323.31	By MS/MS	By MS/MS	By MS/MS	By MS/MS	By MS/MS	By MS/MS
Q14C86	Q14C86	3	3	3	GTPase-activating protein and VPS9 domain-containing protein 1	GAPVD1	sp|Q14C86|GAPD1_HUMAN GTPase-activating protein and VPS9 domain-containing protein 1 OS=Homo sapiens OX=9606 GN=GAPVD1 PE=1 SV=2	1	3	3	3	1	3	0	0	0	1	0	0	1	3	0	0	0	1	0	0	1	3	0	0	0	1	0	0	2.8	2.8	2.8	164.98	1478	1478	0.0004902	8.1932	By MS/MS	By MS/MS				By MS/MS
Q9NY12	Q9NY12	5	5	5	H/ACA ribonucleoprotein complex subunit 1	GAR1	sp|Q9NY12|GAR1_HUMAN H/ACA ribonucleoprotein complex subunit 1 OS=Homo sapiens OX=9606 GN=GAR1 PE=1 SV=1	1	5	5	5	4	5	3	4	4	4	3	3	4	5	3	4	4	4	3	3	4	5	3	4	4	4	3	3	25.8	25.8	25.8	22.348	217	217	0	30.904	By MS/MS	By MS/MS	By MS/MS	By MS/MS	By MS/MS	By MS/MS
P41250	P41250	24	24	24	Glycine--tRNA ligase	GARS	sp|P41250|GARS_HUMAN Glycine--tRNA ligase OS=Homo sapiens OX=9606 GN=GARS PE=1 SV=3	1	24	24	24	21	22	22	21	22	22	23	21	21	22	22	21	22	22	23	21	21	22	22	21	22	22	23	21	46.7	46.7	46.7	83.165	739	739	0	242.31	By MS/MS	By MS/MS	By MS/MS	By MS/MS	By MS/MS	By MS/MS
P22102	P22102	29	29	29	Trifunctional purine biosynthetic protein adenosine-3;Phosphoribosylamine--glycine ligase;Phosphoribosylformylglycinamidine cyclo-ligase;Phosphoribosylglycinamide formyltransferase	GART	sp|P22102|PUR2_HUMAN Trifunctional purine biosynthetic protein adenosine-3 OS=Homo sapiens OX=9606 GN=GART PE=1 SV=1	1	29	29	29	21	26	23	20	22	22	22	24	21	26	23	20	22	22	22	24	21	26	23	20	22	22	22	24	42.6	42.6	42.6	107.77	1010	1010	0	273.5	By MS/MS	By MS/MS	By MS/MS	By MS/MS	By MS/MS	By MS/MS
Q8WXI9;Q86YP4	Q8WXI9	3;1	3;1	3;1	Transcriptional repressor p66-beta	GATAD2B	sp|Q8WXI9|P66B_HUMAN Transcriptional repressor p66-beta OS=Homo sapiens OX=9606 GN=GATAD2B PE=1 SV=1	2	3	3	3	0	1	1	1	0	1	2	0	0	1	1	1	0	1	2	0	0	1	1	1	0	1	2	0	6.2	6.2	6.2	65.26	593	593;633	0.00049603	8.4419		By MS/MS	By matching	By matching		By MS/MS
Q04446	Q04446	5	5	5	1,4-alpha-glucan-branching enzyme	GBE1	sp|Q04446|GLGB_HUMAN 1,4-alpha-glucan-branching enzyme OS=Homo sapiens OX=9606 GN=GBE1 PE=1 SV=3	1	5	5	5	3	3	3	3	2	1	3	4	3	3	3	3	2	1	3	4	3	3	3	3	2	1	3	4	13.4	13.4	13.4	80.473	702	702	0	29.891	By MS/MS	By MS/MS	By MS/MS	By MS/MS	By MS/MS	By MS/MS
Q92538	Q92538	7	7	7	Golgi-specific brefeldin A-resistance guanine nucleotide exchange factor 1	GBF1	sp|Q92538|GBF1_HUMAN Golgi-specific brefeldin A-resistance guanine nucleotide exchange factor 1 OS=Homo sapiens OX=9606 GN=GBF1 PE=1 SV=2	1	7	7	7	4	3	4	3	3	3	5	4	4	3	4	3	3	3	5	4	4	3	4	3	3	3	5	4	6.7	6.7	6.7	206.44	1859	1859	0	23.363	By MS/MS	By MS/MS	By MS/MS	By MS/MS	By MS/MS	By matching
Q8IWJ2	Q8IWJ2	2	2	2	GRIP and coiled-coil domain-containing protein 2	GCC2	sp|Q8IWJ2|GCC2_HUMAN GRIP and coiled-coil domain-containing protein 2 OS=Homo sapiens OX=9606 GN=GCC2 PE=1 SV=4	1	2	2	2	0	0	0	0	1	0	0	1	0	0	0	0	1	0	0	1	0	0	0	0	1	0	0	1	1.4	1.4	1.4	195.91	1684	1684	0.0033209	4.395					By MS/MS
P48506	P48506	4	4	4	Glutamate--cysteine ligase catalytic subunit	GCLC	sp|P48506|GSH1_HUMAN Glutamate--cysteine ligase catalytic subunit OS=Homo sapiens OX=9606 GN=GCLC PE=1 SV=2	1	4	4	4	2	4	3	2	2	1	3	3	2	4	3	2	2	1	3	3	2	4	3	2	2	1	3	3	8.8	8.8	8.8	72.765	637	637	0	20.841	By MS/MS	By MS/MS	By matching	By MS/MS	By matching	By matching
Q92616	Q92616	59	59	59	Translational activator GCN1	GCN1L1	sp|Q92616|GCN1_HUMAN eIF-2-alpha kinase activator GCN1 OS=Homo sapiens OX=9606 GN=GCN1 PE=1 SV=6	1	59	59	59	48	43	43	48	43	45	47	45	48	43	43	48	43	45	47	45	48	43	43	48	43	45	47	45	33.2	33.2	33.2	292.75	2671	2671	0	323.31	By MS/MS	By MS/MS	By MS/MS	By MS/MS	By MS/MS	By MS/MS
P23434	P23434	3	3	3	Glycine cleavage system H protein, mitochondrial	GCSH	sp|P23434|GCSH_HUMAN Glycine cleavage system H protein, mitochondrial OS=Homo sapiens OX=9606 GN=GCSH PE=1 SV=2	1	3	3	3	2	2	3	3	3	2	3	3	2	2	3	3	3	2	3	3	2	2	3	3	3	2	3	3	38.7	38.7	38.7	18.884	173	173	0	32.52	By MS/MS	By MS/MS	By MS/MS	By MS/MS	By MS/MS	By MS/MS
Q9Y2T3	Q9Y2T3	13	13	13	Guanine deaminase	GDA	sp|Q9Y2T3|GUAD_HUMAN Guanine deaminase OS=Homo sapiens OX=9606 GN=GDA PE=1 SV=1	1	13	13	13	6	9	6	7	7	8	7	7	6	9	6	7	7	8	7	7	6	9	6	7	7	8	7	7	49.6	49.6	49.6	51.002	454	454	0	82.031	By MS/MS	By MS/MS	By MS/MS	By MS/MS	By MS/MS	By MS/MS
Q99988	Q99988	10	10	10	Growth/differentiation factor 15	GDF15	sp|Q99988|GDF15_HUMAN Growth/differentiation factor 15 OS=Homo sapiens OX=9606 GN=GDF15 PE=1 SV=3	1	10	10	10	5	6	6	5	5	8	5	7	5	6	6	5	5	8	5	7	5	6	6	5	5	8	5	7	52.9	52.9	52.9	34.14	308	308	0	79.573	By MS/MS	By MS/MS	By MS/MS	By MS/MS	By MS/MS	By MS/MS
P31150	P31150	21	13	13	Rab GDP dissociation inhibitor alpha	GDI1	sp|P31150|GDIA_HUMAN Rab GDP dissociation inhibitor alpha OS=Homo sapiens OX=9606 GN=GDI1 PE=1 SV=2	1	21	13	13	18	16	19	18	18	18	18	18	10	9	11	12	11	11	11	10	10	9	11	12	11	11	11	10	65.1	44.1	44.1	50.582	447	447	0	153.5	By MS/MS	By MS/MS	By MS/MS	By MS/MS	By MS/MS	By MS/MS
P50395	P50395	23	23	15	Rab GDP dissociation inhibitor beta	GDI2	sp|P50395|GDIB_HUMAN Rab GDP dissociation inhibitor beta OS=Homo sapiens OX=9606 GN=GDI2 PE=1 SV=2	1	23	23	15	21	20	23	20	21	21	19	22	21	20	23	20	21	21	19	22	13	13	15	14	14	14	12	14	70.6	70.6	49.4	50.663	445	445	0	323.31	By MS/MS	By MS/MS	By MS/MS	By MS/MS	By MS/MS	By MS/MS
P57678	P57678	2	2	2	Gem-associated protein 4	GEMIN4	sp|P57678|GEMI4_HUMAN Gem-associated protein 4 OS=Homo sapiens OX=9606 GN=GEMIN4 PE=1 SV=2	1	2	2	2	1	1	1	0	1	2	1	1	1	1	1	0	1	2	1	1	1	1	1	0	1	2	1	1	4.4	4.4	4.4	120.04	1058	1058	0.000516	9.5992	By matching	By matching	By matching		By matching	By MS/MS
Q8TEQ6	Q8TEQ6	5	5	5	Gem-associated protein 5	GEMIN5	sp|Q8TEQ6|GEMI5_HUMAN Gem-associated protein 5 OS=Homo sapiens OX=9606 GN=GEMIN5 PE=1 SV=3	1	5	5	5	3	4	2	2	2	4	2	2	3	4	2	2	2	4	2	2	3	4	2	2	2	4	2	2	4.3	4.3	4.3	168.59	1508	1508	0	16.349	By MS/MS	By MS/MS	By MS/MS	By MS/MS	By MS/MS	By MS/MS
Q96RP9	Q96RP9	2	2	2	Elongation factor G, mitochondrial	GFM1	sp|Q96RP9|EFGM_HUMAN Elongation factor G, mitochondrial OS=Homo sapiens OX=9606 GN=GFM1 PE=1 SV=2	1	2	2	2	2	2	2	2	2	2	1	2	2	2	2	2	2	2	1	2	2	2	2	2	2	2	1	2	5.6	5.6	5.6	83.471	751	751	0	14.61	By MS/MS	By MS/MS	By MS/MS	By matching	By MS/MS	By MS/MS
Q969S9	Q969S9	1	1	1	Ribosome-releasing factor 2, mitochondrial	GFM2	sp|Q969S9|RRF2M_HUMAN Ribosome-releasing factor 2, mitochondrial OS=Homo sapiens OX=9606 GN=GFM2 PE=1 SV=1	1	1	1	1	1	1	1	1	1	1	1	1	1	1	1	1	1	1	1	1	1	1	1	1	1	1	1	1	2.4	2.4	2.4	86.6	779	779	0.00049677	8.4833	By MS/MS	By MS/MS	By MS/MS	By MS/MS	By MS/MS	By MS/MS
Q06210;O94808	Q06210	17;3	17;3	17;3	Glutamine--fructose-6-phosphate aminotransferase [isomerizing] 1	GFPT1	sp|Q06210|GFPT1_HUMAN Glutamine--fructose-6-phosphate aminotransferase [isomerizing] 1 OS=Homo sapiens OX=9606 GN=GFPT1 PE=1 SV=3	2	17	17	17	12	12	12	11	12	10	10	13	12	12	12	11	12	10	10	13	12	12	12	11	12	10	10	13	29.9	29.9	29.9	78.806	699	699;682	0	112.11	By MS/MS	By MS/MS	By MS/MS	By MS/MS	By MS/MS	By MS/MS
O75223	O75223	4	4	4	Gamma-glutamylcyclotransferase	GGCT	sp|O75223|GGCT_HUMAN Gamma-glutamylcyclotransferase OS=Homo sapiens OX=9606 GN=GGCT PE=1 SV=1	1	4	4	4	2	2	2	4	4	3	1	3	2	2	2	4	4	3	1	3	2	2	2	4	4	3	1	3	30.3	30.3	30.3	21.007	188	188	0	16.745	By MS/MS	By MS/MS	By MS/MS	By MS/MS	By MS/MS	By MS/MS
Q92820	Q92820	4	4	4	Gamma-glutamyl hydrolase	GGH	sp|Q92820|GGH_HUMAN Gamma-glutamyl hydrolase OS=Homo sapiens OX=9606 GN=GGH PE=1 SV=2	1	4	4	4	3	3	3	4	3	3	3	3	3	3	3	4	3	3	3	3	3	3	3	4	3	3	3	3	20.4	20.4	20.4	35.964	318	318	0	54.058	By MS/MS	By MS/MS	By MS/MS	By MS/MS	By MS/MS	By MS/MS
Q9NWU2	Q9NWU2	1	1	1	Glucose-induced degradation protein 8 homolog	GID8	sp|Q9NWU2|GID8_HUMAN Glucose-induced degradation protein 8 homolog OS=Homo sapiens OX=9606 GN=GID8 PE=1 SV=1	1	1	1	1	1	1	1	1	1	1	1	1	1	1	1	1	1	1	1	1	1	1	1	1	1	1	1	1	9.6	9.6	9.6	26.748	228	228	0	14.239	By MS/MS	By MS/MS	By MS/MS	By MS/MS	By MS/MS	By MS/MS
Q6Y7W6	Q6Y7W6	4	4	4	PERQ amino acid-rich with GYF domain-containing protein 2	GIGYF2	sp|Q6Y7W6|GGYF2_HUMAN GRB10-interacting GYF protein 2 OS=Homo sapiens OX=9606 GN=GIGYF2 PE=1 SV=1	1	4	4	4	2	1	4	3	2	2	2	1	2	1	4	3	2	2	2	1	2	1	4	3	2	2	2	1	5.7	5.7	5.7	150.07	1299	1299	0	25.406	By MS/MS	By matching	By MS/MS	By MS/MS	By MS/MS	By MS/MS
Q9Y248	Q9Y248	1	1	1	DNA replication complex GINS protein PSF2	GINS2	sp|Q9Y248|PSF2_HUMAN DNA replication complex GINS protein PSF2 OS=Homo sapiens OX=9606 GN=GINS2 PE=1 SV=1	1	1	1	1	1	1	1	1	1	1	1	1	1	1	1	1	1	1	1	1	1	1	1	1	1	1	1	1	13.5	13.5	13.5	21.427	185	185	0.0033031	4.3035	By matching	By MS/MS	By MS/MS	By matching	By matching	By matching
O14908;Q8TF64	O14908;Q8TF64	2;1	2;1	2;1	PDZ domain-containing protein GIPC1;PDZ domain-containing protein GIPC3	GIPC1;GIPC3	sp|O14908|GIPC1_HUMAN PDZ domain-containing protein GIPC1 OS=Homo sapiens OX=9606 GN=GIPC1 PE=1 SV=2;sp|Q8TF64|GIPC3_HUMAN PDZ domain-containing protein GIPC3 OS=Homo sapiens OX=9606 GN=GIPC3 PE=1 SV=1	2	2	2	2	0	2	1	2	2	1	1	1	0	2	1	2	2	1	1	1	0	2	1	2	2	1	1	1	12.3	12.3	12.3	36.049	333	333;312	0	13.692		By MS/MS	By matching	By MS/MS	By MS/MS	By matching
Q8TF65	Q8TF65	1	1	1	PDZ domain-containing protein GIPC2	GIPC2	sp|Q8TF65|GIPC2_HUMAN PDZ domain-containing protein GIPC2 OS=Homo sapiens OX=9606 GN=GIPC2 PE=1 SV=1	1	1	1	1	1	1	1	1	1	1	1	1	1	1	1	1	1	1	1	1	1	1	1	1	1	1	1	1	5.4	5.4	5.4	34.354	315	315	0.0013465	5.94	By MS/MS	By MS/MS	By matching	By matching	By MS/MS	By MS/MS
Q9Y2X7	Q9Y2X7	2	2	2	ARF GTPase-activating protein GIT1	GIT1	sp|Q9Y2X7|GIT1_HUMAN ARF GTPase-activating protein GIT1 OS=Homo sapiens OX=9606 GN=GIT1 PE=1 SV=2	1	2	2	2	1	1	1	1	1	1	2	1	1	1	1	1	1	1	2	1	1	1	1	1	1	1	2	1	3.7	3.7	3.7	84.34	761	761	0.00050607	9.0871	By MS/MS	By MS/MS	By MS/MS	By MS/MS	By MS/MS	By MS/MS
P16278	P16278	3	3	3	Beta-galactosidase	GLB1	sp|P16278|BGAL_HUMAN Beta-galactosidase OS=Homo sapiens OX=9606 GN=GLB1 PE=1 SV=2	1	3	3	3	2	2	2	1	2	2	1	2	2	2	2	1	2	2	1	2	2	2	2	1	2	2	1	2	7.5	7.5	7.5	76.074	677	677	0.00054171	11.038	By MS/MS	By MS/MS	By MS/MS	By MS/MS	By MS/MS	By MS/MS
Q92896	Q92896	15	15	15	Golgi apparatus protein 1	GLG1	sp|Q92896|GSLG1_HUMAN Golgi apparatus protein 1 OS=Homo sapiens OX=9606 GN=GLG1 PE=1 SV=2	1	15	15	15	7	11	13	11	11	10	9	11	7	11	13	11	11	10	9	11	7	11	13	11	11	10	9	11	15.6	15.6	15.6	134.55	1179	1179	0	101.85	By MS/MS	By MS/MS	By MS/MS	By MS/MS	By MS/MS	By MS/MS
Q92990	Q92990	2	2	2	Glomulin	GLMN	sp|Q92990|GLMN_HUMAN Glomulin OS=Homo sapiens OX=9606 GN=GLMN PE=1 SV=2	1	2	2	2	1	2	1	1	1	1	1	2	1	2	1	1	1	1	1	2	1	2	1	1	1	1	1	2	5.9	5.9	5.9	68.207	594	594	0.00049237	8.2899	By MS/MS	By MS/MS	By MS/MS	By MS/MS	By MS/MS	By MS/MS
Q04760	Q04760	9	9	9	Lactoylglutathione lyase	GLO1	sp|Q04760|LGUL_HUMAN Lactoylglutathione lyase OS=Homo sapiens OX=9606 GN=GLO1 PE=1 SV=4	1	9	9	9	9	9	9	9	9	9	9	9	9	9	9	9	9	9	9	9	9	9	9	9	9	9	9	9	52.2	52.2	52.2	20.777	184	184	0	54.582	By MS/MS	By MS/MS	By MS/MS	By MS/MS	By MS/MS	By MS/MS
Q9HC38	Q9HC38	9	9	9	Glyoxalase domain-containing protein 4	GLOD4	sp|Q9HC38|GLOD4_HUMAN Glyoxalase domain-containing protein 4 OS=Homo sapiens OX=9606 GN=GLOD4 PE=1 SV=1	1	9	9	9	9	8	8	7	8	7	8	9	9	8	8	7	8	7	8	9	9	8	8	7	8	7	8	9	35.1	35.1	35.1	34.793	313	313	0	45.318	By MS/MS	By MS/MS	By MS/MS	By MS/MS	By MS/MS	By MS/MS
P35754	P35754	2	2	2	Glutaredoxin-1	GLRX	sp|P35754|GLRX1_HUMAN Glutaredoxin-1 OS=Homo sapiens OX=9606 GN=GLRX PE=1 SV=2	1	2	2	2	2	2	1	2	2	2	2	1	2	2	1	2	2	2	2	1	2	2	1	2	2	2	2	1	37.7	37.7	37.7	11.776	106	106	0	94.719	By MS/MS	By matching	By matching	By MS/MS	By MS/MS	By matching
O76003	O76003	4	4	4	Glutaredoxin-3	GLRX3	sp|O76003|GLRX3_HUMAN Glutaredoxin-3 OS=Homo sapiens OX=9606 GN=GLRX3 PE=1 SV=2	1	4	4	4	3	2	3	3	3	4	2	3	3	2	3	3	3	4	2	3	3	2	3	3	3	4	2	3	14.6	14.6	14.6	37.432	335	335	0	18.625	By MS/MS	By MS/MS	By MS/MS	By MS/MS	By MS/MS	By MS/MS
O94925	O94925	21	21	21	Glutaminase kidney isoform, mitochondrial	GLS	sp|O94925|GLSK_HUMAN Glutaminase kidney isoform, mitochondrial OS=Homo sapiens OX=9606 GN=GLS PE=1 SV=1	1	21	21	21	14	15	15	13	14	14	16	14	14	15	15	13	14	14	16	14	14	15	15	13	14	14	16	14	45.1	45.1	45.1	73.46	669	669	0	207.28	By MS/MS	By MS/MS	By MS/MS	By MS/MS	By MS/MS	By MS/MS
Q9NZM5	Q9NZM5	1	1	1	Glioma tumor suppressor candidate region gene 2 protein	GLTSCR2	sp|Q9NZM5|NOP53_HUMAN Ribosome biogenesis protein NOP53 OS=Homo sapiens OX=9606 GN=NOP53 PE=1 SV=2	1	1	1	1	0	0	0	0	0	0	1	0	0	0	0	0	0	0	1	0	0	0	0	0	0	0	1	0	3.8	3.8	3.8	54.389	478	478	0.0075939	3.8446
P00367;P49448	P00367;P49448	24;17	24;17	24;17	Glutamate dehydrogenase 1, mitochondrial;Glutamate dehydrogenase 2, mitochondrial	GLUD1;GLUD2	sp|P00367|DHE3_HUMAN Glutamate dehydrogenase 1, mitochondrial OS=Homo sapiens OX=9606 GN=GLUD1 PE=1 SV=2;sp|P49448|DHE4_HUMAN Glutamate dehydrogenase 2, mitochondrial OS=Homo sapiens OX=9606 GN=GLUD2 PE=1 SV=2	2	24	24	24	18	13	17	18	17	16	21	17	18	13	17	18	17	16	21	17	18	13	17	18	17	16	21	17	59.5	59.5	59.5	61.397	558	558;558	0	138.46	By MS/MS	By MS/MS	By MS/MS	By MS/MS	By MS/MS	By MS/MS
P15104	P15104	4	4	4	Glutamine synthetase	GLUL	sp|P15104|GLNA_HUMAN Glutamine synthetase OS=Homo sapiens OX=9606 GN=GLUL PE=1 SV=4	1	4	4	4	1	2	1	1	1	2	2	1	1	2	1	1	1	2	2	1	1	2	1	1	1	2	2	1	14.7	14.7	14.7	42.064	373	373	0	12.961	By MS/MS	By MS/MS	By matching	By matching	By matching	By MS/MS
P60983;O60234	P60983	3;1	3;1	3;1	Glia maturation factor beta	GMFB	sp|P60983|GMFB_HUMAN Glia maturation factor beta OS=Homo sapiens OX=9606 GN=GMFB PE=1 SV=2	2	3	3	3	2	1	2	2	2	2	2	2	2	1	2	2	2	2	2	2	2	1	2	2	2	2	2	2	25.4	25.4	25.4	16.713	142	142;142	0	14.866	By MS/MS	By matching	By MS/MS	By MS/MS	By MS/MS	By MS/MS
Q9Y5P6	Q9Y5P6	2	2	2	Mannose-1-phosphate guanyltransferase beta	GMPPB	sp|Q9Y5P6|GMPPB_HUMAN Mannose-1-phosphate guanyltransferase beta OS=Homo sapiens OX=9606 GN=GMPPB PE=1 SV=2	1	2	2	2	1	1	1	0	0	1	0	1	1	1	1	0	0	1	0	1	1	1	1	0	0	1	0	1	8.9	8.9	8.9	39.834	360	360	0.0029686	4.7733	By MS/MS	By matching	By MS/MS			By MS/MS
P49915	P49915	23	23	23	GMP synthase [glutamine-hydrolyzing]	GMPS	sp|P49915|GUAA_HUMAN GMP synthase [glutamine-hydrolyzing] OS=Homo sapiens OX=9606 GN=GMPS PE=1 SV=1	1	23	23	23	17	14	18	18	18	15	16	13	17	14	18	18	18	15	16	13	17	14	18	18	18	15	16	13	48.1	48.1	48.1	76.715	693	693	0	153.21	By MS/MS	By MS/MS	By MS/MS	By MS/MS	By MS/MS	By MS/MS
P29992;O95837;P50148	P29992;O95837;P50148	4;2;2	4;2;2	4;2;2	Guanine nucleotide-binding protein subunit alpha-11;Guanine nucleotide-binding protein subunit alpha-14;Guanine nucleotide-binding protein G(q) subunit alpha	GNA11;GNA14;GNAQ	sp|P29992|GNA11_HUMAN Guanine nucleotide-binding protein subunit alpha-11 OS=Homo sapiens OX=9606 GN=GNA11 PE=1 SV=2;sp|O95837|GNA14_HUMAN Guanine nucleotide-binding protein subunit alpha-14 OS=Homo sapiens OX=9606 GN=GNA14 PE=1 SV=1;sp|P50148|GNAQ_HUMAN G	3	4	4	4	2	3	2	2	1	3	3	3	2	3	2	2	1	3	3	3	2	3	2	2	1	3	3	3	16.7	16.7	16.7	42.123	359	359;355;359	0	15.053	By MS/MS	By MS/MS	By MS/MS	By MS/MS	By MS/MS	By MS/MS
P63096	P63096	10	4	4	Guanine nucleotide-binding protein G(i) subunit alpha-1	GNAI1	sp|P63096|GNAI1_HUMAN Guanine nucleotide-binding protein G(i) subunit alpha-1 OS=Homo sapiens OX=9606 GN=GNAI1 PE=1 SV=2	1	10	4	4	5	4	8	6	8	9	5	4	1	1	3	2	3	3	1	2	1	1	3	2	3	3	1	2	38.7	20.1	20.1	40.361	354	354	0	18.087	By MS/MS	By MS/MS	By MS/MS	By MS/MS	By MS/MS	By MS/MS
P04899;P09471;P11488;P19087;A8MTJ3;P38405	P04899	13;2;1;1;1;1	13;2;1;1;1;1	7;0;0;0;0;0	Guanine nucleotide-binding protein G(i) subunit alpha-2	GNAI2	sp|P04899|GNAI2_HUMAN Guanine nucleotide-binding protein G(i) subunit alpha-2 OS=Homo sapiens OX=9606 GN=GNAI2 PE=1 SV=3	6	13	13	7	6	7	11	8	11	12	8	7	6	7	11	8	11	12	8	7	2	4	6	4	6	6	4	5	50.7	50.7	32.1	40.45	355	355;354;350;354;354;381	0	78.89	By MS/MS	By MS/MS	By MS/MS	By MS/MS	By MS/MS	By MS/MS
P08754	P08754	8	3	3	Guanine nucleotide-binding protein G(k) subunit alpha	GNAI3	sp|P08754|GNAI3_HUMAN Guanine nucleotide-binding protein G(k) subunit alpha OS=Homo sapiens OX=9606 GN=GNAI3 PE=1 SV=3	1	8	3	3	6	3	7	7	6	8	5	4	2	1	3	3	2	3	1	2	2	1	3	3	2	3	1	2	27.4	12.4	12.4	40.532	354	354	0	20.315	By MS/MS	By matching	By MS/MS	By MS/MS	By MS/MS	By MS/MS
P63092;Q5JWF2	P63092;Q5JWF2	4;4	3;3	3;3	Guanine nucleotide-binding protein G(s) subunit alpha isoforms short;Guanine nucleotide-binding protein G(s) subunit alpha isoforms XLas	GNAS	sp|P63092|GNAS2_HUMAN Guanine nucleotide-binding protein G(s) subunit alpha isoforms short OS=Homo sapiens OX=9606 GN=GNAS PE=1 SV=1;sp|Q5JWF2|GNAS1_HUMAN Guanine nucleotide-binding protein G(s) subunit alpha isoforms XLas OS=Homo sapiens OX=9606 GN=GNAS P	2	4	3	3	4	3	2	4	3	3	3	4	3	2	1	3	2	2	2	3	3	2	1	3	2	2	2	3	16	13.2	13.2	45.664	394	394;1037	0	33.554	By MS/MS	By MS/MS	By MS/MS	By MS/MS	By MS/MS	By MS/MS
P62873	P62873	14	14	7	Guanine nucleotide-binding protein G(I)/G(S)/G(T) subunit beta-1	GNB1	sp|P62873|GBB1_HUMAN Guanine nucleotide-binding protein G(I)/G(S)/G(T) subunit beta-1 OS=Homo sapiens OX=9606 GN=GNB1 PE=1 SV=3	1	14	14	7	14	13	14	14	13	13	13	12	14	13	14	14	13	13	13	12	7	7	7	7	7	7	6	6	69.1	69.1	38.8	37.377	340	340	0	190.51	By MS/MS	By MS/MS	By MS/MS	By MS/MS	By MS/MS	By MS/MS
P62879	P62879	14	8	6	Guanine nucleotide-binding protein G(I)/G(S)/G(T) subunit beta-2	GNB2	sp|P62879|GBB2_HUMAN Guanine nucleotide-binding protein G(I)/G(S)/G(T) subunit beta-2 OS=Homo sapiens OX=9606 GN=GNB2 PE=1 SV=3	1	14	8	6	11	11	13	13	10	11	11	10	5	6	7	7	5	6	5	5	3	4	5	5	3	5	3	3	69.1	47.9	40	37.331	340	340	0	115.41	By MS/MS	By MS/MS	By MS/MS	By MS/MS	By MS/MS	By MS/MS
P63244	P63244	20	20	20	Guanine nucleotide-binding protein subunit beta-2-like 1;Guanine nucleotide-binding protein subunit beta-2-like 1, N-terminally processed	GNB2L1	sp|P63244|RACK1_HUMAN Receptor of activated protein C kinase 1 OS=Homo sapiens OX=9606 GN=RACK1 PE=1 SV=3	1	20	20	20	19	17	19	17	19	20	18	18	19	17	19	17	19	20	18	18	19	17	19	17	19	20	18	18	80.8	80.8	80.8	35.076	317	317	0	277.34	By MS/MS	By MS/MS	By MS/MS	By MS/MS	By MS/MS	By MS/MS
Q9UBI6	Q9UBI6	3	3	3	Guanine nucleotide-binding protein G(I)/G(S)/G(O) subunit gamma-12	GNG12	sp|Q9UBI6|GBG12_HUMAN Guanine nucleotide-binding protein G(I)/G(S)/G(O) subunit gamma-12 OS=Homo sapiens OX=9606 GN=GNG12 PE=1 SV=3	1	3	3	3	2	3	3	3	3	3	2	3	2	3	3	3	3	3	2	3	2	3	3	3	3	3	2	3	56.9	56.9	56.9	8.0061	72	72	0	29.765	By MS/MS	By MS/MS	By MS/MS	By MS/MS	By MS/MS	By MS/MS
P36915	P36915	2	2	2	Guanine nucleotide-binding protein-like 1	GNL1	sp|P36915|GNL1_HUMAN Guanine nucleotide-binding protein-like 1 OS=Homo sapiens OX=9606 GN=GNL1 PE=1 SV=2	1	2	2	2	1	1	2	1	1	1	1	0	1	1	2	1	1	1	1	0	1	1	2	1	1	1	1	0	4	4	4	68.66	607	607	0.0022143	5.6549	By MS/MS	By matching	By MS/MS	By matching	By MS/MS	By matching
Q9BVP2	Q9BVP2	7	7	7	Guanine nucleotide-binding protein-like 3	GNL3	sp|Q9BVP2|GNL3_HUMAN Guanine nucleotide-binding protein-like 3 OS=Homo sapiens OX=9606 GN=GNL3 PE=1 SV=2	1	7	7	7	4	5	3	6	5	5	4	4	4	5	3	6	5	5	4	4	4	5	3	6	5	5	4	4	18	18	18	61.992	549	549	0	33.866	By MS/MS	By MS/MS	By MS/MS	By MS/MS	By MS/MS	By MS/MS
O15228	O15228	3	3	3	Dihydroxyacetone phosphate acyltransferase	GNPAT	sp|O15228|GNPAT_HUMAN Dihydroxyacetone phosphate acyltransferase OS=Homo sapiens OX=9606 GN=GNPAT PE=1 SV=1	1	3	3	3	2	2	2	2	2	2	3	2	2	2	2	2	2	2	3	2	2	2	2	2	2	2	3	2	7.4	7.4	7.4	77.187	680	680	0	21.963	By MS/MS	By MS/MS	By MS/MS	By MS/MS	By MS/MS	By MS/MS
P46926	P46926	8	8	5	Glucosamine-6-phosphate isomerase 1	GNPDA1	sp|P46926|GNPI1_HUMAN Glucosamine-6-phosphate isomerase 1 OS=Homo sapiens OX=9606 GN=GNPDA1 PE=1 SV=1	1	8	8	5	6	2	6	5	6	6	8	7	6	2	6	5	6	6	8	7	5	1	4	4	4	3	5	5	47.4	47.4	30.4	32.668	289	289	0	60.202	By MS/MS	By MS/MS	By MS/MS	By MS/MS	By MS/MS	By MS/MS
P15586	P15586	3	3	3	N-acetylglucosamine-6-sulfatase	GNS	sp|P15586|GNS_HUMAN N-acetylglucosamine-6-sulfatase OS=Homo sapiens OX=9606 GN=GNS PE=1 SV=3	1	3	3	3	2	1	1	2	2	1	2	3	2	1	1	2	2	1	2	3	2	1	1	2	2	1	2	3	9.6	9.6	9.6	62.081	552	552	0.00054318	11.102	By MS/MS	By MS/MS	By MS/MS	By MS/MS	By MS/MS	By MS/MS
Q08379	Q08379	1	1	1	Golgin subfamily A member 2	GOLGA2	sp|Q08379|GOGA2_HUMAN Golgin subfamily A member 2 OS=Homo sapiens OX=9606 GN=GOLGA2 PE=1 SV=3	1	1	1	1	0	0	1	0	0	0	0	0	0	0	1	0	0	0	0	0	0	0	1	0	0	0	0	0	1.2	1.2	1.2	113.08	1002	1002	0.0075697	3.8209			By MS/MS
Q9H4A6;Q9H4A5	Q9H4A6	3;1	3;1	3;1	Golgi phosphoprotein 3	GOLPH3	sp|Q9H4A6|GOLP3_HUMAN Golgi phosphoprotein 3 OS=Homo sapiens OX=9606 GN=GOLPH3 PE=1 SV=1	2	3	3	3	3	2	2	2	2	2	3	2	3	2	2	2	2	2	3	2	3	2	2	2	2	2	3	2	14.1	14.1	14.1	33.81	298	298;285	0	16.488	By MS/MS	By MS/MS	By MS/MS	By MS/MS	By MS/MS	By MS/MS
Q9H8Y8	Q9H8Y8	5	5	5	Golgi reassembly-stacking protein 2	GORASP2	sp|Q9H8Y8|GORS2_HUMAN Golgi reassembly-stacking protein 2 OS=Homo sapiens OX=9606 GN=GORASP2 PE=1 SV=3	1	5	5	5	4	4	3	3	3	4	5	5	4	4	3	3	3	4	5	5	4	4	3	3	3	4	5	5	18.1	18.1	18.1	47.145	452	452	0	44.924	By MS/MS	By MS/MS	By MS/MS	By MS/MS	By MS/MS	By MS/MS
P17174	P17174	20	20	20	Aspartate aminotransferase, cytoplasmic	GOT1	sp|P17174|AATC_HUMAN Aspartate aminotransferase, cytoplasmic OS=Homo sapiens OX=9606 GN=GOT1 PE=1 SV=3	1	20	20	20	15	15	17	19	17	16	14	14	15	15	17	19	17	16	14	14	15	15	17	19	17	16	14	14	64.6	64.6	64.6	46.247	413	413	0	180.77	By MS/MS	By MS/MS	By MS/MS	By MS/MS	By MS/MS	By MS/MS
P00505	P00505	15	15	15	Aspartate aminotransferase, mitochondrial	GOT2	sp|P00505|AATM_HUMAN Aspartate aminotransferase, mitochondrial OS=Homo sapiens OX=9606 GN=GOT2 PE=1 SV=3	1	15	15	15	11	10	6	10	8	8	8	6	11	10	6	10	8	8	8	6	11	10	6	10	8	8	8	6	36	36	36	47.517	430	430	0	61.802	By MS/MS	By MS/MS	By MS/MS	By MS/MS	By MS/MS	By MS/MS
P35052	P35052	2	2	2	Glypican-1;Secreted glypican-1	GPC1	sp|P35052|GPC1_HUMAN Glypican-1 OS=Homo sapiens OX=9606 GN=GPC1 PE=1 SV=2	1	2	2	2	1	1	0	0	0	0	0	0	1	1	0	0	0	0	0	0	1	1	0	0	0	0	0	0	4.3	4.3	4.3	61.68	558	558	0.009009	3.6446	By MS/MS	By MS/MS
Q8N335	Q8N335	4	4	4	Glycerol-3-phosphate dehydrogenase 1-like protein	GPD1L	sp|Q8N335|GPD1L_HUMAN Glycerol-3-phosphate dehydrogenase 1-like protein OS=Homo sapiens OX=9606 GN=GPD1L PE=1 SV=1	1	4	4	4	1	2	2	2	2	2	1	2	1	2	2	2	2	2	1	2	1	2	2	2	2	2	1	2	18.2	18.2	18.2	38.418	351	351	0	21.995	By MS/MS	By MS/MS	By MS/MS	By MS/MS	By MS/MS	By MS/MS
P43304	P43304	21	21	21	Glycerol-3-phosphate dehydrogenase, mitochondrial	GPD2	sp|P43304|GPDM_HUMAN Glycerol-3-phosphate dehydrogenase, mitochondrial OS=Homo sapiens OX=9606 GN=GPD2 PE=1 SV=3	1	21	21	21	14	15	14	12	15	12	14	14	14	15	14	12	15	12	14	14	14	15	14	12	15	12	14	14	43.9	43.9	43.9	80.852	727	727	0	121.7	By MS/MS	By MS/MS	By MS/MS	By MS/MS	By MS/MS	By MS/MS
Q9NQX3	Q9NQX3	2	2	2	Gephyrin;Molybdopterin adenylyltransferase;Molybdopterin molybdenumtransferase	GPHN	sp|Q9NQX3|GEPH_HUMAN Gephyrin OS=Homo sapiens OX=9606 GN=GPHN PE=1 SV=1	1	2	2	2	0	0	1	1	0	0	2	2	0	0	1	1	0	0	2	2	0	0	1	1	0	0	2	2	4.1	4.1	4.1	79.748	736	736	0.0075667	3.8064			By MS/MS	By MS/MS
P06744;CON__Q3ZBD7;Q8N196	P06744	23;5;1	23;5;1	23;5;1	Glucose-6-phosphate isomerase	GPI	sp|P06744|G6PI_HUMAN Glucose-6-phosphate isomerase OS=Homo sapiens OX=9606 GN=GPI PE=1 SV=4	3	23	23	23	21	21	20	21	21	21	22	22	21	21	20	21	21	21	22	22	21	21	20	21	21	21	22	22	56.6	56.6	56.6	63.146	558	558;557;739	0	323.31	By MS/MS	By MS/MS	By MS/MS	By MS/MS	By MS/MS	By MS/MS
Q13098	Q13098	6	6	6	COP9 signalosome complex subunit 1	GPS1	sp|Q13098|CSN1_HUMAN COP9 signalosome complex subunit 1 OS=Homo sapiens OX=9606 GN=GPS1 PE=1 SV=4	1	6	6	6	4	3	5	4	4	5	5	5	4	3	5	4	4	5	5	5	4	3	5	4	4	5	5	5	15.9	15.9	15.9	55.536	491	491	0	22.775	By MS/MS	By MS/MS	By MS/MS	By MS/MS	By MS/MS	By MS/MS
P07203	P07203	8	8	8	Glutathione peroxidase 1	GPX1	sp|P07203|GPX1_HUMAN Glutathione peroxidase 1 OS=Homo sapiens OX=9606 GN=GPX1 PE=1 SV=4	1	8	8	8	7	6	6	4	5	6	5	5	7	6	6	4	5	6	5	5	7	6	6	4	5	6	5	5	56.2	56.2	56.2	22.088	203	203	0	37.763	By MS/MS	By MS/MS	By MS/MS	By matching	By MS/MS	By MS/MS
P62993	P62993	10	10	10	Growth factor receptor-bound protein 2	GRB2	sp|P62993|GRB2_HUMAN Growth factor receptor-bound protein 2 OS=Homo sapiens OX=9606 GN=GRB2 PE=1 SV=1	1	10	10	10	8	8	8	5	10	5	7	7	8	8	8	5	10	5	7	7	8	8	8	5	10	5	7	7	49.3	49.3	49.3	25.206	217	217	0	37.749	By MS/MS	By MS/MS	By MS/MS	By MS/MS	By MS/MS	By MS/MS
Q9UBQ7	Q9UBQ7	9	9	9	Glyoxylate reductase/hydroxypyruvate reductase	GRHPR	sp|Q9UBQ7|GRHPR_HUMAN Glyoxylate reductase/hydroxypyruvate reductase OS=Homo sapiens OX=9606 GN=GRHPR PE=1 SV=1	1	9	9	9	8	6	6	7	8	7	8	8	8	6	6	7	8	7	8	8	8	6	6	7	8	7	8	8	46.3	46.3	46.3	35.668	328	328	0	119.6	By MS/MS	By MS/MS	By MS/MS	By MS/MS	By MS/MS	By MS/MS
Q9HAV7	Q9HAV7	8	8	8	GrpE protein homolog 1, mitochondrial	GRPEL1	sp|Q9HAV7|GRPE1_HUMAN GrpE protein homolog 1, mitochondrial OS=Homo sapiens OX=9606 GN=GRPEL1 PE=1 SV=2	1	8	8	8	5	6	5	5	6	8	5	5	5	6	5	5	6	8	5	5	5	6	5	5	6	8	5	5	46.1	46.1	46.1	24.279	217	217	0	56.508	By MS/MS	By MS/MS	By MS/MS	By MS/MS	By MS/MS	By MS/MS
Q12849	Q12849	10	10	10	G-rich sequence factor 1	GRSF1	sp|Q12849|GRSF1_HUMAN G-rich sequence factor 1 OS=Homo sapiens OX=9606 GN=GRSF1 PE=1 SV=3	1	10	10	10	8	7	8	7	9	7	7	9	8	7	8	7	9	7	7	9	8	7	8	7	9	7	7	9	35.8	35.8	35.8	53.126	480	480	0	70.716	By MS/MS	By MS/MS	By MS/MS	By MS/MS	By MS/MS	By MS/MS
Q9BQ67	Q9BQ67	8	8	8	Glutamate-rich WD repeat-containing protein 1	GRWD1	sp|Q9BQ67|GRWD1_HUMAN Glutamate-rich WD repeat-containing protein 1 OS=Homo sapiens OX=9606 GN=GRWD1 PE=1 SV=1	1	8	8	8	3	3	6	5	6	3	4	5	3	3	6	5	6	3	4	5	3	3	6	5	6	3	4	5	28.5	28.5	28.5	49.419	446	446	0	57.76	By MS/MS	By MS/MS	By MS/MS	By MS/MS	By MS/MS	By MS/MS
P57764	P57764	5	5	5	Gasdermin-D	GSDMD	sp|P57764|GSDMD_HUMAN Gasdermin-D OS=Homo sapiens OX=9606 GN=GSDMD PE=1 SV=1	1	5	5	5	3	3	2	2	2	0	3	2	3	3	2	2	2	0	3	2	3	3	2	2	2	0	3	2	17.6	17.6	17.6	52.8	484	484	0	12.346	By MS/MS	By MS/MS	By MS/MS	By matching	By MS/MS
P06396;CON__Q3SX14	P06396;CON__Q3SX14	20;11	20;11	20;11	Gelsolin	GSN	sp|P06396|GELS_HUMAN Gelsolin OS=Homo sapiens OX=9606 GN=GSN PE=1 SV=1;	2	20	20	20	12	11	14	14	17	16	14	14	12	11	14	14	17	16	14	14	12	11	14	14	17	16	14	14	41.6	41.6	41.6	85.696	782	782;781	0	194.81	By MS/MS	By MS/MS	By MS/MS	By MS/MS	By MS/MS	By MS/MS
P15170	P15170	12	12	5	Eukaryotic peptide chain release factor GTP-binding subunit ERF3A	GSPT1	sp|P15170|ERF3A_HUMAN Eukaryotic peptide chain release factor GTP-binding subunit ERF3A OS=Homo sapiens OX=9606 GN=GSPT1 PE=1 SV=1	1	12	12	5	7	6	7	11	9	6	10	8	7	6	7	11	9	6	10	8	4	3	4	5	5	4	5	5	28.3	28.3	15.2	55.755	499	499	0	74.138	By MS/MS	By MS/MS	By MS/MS	By MS/MS	By MS/MS	By MS/MS
Q8IYD1	Q8IYD1	8	1	1	Eukaryotic peptide chain release factor GTP-binding subunit ERF3B	GSPT2	sp|Q8IYD1|ERF3B_HUMAN Eukaryotic peptide chain release factor GTP-binding subunit ERF3B OS=Homo sapiens OX=9606 GN=GSPT2 PE=1 SV=2	1	8	1	1	4	4	4	7	5	3	6	4	1	1	1	1	1	1	1	1	1	1	1	1	1	1	1	1	13.1	2.7	2.7	68.882	628	628	0	18.941	By MS/MS	By MS/MS	By MS/MS	By MS/MS	By MS/MS	By MS/MS
P00390	P00390	19	19	19	Glutathione reductase, mitochondrial	GSR	sp|P00390|GSHR_HUMAN Glutathione reductase, mitochondrial OS=Homo sapiens OX=9606 GN=GSR PE=1 SV=2	1	19	19	19	16	16	19	17	15	13	17	16	16	16	19	17	15	13	17	16	16	16	19	17	15	13	17	16	61.7	61.7	61.7	56.256	522	522	0	185.8	By MS/MS	By MS/MS	By MS/MS	By MS/MS	By MS/MS	By MS/MS
P48637	P48637	5	5	5	Glutathione synthetase	GSS	sp|P48637|GSHB_HUMAN Glutathione synthetase OS=Homo sapiens OX=9606 GN=GSS PE=1 SV=1	1	5	5	5	4	4	4	5	4	3	4	3	4	4	4	5	4	3	4	3	4	4	4	5	4	3	4	3	17.9	17.9	17.9	52.384	474	474	0	19.816	By MS/MS	By MS/MS	By MS/MS	By MS/MS	By MS/MS	By MS/MS
Q9Y2Q3	Q9Y2Q3	6	6	6	Glutathione S-transferase kappa 1	GSTK1	sp|Q9Y2Q3|GSTK1_HUMAN Glutathione S-transferase kappa 1 OS=Homo sapiens OX=9606 GN=GSTK1 PE=1 SV=3	1	6	6	6	6	6	6	5	6	4	6	5	6	6	6	5	6	4	6	5	6	6	6	5	6	4	6	5	39.8	39.8	39.8	25.497	226	226	0	39.516	By MS/MS	By MS/MS	By MS/MS	By MS/MS	By MS/MS	By MS/MS
P78417	P78417	15	15	15	Glutathione S-transferase omega-1	GSTO1	sp|P78417|GSTO1_HUMAN Glutathione S-transferase omega-1 OS=Homo sapiens OX=9606 GN=GSTO1 PE=1 SV=2	1	15	15	15	13	14	13	14	13	14	14	14	13	14	13	14	13	14	14	14	13	14	13	14	13	14	14	14	58.1	58.1	58.1	27.566	241	241	0	92.513	By MS/MS	By MS/MS	By MS/MS	By MS/MS	By MS/MS	By MS/MS
P09211	P09211	12	12	12	Glutathione S-transferase P	GSTP1	sp|P09211|GSTP1_HUMAN Glutathione S-transferase P OS=Homo sapiens OX=9606 GN=GSTP1 PE=1 SV=2	1	12	12	12	11	11	12	12	12	12	11	12	11	11	12	12	12	12	11	12	11	11	12	12	12	12	11	12	58.1	58.1	58.1	23.356	210	210	0	323.31	By MS/MS	By MS/MS	By MS/MS	By MS/MS	By MS/MS	By MS/MS
P0CG30;P0CG29	P0CG30;P0CG29	2;1	2;1	2;1	Glutathione S-transferase theta-2B;Glutathione S-transferase theta-2	GSTT2B;GSTT2	sp|P0CG30|GSTT2_HUMAN Glutathione S-transferase theta-2B OS=Homo sapiens OX=9606 GN=GSTT2B PE=1 SV=1;sp|P0CG29|GST2_HUMAN Glutathione S-transferase theta-2 OS=Homo sapiens OX=9606 GN=GSTT2 PE=1 SV=1	2	2	2	2	0	2	1	1	1	1	2	2	0	2	1	1	1	1	2	2	0	2	1	1	1	1	2	2	15.2	15.2	15.2	27.507	244	244;244	0	12.922		By MS/MS	By MS/MS	By matching	By MS/MS	By MS/MS
O43708	O43708	1	1	1	Maleylacetoacetate isomerase	GSTZ1	sp|O43708|MAAI_HUMAN Maleylacetoacetate isomerase OS=Homo sapiens OX=9606 GN=GSTZ1 PE=1 SV=3	1	1	1	1	1	0	1	1	1	1	1	1	1	0	1	1	1	1	1	1	1	0	1	1	1	1	1	1	9.3	9.3	9.3	24.212	216	216	0.0090125	3.6465	By matching		By MS/MS	By matching	By matching	By matching
Q00403	Q00403	2	2	2	Transcription initiation factor IIB	GTF2B	sp|Q00403|TF2B_HUMAN Transcription initiation factor IIB OS=Homo sapiens OX=9606 GN=GTF2B PE=1 SV=1	1	2	2	2	1	1	1	1	1	2	1	0	1	1	1	1	1	2	1	0	1	1	1	1	1	2	1	0	10.8	10.8	10.8	34.833	316	316	0.00054259	11.082	By MS/MS	By MS/MS	By MS/MS	By MS/MS	By MS/MS	By MS/MS
P29083	P29083	2	2	2	General transcription factor IIE subunit 1	GTF2E1	sp|P29083|T2EA_HUMAN General transcription factor IIE subunit 1 OS=Homo sapiens OX=9606 GN=GTF2E1 PE=1 SV=2	1	2	2	2	2	1	1	0	1	0	0	0	2	1	1	0	1	0	0	0	2	1	1	0	1	0	0	0	6.6	6.6	6.6	49.452	439	439	0.0090161	3.6469	By MS/MS	By matching	By matching		By matching
P35269	P35269	6	6	6	General transcription factor IIF subunit 1	GTF2F1	sp|P35269|T2FA_HUMAN General transcription factor IIF subunit 1 OS=Homo sapiens OX=9606 GN=GTF2F1 PE=1 SV=2	1	6	6	6	3	4	3	3	3	4	3	3	3	4	3	3	3	4	3	3	3	4	3	3	3	4	3	3	13.7	13.7	13.7	58.24	517	517	0	19.691	By MS/MS	By MS/MS	By MS/MS	By MS/MS	By MS/MS	By MS/MS
P13984	P13984	5	5	5	General transcription factor IIF subunit 2	GTF2F2	sp|P13984|T2FB_HUMAN General transcription factor IIF subunit 2 OS=Homo sapiens OX=9606 GN=GTF2F2 PE=1 SV=2	1	5	5	5	4	2	3	4	2	4	3	3	4	2	3	4	2	4	3	3	4	2	3	4	2	4	3	3	20.5	20.5	20.5	28.38	249	249	0	18.022	By MS/MS	By MS/MS	By MS/MS	By MS/MS	By MS/MS	By matching
P78347	P78347	15	15	15	General transcription factor II-I	GTF2I	sp|P78347|GTF2I_HUMAN General transcription factor II-I OS=Homo sapiens OX=9606 GN=GTF2I PE=1 SV=2	1	15	15	15	5	6	5	8	6	8	8	7	5	6	5	8	6	8	8	7	5	6	5	8	6	8	8	7	20.5	20.5	20.5	112.42	998	998	0	58.968	By MS/MS	By MS/MS	By MS/MS	By MS/MS	By MS/MS	By MS/MS
Q8WUA4	Q8WUA4	1	1	1	General transcription factor 3C polypeptide 2	GTF3C2	sp|Q8WUA4|TF3C2_HUMAN General transcription factor 3C polypeptide 2 OS=Homo sapiens OX=9606 GN=GTF3C2 PE=1 SV=2	1	1	1	1	1	1	1	0	0	0	1	1	1	1	1	0	0	0	1	1	1	1	1	0	0	0	1	1	3.4	3.4	3.4	100.68	911	911	0.00048077	7.6402	By matching	By MS/MS	By matching
Q9UKN8	Q9UKN8	2	2	2	General transcription factor 3C polypeptide 4	GTF3C4	sp|Q9UKN8|TF3C4_HUMAN General transcription factor 3C polypeptide 4 OS=Homo sapiens OX=9606 GN=GTF3C4 PE=1 SV=2	1	2	2	2	1	1	1	1	2	1	1	1	1	1	1	1	2	1	1	1	1	1	1	1	2	1	1	1	5	5	5	91.981	822	822	0	31.751	By MS/MS	By MS/MS	By MS/MS	By MS/MS	By MS/MS	By MS/MS
Q9BZE4	Q9BZE4	7	7	7	Nucleolar GTP-binding protein 1	GTPBP4	sp|Q9BZE4|NOG1_HUMAN Nucleolar GTP-binding protein 1 OS=Homo sapiens OX=9606 GN=GTPBP4 PE=1 SV=3	1	7	7	7	6	6	6	5	5	5	6	6	6	6	6	5	5	5	6	6	6	6	6	5	5	5	6	6	17.8	17.8	17.8	73.964	634	634	0	47.345	By MS/MS	By MS/MS	By MS/MS	By MS/MS	By MS/MS	By MS/MS
Q8WW33	Q8WW33	2	2	2	Gametocyte-specific factor 1	GTSF1	sp|Q8WW33|GTSF1_HUMAN Gametocyte-specific factor 1 OS=Homo sapiens OX=9606 GN=GTSF1 PE=1 SV=2	1	2	2	2	1	0	1	0	0	0	0	0	1	0	1	0	0	0	0	0	1	0	1	0	0	0	0	0	15	15	15	19.266	167	167	0.0017754	5.7105	By MS/MS		By MS/MS
P46976	P46976	1	1	1	Glycogenin-1	GYG1	sp|P46976|GLYG_HUMAN Glycogenin-1 OS=Homo sapiens OX=9606 GN=GYG1 PE=1 SV=4	1	1	1	1	0	0	1	0	0	0	1	0	0	0	1	0	0	0	1	0	0	0	1	0	0	0	1	0	4	4	4	39.383	350	350	0.009375	3.6107			By MS/MS
P13807	P13807	1	1	1	Glycogen [starch] synthase, muscle	GYS1	sp|P13807|GYS1_HUMAN Glycogen [starch] synthase, muscle OS=Homo sapiens OX=9606 GN=GYS1 PE=1 SV=2	1	1	1	1	1	0	1	1	0	0	1	0	1	0	1	1	0	0	1	0	1	0	1	1	0	0	1	0	3.3	3.3	3.3	83.785	737	737	0.00051787	9.712	By MS/MS		By MS/MS	By MS/MS
P07305	P07305	6	6	6	Histone H1.0;Histone H1.0, N-terminally processed	H1F0	sp|P07305|H10_HUMAN Histone H1.0 OS=Homo sapiens OX=9606 GN=H1F0 PE=1 SV=3	1	6	6	6	6	5	5	4	4	6	5	6	6	5	5	4	4	6	5	6	6	5	5	4	4	6	5	6	27.8	27.8	27.8	20.863	194	194	0	23.77	By MS/MS	By MS/MS	By MS/MS	By MS/MS	By MS/MS	By MS/MS
Q92522	Q92522	5	5	5	Histone H1x	H1FX	sp|Q92522|H1X_HUMAN Histone H1x OS=Homo sapiens OX=9606 GN=H1FX PE=1 SV=1	1	5	5	5	2	3	2	3	3	3	3	3	2	3	2	3	3	3	3	3	2	3	2	3	3	3	3	3	26.3	26.3	26.3	22.487	213	213	0	18.127	By MS/MS	By MS/MS	By MS/MS	By MS/MS	By MS/MS	By MS/MS
Q71UI9;P0C0S5	Q71UI9;P0C0S5	5;5	3;3	3;3	Histone H2A.V;Histone H2A.Z	H2AFV;H2AFZ	sp|Q71UI9|H2AV_HUMAN Histone H2A.V OS=Homo sapiens OX=9606 GN=H2AFV PE=1 SV=3;sp|P0C0S5|H2AZ_HUMAN Histone H2A.Z OS=Homo sapiens OX=9606 GN=H2AFZ PE=1 SV=2	2	5	3	3	5	5	5	5	5	5	5	5	3	3	3	3	3	3	3	3	3	3	3	3	3	3	3	3	31.2	24.2	24.2	13.509	128	128;128	0	33.752	By MS/MS	By MS/MS	By MS/MS	By MS/MS	By MS/MS	By MS/MS
O75367	O75367	11	11	9	Core histone macro-H2A.1	H2AFY	sp|O75367|H2AY_HUMAN Core histone macro-H2A.1 OS=Homo sapiens OX=9606 GN=H2AFY PE=1 SV=4	1	11	11	9	9	8	8	7	9	7	8	7	9	8	8	7	9	7	8	7	7	6	6	5	7	5	6	5	39.2	39.2	32.3	39.617	372	372	0	51.842	By MS/MS	By MS/MS	By MS/MS	By MS/MS	By MS/MS	By MS/MS
Q9P0M6	Q9P0M6	5	3	3	Core histone macro-H2A.2	H2AFY2	sp|Q9P0M6|H2AW_HUMAN Core histone macro-H2A.2 OS=Homo sapiens OX=9606 GN=H2AFY2 PE=1 SV=3	1	5	3	3	4	3	4	3	4	3	5	4	2	1	2	1	2	1	3	2	2	1	2	1	2	1	3	2	17.7	10.8	10.8	40.058	372	372	0.00055066	11.664	By MS/MS	By MS/MS	By MS/MS	By matching	By MS/MS	By MS/MS
P84243	P84243	6	1	1	Histone H3.3	H3F3A	sp|P84243|H33_HUMAN Histone H3.3 OS=Homo sapiens OX=9606 GN=H3F3A PE=1 SV=2	1	6	1	1	6	6	6	6	6	6	6	6	1	1	1	1	1	1	1	1	1	1	1	1	1	1	1	1	48.5	23.5	23.5	15.328	136	136	0	61.452	By MS/MS	By MS/MS	By MS/MS	By MS/MS	By MS/MS	By MS/MS
Q9P035	Q9P035	2	2	2	Very-long-chain (3R)-3-hydroxyacyl-CoA dehydratase 3	HACD3	sp|Q9P035|HACD3_HUMAN Very-long-chain (3R)-3-hydroxyacyl-CoA dehydratase 3 OS=Homo sapiens OX=9606 GN=HACD3 PE=1 SV=2	1	2	2	2	2	1	2	1	1	1	2	2	2	1	2	1	1	1	2	2	2	1	2	1	1	1	2	2	7.7	7.7	7.7	43.159	362	362	0.0005144	9.5461	By MS/MS	By matching	By matching	By MS/MS	By matching	By MS/MS
Q16836	Q16836	8	8	8	Hydroxyacyl-coenzyme A dehydrogenase, mitochondrial	HADH	sp|Q16836|HCDH_HUMAN Hydroxyacyl-coenzyme A dehydrogenase, mitochondrial OS=Homo sapiens OX=9606 GN=HADH PE=1 SV=3	1	8	8	8	6	6	5	5	6	7	6	6	6	6	5	5	6	7	6	6	6	6	5	5	6	7	6	6	44.6	44.6	44.6	34.293	314	314	0	133.66	By MS/MS	By MS/MS	By MS/MS	By MS/MS	By MS/MS	By MS/MS
P40939	P40939	29	29	29	Trifunctional enzyme subunit alpha, mitochondrial;Long-chain enoyl-CoA hydratase;Long chain 3-hydroxyacyl-CoA dehydrogenase	HADHA	sp|P40939|ECHA_HUMAN Trifunctional enzyme subunit alpha, mitochondrial OS=Homo sapiens OX=9606 GN=HADHA PE=1 SV=2	1	29	29	29	20	23	24	25	22	24	20	24	20	23	24	25	22	24	20	24	20	23	24	25	22	24	20	24	56	56	56	82.999	763	763	0	268.01	By MS/MS	By MS/MS	By MS/MS	By MS/MS	By MS/MS	By MS/MS
P55084	P55084	13	13	13	Trifunctional enzyme subunit beta, mitochondrial;3-ketoacyl-CoA thiolase	HADHB	sp|P55084|ECHB_HUMAN Trifunctional enzyme subunit beta, mitochondrial OS=Homo sapiens OX=9606 GN=HADHB PE=1 SV=3	1	13	13	13	10	9	7	9	10	9	9	12	10	9	7	9	10	9	9	12	10	9	7	9	10	9	9	12	35.4	35.4	35.4	51.294	474	474	0	73.929	By MS/MS	By MS/MS	By MS/MS	By MS/MS	By MS/MS	By MS/MS
Q16775	Q16775	2	2	2	Hydroxyacylglutathione hydrolase, mitochondrial	HAGH	sp|Q16775|GLO2_HUMAN Hydroxyacylglutathione hydrolase, mitochondrial OS=Homo sapiens OX=9606 GN=HAGH PE=1 SV=2	1	2	2	2	1	2	2	1	2	1	1	1	1	2	2	1	2	1	1	1	1	2	2	1	2	1	1	1	6.8	6.8	6.8	33.805	308	308	0.0021654	5.092	By matching	By MS/MS	By matching	By MS/MS	By matching	By MS/MS
P12081	P12081	19	19	14	Histidine--tRNA ligase, cytoplasmic	HARS	sp|P12081|SYHC_HUMAN Histidine--tRNA ligase, cytoplasmic OS=Homo sapiens OX=9606 GN=HARS PE=1 SV=2	1	19	19	14	15	16	11	15	17	15	16	14	15	16	11	15	17	15	16	14	11	12	9	11	13	11	12	10	48.1	48.1	38.5	57.41	509	509	0	101.87	By MS/MS	By MS/MS	By MS/MS	By MS/MS	By MS/MS	By MS/MS
P49590	P49590	7	2	2	Probable histidine--tRNA ligase, mitochondrial	HARS2	sp|P49590|SYHM_HUMAN Probable histidine--tRNA ligase, mitochondrial OS=Homo sapiens OX=9606 GN=HARS2 PE=1 SV=1	1	7	2	2	6	5	3	4	5	6	6	6	2	1	1	0	1	2	2	2	2	1	1	0	1	2	2	2	14.4	4.7	4.7	56.888	506	506	0.0004583	6.4599	By MS/MS	By MS/MS	By matching	By matching	By matching	By MS/MS
O14929	O14929	6	6	6	Histone acetyltransferase type B catalytic subunit	HAT1	sp|O14929|HAT1_HUMAN Histone acetyltransferase type B catalytic subunit OS=Homo sapiens OX=9606 GN=HAT1 PE=1 SV=1	1	6	6	6	5	5	6	6	6	6	5	6	5	5	6	6	6	6	5	6	5	5	6	6	6	6	5	6	24.6	24.6	24.6	49.512	419	419	0	60.348	By MS/MS	By MS/MS	By MS/MS	By MS/MS	By MS/MS	By MS/MS
Q9Y450	Q9Y450	2	2	2	HBS1-like protein	HBS1L	sp|Q9Y450|HBS1L_HUMAN HBS1-like protein OS=Homo sapiens OX=9606 GN=HBS1L PE=1 SV=1	1	2	2	2	1	1	1	2	1	1	1	1	1	1	1	2	1	1	1	1	1	1	1	2	1	1	1	1	4.2	4.2	4.2	75.472	684	684	0.0021395	4.8874	By MS/MS	By matching	By matching	By MS/MS	By matching	By matching
P53701	P53701	1	1	1	Cytochrome c-type heme lyase	HCCS	sp|P53701|CCHL_HUMAN Cytochrome c-type heme lyase OS=Homo sapiens OX=9606 GN=HCCS PE=1 SV=1	1	1	1	1	0	0	1	1	0	0	0	0	0	0	1	1	0	0	0	0	0	0	1	1	0	0	0	0	5.6	5.6	5.6	30.601	268	268	0.004477	4.1224			By MS/MS	By MS/MS
P51610	P51610	4	4	4	Host cell factor 1;HCF N-terminal chain 1;HCF N-terminal chain 2;HCF N-terminal chain 3;HCF N-terminal chain 4;HCF N-terminal chain 5;HCF N-terminal chain 6;HCF C-terminal chain 1;HCF C-terminal chain 2;HCF C-terminal chain 3;HCF C-terminal chain 4;HCF C-terminal chain 5;HCF C-terminal chain 6	HCFC1	sp|P51610|HCFC1_HUMAN Host cell factor 1 OS=Homo sapiens OX=9606 GN=HCFC1 PE=1 SV=2	1	4	4	4	3	1	2	3	2	1	3	1	3	1	2	3	2	1	3	1	3	1	2	3	2	1	3	1	3	3	3	208.73	2035	2035	0.00051653	9.673	By MS/MS	By matching	By matching	By MS/MS	By MS/MS	By MS/MS
Q13547;O15379	Q13547	10;1	6;0	6;0	Histone deacetylase 1	HDAC1	sp|Q13547|HDAC1_HUMAN Histone deacetylase 1 OS=Homo sapiens OX=9606 GN=HDAC1 PE=1 SV=1	2	10	6	6	6	7	7	8	7	6	9	9	3	3	4	4	4	3	5	6	3	3	4	4	4	3	5	6	30.9	21.6	21.6	55.102	482	482;428	0	34.419	By MS/MS	By MS/MS	By MS/MS	By MS/MS	By MS/MS	By matching
Q92769	Q92769	12	12	8	Histone deacetylase 2	HDAC2	sp|Q92769|HDAC2_HUMAN Histone deacetylase 2 OS=Homo sapiens OX=9606 GN=HDAC2 PE=1 SV=2	1	12	12	8	8	8	7	6	6	8	7	9	8	8	7	6	6	8	7	9	5	4	4	2	3	5	3	6	35.2	35.2	26	55.364	488	488	0	57.763	By MS/MS	By MS/MS	By MS/MS	By MS/MS	By MS/MS	By MS/MS
Q9UBN7	Q9UBN7	4	4	4	Histone deacetylase 6	HDAC6	sp|Q9UBN7|HDAC6_HUMAN Histone deacetylase 6 OS=Homo sapiens OX=9606 GN=HDAC6 PE=1 SV=2	1	4	4	4	2	3	2	2	2	2	2	3	2	3	2	2	2	2	2	3	2	3	2	2	2	2	2	3	6.7	6.7	6.7	131.42	1215	1215	0	21.74	By MS/MS	By MS/MS	By MS/MS	By MS/MS	By MS/MS	By MS/MS
Q7Z4H3	Q7Z4H3	2	2	2	HD domain-containing protein 2	HDDC2	sp|Q7Z4H3|HDDC2_HUMAN HD domain-containing protein 2 OS=Homo sapiens OX=9606 GN=HDDC2 PE=1 SV=1	1	2	2	2	0	1	2	1	2	2	1	1	0	1	2	1	2	2	1	1	0	1	2	1	2	2	1	1	15.2	15.2	15.2	23.39	204	204	0.0021863	5.374		By matching	By MS/MS	By MS/MS	By MS/MS	By MS/MS
P51858	P51858	13	13	12	Hepatoma-derived growth factor	HDGF	sp|P51858|HDGF_HUMAN Hepatoma-derived growth factor OS=Homo sapiens OX=9606 GN=HDGF PE=1 SV=1	1	13	13	12	12	12	13	13	13	12	12	11	12	12	13	13	13	12	12	11	11	12	12	12	12	11	11	11	67.1	67.1	63.8	26.788	240	240	0	126.62	By MS/MS	By MS/MS	By MS/MS	By MS/MS	By MS/MS	By MS/MS
Q7Z4V5;Q9Y3E1	Q7Z4V5	9;2	8;1	8;1	Hepatoma-derived growth factor-related protein 2	HDGFRP2	sp|Q7Z4V5|HDGR2_HUMAN Hepatoma-derived growth factor-related protein 2 OS=Homo sapiens OX=9606 GN=HDGFL2 PE=1 SV=1	2	9	8	8	4	4	6	5	5	4	7	3	3	4	5	4	4	3	6	3	3	4	5	4	4	3	6	3	16.5	15.4	15.4	74.316	671	671;203	0	35.481	By MS/MS	By MS/MS	By MS/MS	By MS/MS	By MS/MS	By MS/MS
Q08623	Q08623	2	2	2	Pseudouridine-5-phosphatase	HDHD1	sp|Q08623|HDHD1_HUMAN Pseudouridine-5-phosphatase OS=Homo sapiens OX=9606 GN=PUDP PE=1 SV=3	1	2	2	2	1	2	1	1	1	2	2	2	1	2	1	1	1	2	2	2	1	2	1	1	1	2	2	2	18	18	18	25.249	228	228	0	17.354	By MS/MS	By MS/MS	By MS/MS	By MS/MS	By MS/MS	By MS/MS
Q9BSH5	Q9BSH5	1	1	1	Haloacid dehalogenase-like hydrolase domain-containing protein 3	HDHD3	sp|Q9BSH5|HDHD3_HUMAN Haloacid dehalogenase-like hydrolase domain-containing protein 3 OS=Homo sapiens OX=9606 GN=HDHD3 PE=1 SV=1	1	1	1	1	0	0	1	1	0	0	1	1	0	0	1	1	0	0	1	1	0	0	1	1	0	0	1	1	9.6	9.6	9.6	28	251	251	0.00046062	6.5759			By MS/MS	By MS/MS
Q00341	Q00341	17	17	17	Vigilin	HDLBP	sp|Q00341|VIGLN_HUMAN Vigilin OS=Homo sapiens OX=9606 GN=HDLBP PE=1 SV=2	1	17	17	17	7	8	14	11	11	8	12	10	7	8	14	11	11	8	12	10	7	8	14	11	11	8	12	10	18.5	18.5	18.5	141.45	1268	1268	0	114.36	By MS/MS	By MS/MS	By MS/MS	By MS/MS	By MS/MS	By MS/MS
Q9H583	Q9H583	15	15	15	HEAT repeat-containing protein 1;HEAT repeat-containing protein 1, N-terminally processed	HEATR1	sp|Q9H583|HEAT1_HUMAN HEAT repeat-containing protein 1 OS=Homo sapiens OX=9606 GN=HEATR1 PE=1 SV=3	1	15	15	15	15	12	11	9	11	11	14	13	15	12	11	9	11	11	14	13	15	12	11	9	11	11	14	13	11.7	11.7	11.7	242.37	2144	2144	0	105.33	By MS/MS	By MS/MS	By MS/MS	By MS/MS	By MS/MS	By MS/MS
Q6AI08	Q6AI08	2	2	2	HEAT repeat-containing protein 6	HEATR6	sp|Q6AI08|HEAT6_HUMAN HEAT repeat-containing protein 6 OS=Homo sapiens OX=9606 GN=HEATR6 PE=1 SV=1	1	2	2	2	2	0	0	1	1	1	0	0	2	0	0	1	1	1	0	0	2	0	0	1	1	1	0	0	2.5	2.5	2.5	128.78	1181	1181	0.00048591	7.9406	By MS/MS			By matching	By matching	By MS/MS
Q9NRV9	Q9NRV9	2	2	2	Heme-binding protein 1	HEBP1	sp|Q9NRV9|HEBP1_HUMAN Heme-binding protein 1 OS=Homo sapiens OX=9606 GN=HEBP1 PE=1 SV=1	1	2	2	2	2	2	2	2	1	1	2	1	2	2	2	2	1	1	2	1	2	2	2	2	1	1	2	1	17.5	17.5	17.5	21.097	189	189	0.0005211	9.8815	By MS/MS	By MS/MS	By MS/MS	By MS/MS	By MS/MS	By MS/MS
Q9Y5Z4	Q9Y5Z4	2	2	2	Heme-binding protein 2	HEBP2	sp|Q9Y5Z4|HEBP2_HUMAN Heme-binding protein 2 OS=Homo sapiens OX=9606 GN=HEBP2 PE=1 SV=1	1	2	2	2	1	1	1	0	1	1	1	2	1	1	1	0	1	1	1	2	1	1	1	0	1	1	1	2	11.2	11.2	11.2	22.875	205	205	0	12.572	By MS/MS	By MS/MS	By MS/MS		By MS/MS	By MS/MS
Q9ULT8	Q9ULT8	3	3	3	E3 ubiquitin-protein ligase HECTD1	HECTD1	sp|Q9ULT8|HECD1_HUMAN E3 ubiquitin-protein ligase HECTD1 OS=Homo sapiens OX=9606 GN=HECTD1 PE=1 SV=3	1	3	3	3	3	2	3	3	3	2	2	2	3	2	3	3	3	2	2	2	3	2	3	3	3	2	2	2	1.6	1.6	1.6	289.38	2610	2610	0.00055991	12.26	By MS/MS	By MS/MS	By MS/MS	By MS/MS	By MS/MS	By MS/MS
O95714;Q9BVR0	O95714;Q9BVR0	2;1	2;1	2;1	E3 ubiquitin-protein ligase HERC2;Putative HERC2-like protein 3	HERC2;HERC2P3	sp|O95714|HERC2_HUMAN E3 ubiquitin-protein ligase HERC2 OS=Homo sapiens OX=9606 GN=HERC2 PE=1 SV=2;sp|Q9BVR0|HRC23_HUMAN Putative HERC2-like protein 3 OS=Homo sapiens OX=9606 GN=HERC2P3 PE=5 SV=2	2	2	2	2	1	1	1	1	1	2	2	2	1	1	1	1	1	2	2	2	1	1	1	1	1	2	2	2	0.4	0.4	0.4	527.22	4834	4834;1158	0.0033017	4.3019	By matching	By matching	By matching	By matching	By matching	By MS/MS
P07686	P07686	12	12	12	Beta-hexosaminidase subunit beta;Beta-hexosaminidase subunit beta chain B;Beta-hexosaminidase subunit beta chain A	HEXB	sp|P07686|HEXB_HUMAN Beta-hexosaminidase subunit beta OS=Homo sapiens OX=9606 GN=HEXB PE=1 SV=3	1	12	12	12	9	8	7	8	8	8	7	9	9	8	7	8	8	8	7	9	9	8	7	8	8	8	7	9	26.4	26.4	26.4	63.111	556	556	0	58.796	By MS/MS	By MS/MS	By MS/MS	By MS/MS	By MS/MS	By MS/MS
O94992	O94992	2	2	2	Protein HEXIM1	HEXIM1	sp|O94992|HEXI1_HUMAN Protein HEXIM1 OS=Homo sapiens OX=9606 GN=HEXIM1 PE=1 SV=1	1	2	2	2	1	1	1	2	2	1	1	1	1	1	1	2	2	1	1	1	1	1	1	2	2	1	1	1	8.6	8.6	8.6	40.623	359	359	0.00054348	11.104	By matching	By MS/MS	By MS/MS	By MS/MS	By MS/MS	By MS/MS
Q9BTY7	Q9BTY7	1	1	1	Protein HGH1 homolog	HGH1	sp|Q9BTY7|HGH1_HUMAN Protein HGH1 homolog OS=Homo sapiens OX=9606 GN=HGH1 PE=1 SV=1	1	1	1	1	1	1	1	1	1	1	1	1	1	1	1	1	1	1	1	1	1	1	1	1	1	1	1	1	6.2	6.2	6.2	42.129	390	390	0	16.129	By MS/MS	By MS/MS	By MS/MS	By MS/MS	By MS/MS	By MS/MS
O14964	O14964	6	6	6	Hepatocyte growth factor-regulated tyrosine kinase substrate	HGS	sp|O14964|HGS_HUMAN Hepatocyte growth factor-regulated tyrosine kinase substrate OS=Homo sapiens OX=9606 GN=HGS PE=1 SV=1	1	6	6	6	3	4	4	4	2	3	5	4	3	4	4	4	2	3	5	4	3	4	4	4	2	3	5	4	12.1	12.1	12.1	86.191	777	777	0	18.549	By MS/MS	By MS/MS	By MS/MS	By MS/MS	By MS/MS	By MS/MS
P31937	P31937	6	6	6	3-hydroxyisobutyrate dehydrogenase, mitochondrial	HIBADH	sp|P31937|3HIDH_HUMAN 3-hydroxyisobutyrate dehydrogenase, mitochondrial OS=Homo sapiens OX=9606 GN=HIBADH PE=1 SV=2	1	6	6	6	6	5	5	5	6	5	5	6	6	5	5	5	6	5	5	6	6	5	5	5	6	5	5	6	31.2	31.2	31.2	35.329	336	336	0	59.741	By MS/MS	By MS/MS	By MS/MS	By MS/MS	By MS/MS	By MS/MS
Q6NVY1	Q6NVY1	7	7	7	3-hydroxyisobutyryl-CoA hydrolase, mitochondrial	HIBCH	sp|Q6NVY1|HIBCH_HUMAN 3-hydroxyisobutyryl-CoA hydrolase, mitochondrial OS=Homo sapiens OX=9606 GN=HIBCH PE=1 SV=2	1	7	7	7	6	5	4	3	6	2	6	6	6	5	4	3	6	2	6	6	6	5	4	3	6	2	6	6	23.1	23.1	23.1	43.482	386	386	0	50.867	By MS/MS	By MS/MS	By MS/MS	By MS/MS	By MS/MS	By MS/MS
P49773	P49773	7	7	7	Histidine triad nucleotide-binding protein 1	HINT1	sp|P49773|HINT1_HUMAN Histidine triad nucleotide-binding protein 1 OS=Homo sapiens OX=9606 GN=HINT1 PE=1 SV=2	1	7	7	7	7	7	7	7	7	7	7	6	7	7	7	7	7	7	7	6	7	7	7	7	7	7	7	6	77.8	77.8	77.8	13.802	126	126	0	76.11	By MS/MS	By MS/MS	By MS/MS	By MS/MS	By MS/MS	By MS/MS
Q9BX68	Q9BX68	1	1	1	Histidine triad nucleotide-binding protein 2, mitochondrial	HINT2	sp|Q9BX68|HINT2_HUMAN Histidine triad nucleotide-binding protein 2, mitochondrial OS=Homo sapiens OX=9606 GN=HINT2 PE=1 SV=1	1	1	1	1	1	1	1	1	1	1	1	1	1	1	1	1	1	1	1	1	1	1	1	1	1	1	1	1	12.3	12.3	12.3	17.162	163	163	0	12.34	By MS/MS	By MS/MS	By MS/MS	By MS/MS	By MS/MS	By MS/MS
O75146	O75146	2	2	2	Huntingtin-interacting protein 1-related protein	HIP1R	sp|O75146|HIP1R_HUMAN Huntingtin-interacting protein 1-related protein OS=Homo sapiens OX=9606 GN=HIP1R PE=1 SV=2	1	2	2	2	2	1	1	0	0	1	1	1	2	1	1	0	0	1	1	1	2	1	1	0	0	1	1	1	4.7	4.7	4.7	119.39	1068	1068	0	25.852	By MS/MS	By matching	By matching			By matching
P16403	P16403	8	8	3	Histone H1.2	HIST1H1C	sp|P16403|H12_HUMAN Histone H1.2 OS=Homo sapiens OX=9606 GN=HIST1H1C PE=1 SV=2	1	8	8	3	7	7	7	7	8	7	7	7	7	7	7	7	8	7	7	7	2	3	2	2	3	2	2	2	31.9	31.9	12.2	21.364	213	213	0	34.584	By MS/MS	By MS/MS	By MS/MS	By MS/MS	By MS/MS	By MS/MS
P10412;P16402;P22492;Q02539;P16401	P10412;P16402	7;5;2;2;1	2;0;0;0;0	2;0;0;0;0	Histone H1.4;Histone H1.3	HIST1H1E;HIST1H1D	sp|P10412|H14_HUMAN Histone H1.4 OS=Homo sapiens OX=9606 GN=HIST1H1E PE=1 SV=2;sp|P16402|H13_HUMAN Histone H1.3 OS=Homo sapiens OX=9606 GN=HIST1H1D PE=1 SV=2	5	7	2	2	7	6	7	7	7	6	7	7	2	2	2	2	2	1	2	2	2	2	2	2	2	1	2	2	30.6	11.4	11.4	21.865	219	219;221;207;215;226	0.00047824	7.4819	By MS/MS	By MS/MS	By MS/MS	By MS/MS	By MS/MS	By MS/MS
Q96QV6	Q96QV6	6	0	0	Histone H2A type 1-A	HIST1H2AA	sp|Q96QV6|H2A1A_HUMAN Histone H2A type 1-A OS=Homo sapiens OX=9606 GN=HIST1H2AA PE=1 SV=3	1	6	0	0	5	5	6	4	6	5	5	5	0	0	0	0	0	0	0	0	0	0	0	0	0	0	0	0	40.5	0	0	14.233	131	131	0	79.699	By matching	By matching	By matching	By matching	By matching	By matching
Q99878;Q96KK5;Q9BTM1;Q16777;Q93077;Q6FI13;P0C0S8;Q7L7L0;P20671;P04908;REV__Q8NB25	Q99878;Q96KK5;Q9BTM1;Q16777;Q93077;Q6FI13;P0C0S8;Q7L7L0;P20671;P04908	6;6;6;6;6;6;6;5;5;5;1	6;6;6;6;6;6;6;5;5;5;1	1;1;1;1;1;1;1;1;1;1;0	Histone H2A type 1-J;Histone H2A type 1-H;Histone H2A.J;Histone H2A type 2-C;Histone H2A type 1-C;Histone H2A type 2-A;Histone H2A type 1;Histone H2A type 3;Histone H2A type 1-D;Histone H2A type 1-B/E	HIST1H2AJ;HIST1H2AH;H2AFJ;HIST2H2AC;HIST1H2AC;HIST2H2AA3;HIST1H2AG;HIST3H2A;HIST1H2AD;HIST1H2AB	sp|Q99878|H2A1J_HUMAN Histone H2A type 1-J OS=Homo sapiens OX=9606 GN=HIST1H2AJ PE=1 SV=3;sp|Q96KK5|H2A1H_HUMAN Histone H2A type 1-H OS=Homo sapiens OX=9606 GN=HIST1H2AH PE=1 SV=3;sp|Q9BTM1|H2AJ_HUMAN Histone H2A.J OS=Homo sapiens OX=9606 GN=H2AFJ PE=1 SV=	11	6	6	1	5	6	6	5	6	5	6	6	5	6	6	5	6	5	6	6	1	1	1	1	1	1	1	1	38.3	38.3	14.8	13.936	128	128;128;129;129;130;130;130;130;130;130;1140	0	55.434	By MS/MS	By MS/MS	By MS/MS	By MS/MS	By MS/MS	By MS/MS
Q93079;Q5QNW6;Q99880;Q99879;Q99877;P62807;P58876;P57053;O60814	Q93079;Q5QNW6;Q99880;Q99879;Q99877;P62807;P58876;P57053;O60814	9;9;8;8;8;8;8;8;8	9;9;8;8;8;8;8;8;8	2;2;2;2;2;2;2;2;2	Histone H2B type 1-H;Histone H2B type 2-F;Histone H2B type 1-L;Histone H2B type 1-M;Histone H2B type 1-N;Histone H2B type 1-C/E/F/G/I;Histone H2B type 1-D;Histone H2B type F-S;Histone H2B type 1-K	HIST1H2BH;HIST2H2BF;HIST1H2BL;HIST1H2BM;HIST1H2BN;HIST1H2BC;HIST1H2BD;H2BFS;HIST1H2BK	sp|Q93079|H2B1H_HUMAN Histone H2B type 1-H OS=Homo sapiens OX=9606 GN=HIST1H2BH PE=1 SV=3;sp|Q5QNW6|H2B2F_HUMAN Histone H2B type 2-F OS=Homo sapiens OX=9606 GN=HIST2H2BF PE=1 SV=3;sp|Q99880|H2B1L_HUMAN Histone H2B type 1-L OS=Homo sapiens OX=9606 GN=HIST1H	9	9	9	2	9	9	9	9	8	9	8	8	9	9	9	9	8	9	8	8	2	2	2	2	2	2	2	2	61.9	61.9	7.9	13.892	126	126;126;126;126;126;126;126;126;126	0	128.43	By MS/MS	By MS/MS	By MS/MS	By MS/MS	By MS/MS	By MS/MS
P23527;Q16778;P33778;P06899;Q96A08;Q6DRA6;Q6DN03	P23527;Q16778;P33778;P06899	9;8;8;8;4;3;3	2;2;2;2;0;2;2	0;0;0;0;0;0;0	Histone H2B type 1-O;Histone H2B type 2-E;Histone H2B type 1-B;Histone H2B type 1-J	HIST1H2BO;HIST2H2BE;HIST1H2BB;HIST1H2BJ	sp|P23527|H2B1O_HUMAN Histone H2B type 1-O OS=Homo sapiens OX=9606 GN=HIST1H2BO PE=1 SV=3;sp|Q16778|H2B2E_HUMAN Histone H2B type 2-E OS=Homo sapiens OX=9606 GN=HIST2H2BE PE=1 SV=3;sp|P33778|H2B1B_HUMAN Histone H2B type 1-B OS=Homo sapiens OX=9606 GN=HIST1H	7	9	2	0	9	9	9	9	8	9	8	8	2	2	2	2	2	2	2	2	0	0	0	0	0	0	0	0	61.9	7.9	0	13.906	126	126;126;126;126;127;164;193	0.00051177	9.4244	By MS/MS	By MS/MS	By MS/MS	By MS/MS	By MS/MS	By MS/MS
P68431;Q16695;Q6NXT2	P68431;Q16695	7;6;3	7;6;3	1;0;0	Histone H3.1;Histone H3.1t	HIST1H3A;HIST3H3	sp|P68431|H31_HUMAN Histone H3.1 OS=Homo sapiens OX=9606 GN=HIST1H3A PE=1 SV=2;sp|Q16695|H31T_HUMAN Histone H3.1t OS=Homo sapiens OX=9606 GN=HIST3H3 PE=1 SV=3	3	7	7	1	6	6	6	6	6	6	7	7	6	6	6	6	6	6	7	7	1	1	1	1	1	1	1	1	58.1	58.1	23.5	15.404	136	136;136;135	0	79.458	By MS/MS	By MS/MS	By MS/MS	By MS/MS	By MS/MS	By MS/MS
P62805	P62805	12	12	12	Histone H4	HIST1H4A	sp|P62805|H4_HUMAN Histone H4 OS=Homo sapiens OX=9606 GN=HIST1H4A PE=1 SV=2	1	12	12	12	9	9	10	10	10	9	10	11	9	9	10	10	10	9	10	11	9	9	10	10	10	9	10	11	60.2	60.2	60.2	11.367	103	103	0	141.67	By MS/MS	By MS/MS	By MS/MS	By MS/MS	By MS/MS	By MS/MS
Q8IUE6	Q8IUE6	6	3	1	Histone H2A type 2-B	HIST2H2AB	sp|Q8IUE6|H2A2B_HUMAN Histone H2A type 2-B OS=Homo sapiens OX=9606 GN=HIST2H2AB PE=1 SV=3	1	6	3	1	4	4	5	3	5	5	4	4	2	1	2	1	2	2	1	1	1	1	1	1	1	1	1	1	40.8	28.5	5.4	13.995	130	130	0.0072405	3.9441	By MS/MS	By MS/MS	By MS/MS	By MS/MS	By MS/MS	By MS/MS
Q71DI3	Q71DI3	7	1	1	Histone H3.2	HIST2H3A	sp|Q71DI3|H32_HUMAN Histone H3.2 OS=Homo sapiens OX=9606 GN=HIST2H3A PE=1 SV=3	1	7	1	1	6	6	6	6	6	6	7	7	1	1	1	1	1	1	1	1	1	1	1	1	1	1	1	1	58.1	23.5	23.5	15.388	136	136	0	44.491	By MS/MS	By MS/MS	By MS/MS	By MS/MS	By MS/MS	By MS/MS
Q8N257	Q8N257	8	1	1	Histone H2B type 3-B	HIST3H2BB	sp|Q8N257|H2B3B_HUMAN Histone H2B type 3-B OS=Homo sapiens OX=9606 GN=HIST3H2BB PE=1 SV=3	1	8	1	1	7	7	7	7	7	7	7	8	0	0	0	0	0	0	0	1	0	0	0	0	0	0	0	1	53.2	5.6	5.6	13.908	126	126	1	-2	By matching	By matching	By matching	By matching	By matching	By matching
P19367;P52790	P19367	7;1	7;1	6;0	Hexokinase-1	HK1	sp|P19367|HXK1_HUMAN Hexokinase-1 OS=Homo sapiens OX=9606 GN=HK1 PE=1 SV=3	2	7	7	6	4	4	3	3	3	4	2	3	4	4	3	3	3	4	2	3	3	4	3	3	3	4	2	2	9.4	9.4	8.6	102.48	917	917;923	0	41.939	By MS/MS	By MS/MS	By MS/MS	By MS/MS	By MS/MS	By MS/MS
P52789	P52789	2	1	1	Hexokinase-2	HK2	sp|P52789|HXK2_HUMAN Hexokinase-2 OS=Homo sapiens OX=9606 GN=HK2 PE=1 SV=2	1	2	1	1	2	1	1	1	1	1	1	2	1	1	1	1	1	1	1	1	1	1	1	1	1	1	1	1	2.9	2.2	2.2	102.38	917	917	0.00045558	6.3236	By MS/MS	By MS/MS	By matching	By matching	By matching	By matching
P10316;P01892;P30453;P16190;P01891;Q31612;P30457;P30450;P18462	P10316;P01892;P30453;P16190;P01891	7;6;4;4;4;3;3;3;3	4;4;1;1;1;1;0;0;0	1;1;0;0;0;0;0;0;0	HLA class I histocompatibility antigen, A-69 alpha chain;HLA class I histocompatibility antigen, A-2 alpha chain;HLA class I histocompatibility antigen, A-34 alpha chain;HLA class I histocompatibility antigen, A-33 alpha chain;HLA class I histocompatibility antigen, A-68 alpha chain	HLA-A	sp|P10316|1A69_HUMAN HLA class I histocompatibility antigen, A-69 alpha chain OS=Homo sapiens OX=9606 GN=HLA-A PE=1 SV=2;sp|P01892|1A02_HUMAN HLA class I histocompatibility antigen, A-2 alpha chain OS=Homo sapiens OX=9606 GN=HLA-A PE=1 SV=1;sp|P30453|1A34_	9	7	4	1	5	5	5	3	5	3	4	4	2	2	2	1	3	1	1	2	1	1	1	0	1	1	1	0	26.3	12.6	3	40.976	365	365;365;365;365;365;363;365;365;365	0	12.74	By matching	By matching	By MS/MS	By MS/MS	By MS/MS	By matching
P30455;P30443;P13746;P04439;P01893	P30455;P30443;P13746;P04439;P01893	7;7;6;6;4	7;7;6;6;4	1;1;0;0;0	HLA class I histocompatibility antigen, A-36 alpha chain;HLA class I histocompatibility antigen, A-1 alpha chain;HLA class I histocompatibility antigen, A-11 alpha chain;HLA class I histocompatibility antigen, A-3 alpha chain;Putative HLA class I histocompatibility antigen, alpha chain H	HLA-A;HLA-H	sp|P30455|1A36_HUMAN HLA class I histocompatibility antigen, A-36 alpha chain OS=Homo sapiens OX=9606 GN=HLA-A PE=1 SV=1;sp|P30443|1A01_HUMAN HLA class I histocompatibility antigen, A-1 alpha chain OS=Homo sapiens OX=9606 GN=HLA-A PE=1 SV=1;sp|P13746|1A11_	5	7	7	1	5	7	6	5	4	5	6	5	5	7	6	5	4	5	6	5	0	1	0	0	0	0	0	0	28.5	28.5	2.5	40.933	365	365;365;365;365;362	0	54.709	By MS/MS	By MS/MS	By MS/MS	By MS/MS	By MS/MS	By MS/MS
P30483;P30488;P30487;P30481;P30685;P30491;Q95365;Q29836;Q29718;Q04826;P30498;P30495;P30490;P30485;P30484;P30475;P30464;P30461;P18464;P03989;P01889;P10319;Q31610;P30486;P18465;P17693;P13747;P04222	P30483;P30488;P30487;P30481;P30685;P30491;Q95365;Q29836;Q29718;Q04826;P30498;P30495;P30490;P30485;P30484;P30475;P30464;P30461;P18464;P03989;P01889;P10319	7;6;6;5;5;5;4;4;4;4;4;4;4;4;4;4;4;4;4;4;4;4;3;3;3;1;1;1	5;4;4;3;3;3;2;2;2;2;2;2;2;2;2;2;2;2;2;2;2;2;2;2;1;0;0;0	2;1;1;1;0;0;0;0;0;0;0;0;0;0;0;0;0;0;0;0;0;0;0;0;0;0;0;0	HLA class I histocompatibility antigen, B-45 alpha chain;HLA class I histocompatibility antigen, B-50 alpha chain;HLA class I histocompatibility antigen, B-49 alpha chain;HLA class I histocompatibility antigen, B-44 alpha chain;HLA class I histocompatibility antigen, B-35 alpha chain;HLA class I histocompatibility antigen, B-53 alpha chain;HLA class I histocompatibility antigen, B-38 alpha chain;…	HLA-B	sp|P30483|1B45_HUMAN HLA class I histocompatibility antigen, B-45 alpha chain OS=Homo sapiens OX=9606 GN=HLA-B PE=1 SV=1;sp|P30488|1B50_HUMAN HLA class I histocompatibility antigen, B-50 alpha chain OS=Homo sapiens OX=9606 GN=HLA-B PE=1 SV=1;sp|P30487|1B49	28	7	5	2	5	4	5	6	4	6	6	4	3	2	3	4	3	4	4	2	1	0	1	2	1	2	1	0	25.4	18.5	6.1	40.414	362	362;362;362;362;362;362;362;362;362;362;362;362;362;362;362;362;362;362;362;362;362;362;362;362;362;338;358;366	0	22.213	By MS/MS	By MS/MS	By matching	By MS/MS	By MS/MS	By MS/MS
P10321;P30499	P10321	4;1	1;0	1;0	HLA class I histocompatibility antigen, Cw-7 alpha chain	HLA-C	sp|P10321|1C07_HUMAN HLA class I histocompatibility antigen, Cw-7 alpha chain OS=Homo sapiens OX=9606 GN=HLA-C PE=1 SV=3	2	4	1	1	3	3	3	3	3	2	2	4	1	1	1	1	1	1	1	1	1	1	1	1	1	1	1	1	17.8	4.4	4.4	40.648	366	366;366	0	18.188	By MS/MS	By MS/MS	By MS/MS	By MS/MS	By MS/MS	By MS/MS
Q14527	Q14527	2	2	2	Helicase-like transcription factor	HLTF	sp|Q14527|HLTF_HUMAN Helicase-like transcription factor OS=Homo sapiens OX=9606 GN=HLTF PE=1 SV=2	1	2	2	2	1	1	1	0	1	0	1	2	1	1	1	0	1	0	1	2	1	1	1	0	1	0	1	2	2.9	2.9	2.9	113.93	1009	1009	0.0013387	5.8062	By MS/MS	By MS/MS	By MS/MS		By MS/MS
P08397	P08397	2	2	2	Porphobilinogen deaminase	HMBS	sp|P08397|HEM3_HUMAN Porphobilinogen deaminase OS=Homo sapiens OX=9606 GN=HMBS PE=1 SV=2	1	2	2	2	2	1	1	2	1	1	2	1	2	1	1	2	1	1	2	1	2	1	1	2	1	1	2	1	10.8	10.8	10.8	39.33	361	361	0	17.853	By MS/MS	By MS/MS	By MS/MS	By MS/MS	By MS/MS	By MS/MS
P17096	P17096	4	4	4	High mobility group protein HMG-I/HMG-Y	HMGA1	sp|P17096|HMGA1_HUMAN High mobility group protein HMG-I/HMG-Y OS=Homo sapiens OX=9606 GN=HMGA1 PE=1 SV=3	1	4	4	4	4	3	3	4	3	3	4	3	4	3	3	4	3	3	4	3	4	3	3	4	3	3	4	3	30.8	30.8	30.8	11.676	107	107	0	28.202	By MS/MS	By MS/MS	By MS/MS	By MS/MS	By MS/MS	By MS/MS
P52926	P52926	3	3	3	High mobility group protein HMGI-C	HMGA2	sp|P52926|HMGA2_HUMAN High mobility group protein HMGI-C OS=Homo sapiens OX=9606 GN=HMGA2 PE=1 SV=1	1	3	3	3	0	0	1	2	2	2	0	0	0	0	1	2	2	2	0	0	0	0	1	2	2	2	0	0	32.1	32.1	32.1	11.832	109	109	0.00051335	9.5205			By MS/MS	By MS/MS	By MS/MS	By MS/MS
P09429;B2RPK0;P23497	P09429;B2RPK0	12;7;2	12;7;2	11;6;2	High mobility group protein B1;Putative high mobility group protein B1-like 1	HMGB1;HMGB1P1	sp|P09429|HMGB1_HUMAN High mobility group protein B1 OS=Homo sapiens OX=9606 GN=HMGB1 PE=1 SV=3;sp|B2RPK0|HGB1A_HUMAN Putative high mobility group protein B1-like 1 OS=Homo sapiens OX=9606 GN=HMGB1P1 PE=5 SV=1	3	12	12	11	12	12	12	12	11	12	10	12	12	12	12	12	11	12	10	12	11	11	11	11	10	11	9	11	42.8	42.8	37.2	24.893	215	215;211;879	0	201.82	By MS/MS	By MS/MS	By MS/MS	By MS/MS	By MS/MS	By MS/MS
P26583	P26583	10	9	9	High mobility group protein B2	HMGB2	sp|P26583|HMGB2_HUMAN High mobility group protein B2 OS=Homo sapiens OX=9606 GN=HMGB2 PE=1 SV=2	1	10	9	9	8	9	9	8	8	10	9	9	7	8	8	7	7	9	8	8	7	8	8	7	7	9	8	8	44.5	38.8	38.8	24.033	209	209	0	85.194	By MS/MS	By MS/MS	By MS/MS	By MS/MS	By MS/MS	By MS/MS
O15347	O15347	6	6	6	High mobility group protein B3	HMGB3	sp|O15347|HMGB3_HUMAN High mobility group protein B3 OS=Homo sapiens OX=9606 GN=HMGB3 PE=1 SV=4	1	6	6	6	4	5	5	4	5	5	5	5	4	5	5	4	5	5	5	5	4	5	5	4	5	5	5	5	34	34	34	22.98	200	200	0	32.812	By MS/MS	By MS/MS	By MS/MS	By MS/MS	By MS/MS	By MS/MS
Q01581	Q01581	8	8	8	Hydroxymethylglutaryl-CoA synthase, cytoplasmic	HMGCS1	sp|Q01581|HMCS1_HUMAN Hydroxymethylglutaryl-CoA synthase, cytoplasmic OS=Homo sapiens OX=9606 GN=HMGCS1 PE=1 SV=2	1	8	8	8	3	2	2	3	0	3	6	5	3	2	2	3	0	3	6	5	3	2	2	3	0	3	6	5	21.9	21.9	21.9	57.293	520	520	0	44.366	By MS/MS	By MS/MS	By MS/MS	By MS/MS		By MS/MS
P05114	P05114	6	6	6	Non-histone chromosomal protein HMG-14	HMGN1	sp|P05114|HMGN1_HUMAN Non-histone chromosomal protein HMG-14 OS=Homo sapiens OX=9606 GN=HMGN1 PE=1 SV=3	1	6	6	6	4	5	4	4	4	6	4	4	4	5	4	4	4	6	4	4	4	5	4	4	4	6	4	4	55	55	55	10.659	100	100	0	34.816	By MS/MS	By MS/MS	By MS/MS	By MS/MS	By MS/MS	By MS/MS
P05204;O00479;Q15651	P05204	3;1;1	3;1;1	3;1;1	Non-histone chromosomal protein HMG-17	HMGN2	sp|P05204|HMGN2_HUMAN Non-histone chromosomal protein HMG-17 OS=Homo sapiens OX=9606 GN=HMGN2 PE=1 SV=3	3	3	3	3	2	3	2	2	2	2	3	3	2	3	2	2	2	2	3	3	2	3	2	2	2	2	3	3	32.2	32.2	32.2	9.3926	90	90;90;99	0	14.546	By MS/MS	By MS/MS	By MS/MS	By MS/MS	By MS/MS	By MS/MS
P30519	P30519	4	4	4	Heme oxygenase 2	HMOX2	sp|P30519|HMOX2_HUMAN Heme oxygenase 2 OS=Homo sapiens OX=9606 GN=HMOX2 PE=1 SV=2	1	4	4	4	1	2	0	0	0	1	2	0	1	2	0	0	0	1	2	0	1	2	0	0	0	1	2	0	17.7	17.7	17.7	36.032	316	316	0.00053362	10.448	By MS/MS	By MS/MS				By MS/MS
Q9UK76	Q9UK76	6	6	6	Hematological and neurological expressed 1 protein;Hematological and neurological expressed 1 protein, N-terminally processed	HN1	sp|Q9UK76|JUPI1_HUMAN Jupiter microtubule associated homolog 1 OS=Homo sapiens OX=9606 GN=JPT1 PE=1 SV=3	1	6	6	6	5	4	5	6	5	4	4	6	5	4	5	6	5	4	4	6	5	4	5	6	5	4	4	6	64.9	64.9	64.9	16.014	154	154	0	75.764	By MS/MS	By MS/MS	By MS/MS	By MS/MS	By MS/MS	By MS/MS
Q9H910	Q9H910	4	4	4	Hematological and neurological expressed 1-like protein	HN1L	sp|Q9H910|JUPI2_HUMAN Jupiter microtubule associated homolog 2 OS=Homo sapiens OX=9606 GN=JPT2 PE=1 SV=1	1	4	4	4	2	2	2	1	2	2	2	4	2	2	2	1	2	2	2	4	2	2	2	1	2	2	2	4	31.1	31.1	31.1	20.063	190	190	0	14.014	By MS/MS	By MS/MS	By MS/MS	By MS/MS	By matching	By matching
Q13151	Q13151	9	9	9	Heterogeneous nuclear ribonucleoprotein A0	HNRNPA0	sp|Q13151|ROA0_HUMAN Heterogeneous nuclear ribonucleoprotein A0 OS=Homo sapiens OX=9606 GN=HNRNPA0 PE=1 SV=1	1	9	9	9	8	8	7	7	8	7	8	8	8	8	7	7	8	7	8	8	8	8	7	7	8	7	8	8	45.2	45.2	45.2	30.84	305	305	0	107.8	By MS/MS	By MS/MS	By MS/MS	By MS/MS	By MS/MS	By MS/MS
P09651;Q32P51	P09651;Q32P51	20;12	19;11	18;10	Heterogeneous nuclear ribonucleoprotein A1;Heterogeneous nuclear ribonucleoprotein A1, N-terminally processed;Heterogeneous nuclear ribonucleoprotein A1-like 2	HNRNPA1;HNRNPA1L2	sp|P09651|ROA1_HUMAN Heterogeneous nuclear ribonucleoprotein A1 OS=Homo sapiens OX=9606 GN=HNRNPA1 PE=1 SV=5;sp|Q32P51|RA1L2_HUMAN Heterogeneous nuclear ribonucleoprotein A1-like 2 OS=Homo sapiens OX=9606 GN=HNRNPA1L2 PE=2 SV=2	2	20	19	18	19	19	20	19	20	20	17	20	18	18	19	18	19	19	16	19	17	17	18	17	18	18	15	18	55.9	53.5	53.5	38.746	372	372;320	0	323.31	By MS/MS	By MS/MS	By MS/MS	By MS/MS	By MS/MS	By MS/MS
P22626	P22626	24	24	23	Heterogeneous nuclear ribonucleoproteins A2/B1	HNRNPA2B1	sp|P22626|ROA2_HUMAN Heterogeneous nuclear ribonucleoproteins A2/B1 OS=Homo sapiens OX=9606 GN=HNRNPA2B1 PE=1 SV=2	1	24	24	23	23	23	24	24	23	23	23	22	23	23	24	24	23	23	23	22	22	22	23	23	22	22	22	21	68.3	68.3	68.3	37.429	353	353	0	323.31	By MS/MS	By MS/MS	By MS/MS	By MS/MS	By MS/MS	By MS/MS
P51991	P51991	19	18	18	Heterogeneous nuclear ribonucleoprotein A3	HNRNPA3	sp|P51991|ROA3_HUMAN Heterogeneous nuclear ribonucleoprotein A3 OS=Homo sapiens OX=9606 GN=HNRNPA3 PE=1 SV=2	1	19	18	18	17	17	17	18	17	19	17	16	16	16	16	17	16	18	16	15	16	16	16	17	16	18	16	15	48.1	48.1	48.1	39.594	378	378	0	186.13	By MS/MS	By MS/MS	By MS/MS	By MS/MS	By MS/MS	By MS/MS
Q99729	Q99729	12	11	11	Heterogeneous nuclear ribonucleoprotein A/B	HNRNPAB	sp|Q99729|ROAA_HUMAN Heterogeneous nuclear ribonucleoprotein A/B OS=Homo sapiens OX=9606 GN=HNRNPAB PE=1 SV=2	1	12	11	11	7	8	8	10	9	10	7	8	7	7	7	9	9	10	7	7	7	7	7	9	9	10	7	7	24.4	24.4	24.4	36.224	332	332	0	54.361	By MS/MS	By MS/MS	By MS/MS	By MS/MS	By MS/MS	By MS/MS
P07910;P0DMR1;O60812;B7ZW38;B2RXH8;Q86SE5	P07910	19;8;8;8;8;1	19;8;8;8;8;1	19;8;8;8;8;1	Heterogeneous nuclear ribonucleoproteins C1/C2	HNRNPC	sp|P07910|HNRPC_HUMAN Heterogeneous nuclear ribonucleoproteins C1/C2 OS=Homo sapiens OX=9606 GN=HNRNPC PE=1 SV=4	6	19	19	19	16	16	18	17	16	16	16	16	16	16	18	17	16	16	16	16	16	16	18	17	16	16	16	16	49.7	49.7	49.7	33.67	306	306;293;293;293;293;291	0	132.65	By MS/MS	By MS/MS	By MS/MS	By MS/MS	By MS/MS	By MS/MS
Q14103	Q14103	17	17	15	Heterogeneous nuclear ribonucleoprotein D0	HNRNPD	sp|Q14103|HNRPD_HUMAN Heterogeneous nuclear ribonucleoprotein D0 OS=Homo sapiens OX=9606 GN=HNRNPD PE=1 SV=1	1	17	17	15	12	13	16	15	14	14	13	14	12	13	16	15	14	14	13	14	11	11	14	13	13	13	12	12	36.9	36.9	34.6	38.434	355	355	0	126.95	By MS/MS	By MS/MS	By MS/MS	By MS/MS	By MS/MS	By MS/MS
O14979	O14979	7	6	6	Heterogeneous nuclear ribonucleoprotein D-like	HNRNPDL	sp|O14979|HNRDL_HUMAN Heterogeneous nuclear ribonucleoprotein D-like OS=Homo sapiens OX=9606 GN=HNRNPDL PE=1 SV=3	1	7	6	6	7	5	7	7	7	7	6	7	6	4	6	6	6	6	5	6	6	4	6	6	6	6	5	6	20.2	18.3	18.3	46.437	420	420	0	44.563	By MS/MS	By MS/MS	By MS/MS	By MS/MS	By MS/MS	By MS/MS
P52597	P52597	19	19	17	Heterogeneous nuclear ribonucleoprotein F;Heterogeneous nuclear ribonucleoprotein F, N-terminally processed	HNRNPF	sp|P52597|HNRPF_HUMAN Heterogeneous nuclear ribonucleoprotein F OS=Homo sapiens OX=9606 GN=HNRNPF PE=1 SV=3	1	19	19	17	17	18	17	18	17	19	18	16	17	18	17	18	17	19	18	16	15	16	15	16	15	17	16	14	69.6	69.6	63.1	45.671	415	415	0	301.03	By MS/MS	By MS/MS	By MS/MS	By MS/MS	By MS/MS	By MS/MS
P31943	P31943	18	16	11	Heterogeneous nuclear ribonucleoprotein H;Heterogeneous nuclear ribonucleoprotein H, N-terminally processed	HNRNPH1	sp|P31943|HNRH1_HUMAN Heterogeneous nuclear ribonucleoprotein H OS=Homo sapiens OX=9606 GN=HNRNPH1 PE=1 SV=4	1	18	16	11	15	17	17	17	18	18	15	16	13	15	15	15	16	16	13	14	9	10	10	10	11	11	8	9	59.5	53.5	39.6	49.229	449	449	0	224.12	By MS/MS	By MS/MS	By MS/MS	By MS/MS	By MS/MS	By MS/MS
P55795	P55795	12	6	6	Heterogeneous nuclear ribonucleoprotein H2	HNRNPH2	sp|P55795|HNRH2_HUMAN Heterogeneous nuclear ribonucleoprotein H2 OS=Homo sapiens OX=9606 GN=HNRNPH2 PE=1 SV=1	1	12	6	6	10	9	11	11	12	12	12	12	5	3	5	5	6	6	6	6	5	3	5	5	6	6	6	6	39.9	23.8	23.8	49.263	449	449	0	68.121	By MS/MS	By MS/MS	By MS/MS	By MS/MS	By MS/MS	By MS/MS
P31942	P31942	9	8	8	Heterogeneous nuclear ribonucleoprotein H3	HNRNPH3	sp|P31942|HNRH3_HUMAN Heterogeneous nuclear ribonucleoprotein H3 OS=Homo sapiens OX=9606 GN=HNRNPH3 PE=1 SV=2	1	9	8	8	9	8	8	9	9	9	8	9	8	7	7	8	8	8	7	8	8	7	7	8	8	8	7	8	37.6	35.3	35.3	36.926	346	346	0	118.69	By MS/MS	By MS/MS	By MS/MS	By MS/MS	By MS/MS	By MS/MS
P61978	P61978	27	27	27	Heterogeneous nuclear ribonucleoprotein K	HNRNPK	sp|P61978|HNRPK_HUMAN Heterogeneous nuclear ribonucleoprotein K OS=Homo sapiens OX=9606 GN=HNRNPK PE=1 SV=1	1	27	27	27	25	23	25	25	26	25	24	25	25	23	25	25	26	25	24	25	25	23	25	25	26	25	24	25	66.1	66.1	66.1	50.976	463	463	0	308.04	By MS/MS	By MS/MS	By MS/MS	By MS/MS	By MS/MS	By MS/MS
P14866	P14866	24	24	23	Heterogeneous nuclear ribonucleoprotein L	HNRNPL	sp|P14866|HNRPL_HUMAN Heterogeneous nuclear ribonucleoprotein L OS=Homo sapiens OX=9606 GN=HNRNPL PE=1 SV=2	1	24	24	23	21	21	22	22	20	21	22	22	21	21	22	22	20	21	22	22	20	20	21	21	20	20	21	21	71.3	71.3	70.1	64.132	589	589	0	323.31	By MS/MS	By MS/MS	By MS/MS	By MS/MS	By MS/MS	By MS/MS
Q8WVV9	Q8WVV9	3	2	2	Heterogeneous nuclear ribonucleoprotein L-like	HNRNPLL	sp|Q8WVV9|HNRLL_HUMAN Heterogeneous nuclear ribonucleoprotein L-like OS=Homo sapiens OX=9606 GN=HNRNPLL PE=1 SV=1	1	3	2	2	3	3	2	3	0	3	3	2	2	2	1	2	0	2	2	1	2	2	1	2	0	2	2	1	6.8	5.5	5.5	60.082	542	542	0.00051125	9.3952	By MS/MS	By MS/MS	By matching	By MS/MS		By matching
P52272	P52272	44	44	44	Heterogeneous nuclear ribonucleoprotein M	HNRNPM	sp|P52272|HNRPM_HUMAN Heterogeneous nuclear ribonucleoprotein M OS=Homo sapiens OX=9606 GN=HNRNPM PE=1 SV=3	1	44	44	44	37	40	34	38	39	39	38	39	37	40	34	38	39	39	38	39	37	40	34	38	39	39	38	39	75.1	75.1	75.1	77.515	730	730	0	323.31	By MS/MS	By MS/MS	By MS/MS	By MS/MS	By MS/MS	By MS/MS
O43390	O43390	25	17	17	Heterogeneous nuclear ribonucleoprotein R	HNRNPR	sp|O43390|HNRPR_HUMAN Heterogeneous nuclear ribonucleoprotein R OS=Homo sapiens OX=9606 GN=HNRNPR PE=1 SV=1	1	25	17	17	22	22	23	22	22	23	21	23	14	14	16	14	14	16	14	15	14	14	16	14	14	16	14	15	44.1	33.5	33.5	70.942	633	633	0	103.43	By MS/MS	By MS/MS	By MS/MS	By MS/MS	By MS/MS	By MS/MS
Q00839	Q00839	28	28	28	Heterogeneous nuclear ribonucleoprotein U	HNRNPU	sp|Q00839|HNRPU_HUMAN Heterogeneous nuclear ribonucleoprotein U OS=Homo sapiens OX=9606 GN=HNRNPU PE=1 SV=6	1	28	28	28	26	27	28	24	27	28	28	28	26	27	28	24	27	28	28	28	26	27	28	24	27	28	28	28	42.5	42.5	42.5	90.583	825	825	0	323.31	By MS/MS	By MS/MS	By MS/MS	By MS/MS	By MS/MS	By MS/MS
Q9BUJ2	Q9BUJ2	11	11	11	Heterogeneous nuclear ribonucleoprotein U-like protein 1	HNRNPUL1	sp|Q9BUJ2|HNRL1_HUMAN Heterogeneous nuclear ribonucleoprotein U-like protein 1 OS=Homo sapiens OX=9606 GN=HNRNPUL1 PE=1 SV=2	1	11	11	11	8	7	10	10	9	11	8	7	8	7	10	10	9	11	8	7	8	7	10	10	9	11	8	7	18.3	18.3	18.3	95.737	856	856	0	45.932	By MS/MS	By MS/MS	By MS/MS	By MS/MS	By MS/MS	By MS/MS
Q1KMD3	Q1KMD3	18	18	18	Heterogeneous nuclear ribonucleoprotein U-like protein 2	HNRNPUL2	sp|Q1KMD3|HNRL2_HUMAN Heterogeneous nuclear ribonucleoprotein U-like protein 2 OS=Homo sapiens OX=9606 GN=HNRNPUL2 PE=1 SV=1	1	18	18	18	10	13	16	12	15	16	11	11	10	13	16	12	15	16	11	11	10	13	16	12	15	16	11	11	32.4	32.4	32.4	85.104	747	747	0	74.675	By MS/MS	By MS/MS	By MS/MS	By MS/MS	By MS/MS	By MS/MS
Q5SSJ5	Q5SSJ5	7	7	7	Heterochromatin protein 1-binding protein 3	HP1BP3	sp|Q5SSJ5|HP1B3_HUMAN Heterochromatin protein 1-binding protein 3 OS=Homo sapiens OX=9606 GN=HP1BP3 PE=1 SV=1	1	7	7	7	5	6	3	5	6	5	5	6	5	6	3	5	6	5	5	6	5	6	3	5	6	5	5	6	17.5	17.5	17.5	61.206	553	553	0	38.5	By MS/MS	By MS/MS	By MS/MS	By MS/MS	By MS/MS	By MS/MS
P37235;P84074;P61601	P37235;P84074	8;4;2	8;4;2	8;4;2	Hippocalcin-like protein 1;Neuron-specific calcium-binding protein hippocalcin	HPCAL1;HPCA	sp|P37235|HPCL1_HUMAN Hippocalcin-like protein 1 OS=Homo sapiens OX=9606 GN=HPCAL1 PE=1 SV=3;sp|P84074|HPCA_HUMAN Neuron-specific calcium-binding protein hippocalcin OS=Homo sapiens OX=9606 GN=HPCA PE=1 SV=2	3	8	8	8	6	7	7	7	7	7	7	6	6	7	7	7	7	7	7	6	6	7	7	7	7	7	7	6	49.7	49.7	49.7	22.313	193	193;193;193	0	29.381	By MS/MS	By MS/MS	By MS/MS	By MS/MS	By MS/MS	By MS/MS
P00492	P00492	11	11	11	Hypoxanthine-guanine phosphoribosyltransferase	HPRT1	sp|P00492|HPRT_HUMAN Hypoxanthine-guanine phosphoribosyltransferase OS=Homo sapiens OX=9606 GN=HPRT1 PE=1 SV=2	1	11	11	11	8	8	8	9	9	10	10	7	8	8	8	9	9	10	10	7	8	8	8	9	9	10	10	7	69.7	69.7	69.7	24.579	218	218	0	57.228	By MS/MS	By MS/MS	By MS/MS	By MS/MS	By MS/MS	By MS/MS
P52758	P52758	4	4	4	Ribonuclease UK114	HRSP12	sp|P52758|RIDA_HUMAN 2-iminobutanoate/2-iminopropanoate deaminase OS=Homo sapiens OX=9606 GN=RIDA PE=1 SV=1	1	4	4	4	2	2	2	3	2	2	3	3	2	2	2	3	2	2	3	3	2	2	2	3	2	2	3	3	40.9	40.9	40.9	14.494	137	137	0.00051733	9.7	By matching	By MS/MS	By MS/MS	By MS/MS	By matching	By MS/MS
O75506	O75506	3	3	3	Heat shock factor-binding protein 1	HSBP1	sp|O75506|HSBP1_HUMAN Heat shock factor-binding protein 1 OS=Homo sapiens OX=9606 GN=HSBP1 PE=1 SV=1	1	3	3	3	2	2	3	3	2	2	2	2	2	2	3	3	2	2	2	2	2	2	3	3	2	2	2	2	64.5	64.5	64.5	8.5435	76	76	0	84.104	By MS/MS	By MS/MS	By MS/MS	By MS/MS	By MS/MS	By MS/MS
Q99714	Q99714	12	12	12	3-hydroxyacyl-CoA dehydrogenase type-2	HSD17B10	sp|Q99714|HCD2_HUMAN 3-hydroxyacyl-CoA dehydrogenase type-2 OS=Homo sapiens OX=9606 GN=HSD17B10 PE=1 SV=3	1	12	12	12	9	11	12	12	11	11	11	11	9	11	12	12	11	11	11	11	9	11	12	12	11	11	11	11	75.1	75.1	75.1	26.923	261	261	0	152.26	By MS/MS	By MS/MS	By MS/MS	By MS/MS	By MS/MS	By MS/MS
Q8NBQ5	Q8NBQ5	2	2	2	Estradiol 17-beta-dehydrogenase 11	HSD17B11	sp|Q8NBQ5|DHB11_HUMAN Estradiol 17-beta-dehydrogenase 11 OS=Homo sapiens OX=9606 GN=HSD17B11 PE=1 SV=3	1	2	2	2	1	1	2	0	2	0	2	1	1	1	2	0	2	0	2	1	1	1	2	0	2	0	2	1	8.3	8.3	8.3	32.935	300	300	0.00051975	9.8463	By matching	By matching	By MS/MS		By MS/MS
Q53GQ0	Q53GQ0	3	3	3	Very-long-chain 3-oxoacyl-CoA reductase	HSD17B12	sp|Q53GQ0|DHB12_HUMAN Very-long-chain 3-oxoacyl-CoA reductase OS=Homo sapiens OX=9606 GN=HSD17B12 PE=1 SV=2	1	3	3	3	2	1	3	3	3	3	3	3	2	1	3	3	3	3	3	3	2	1	3	3	3	3	3	3	17.6	17.6	17.6	34.324	312	312	0	16.411	By MS/MS	By MS/MS	By MS/MS	By MS/MS	By MS/MS	By MS/MS
P51659	P51659	21	21	21	Peroxisomal multifunctional enzyme type 2;(3R)-hydroxyacyl-CoA dehydrogenase;Enoyl-CoA hydratase 2	HSD17B4	sp|P51659|DHB4_HUMAN Peroxisomal multifunctional enzyme type 2 OS=Homo sapiens OX=9606 GN=HSD17B4 PE=1 SV=3	1	21	21	21	12	11	15	13	14	12	15	18	12	11	15	13	14	12	15	18	12	11	15	13	14	12	15	18	40.5	40.5	40.5	79.685	736	736	0	139.73	By MS/MS	By MS/MS	By MS/MS	By MS/MS	By MS/MS	By MS/MS
Q3SXM5	Q3SXM5	1	1	1	Inactive hydroxysteroid dehydrogenase-like protein 1	HSDL1	sp|Q3SXM5|HSDL1_HUMAN Inactive hydroxysteroid dehydrogenase-like protein 1 OS=Homo sapiens OX=9606 GN=HSDL1 PE=1 SV=3	1	1	1	1	0	1	1	0	0	0	0	0	0	1	1	0	0	0	0	0	0	1	1	0	0	0	0	0	7.6	7.6	7.6	37.001	330	330	0.0076061	3.8626		By matching	By MS/MS
Q6YN16	Q6YN16	3	3	3	Hydroxysteroid dehydrogenase-like protein 2	HSDL2	sp|Q6YN16|HSDL2_HUMAN Hydroxysteroid dehydrogenase-like protein 2 OS=Homo sapiens OX=9606 GN=HSDL2 PE=1 SV=1	1	3	3	3	1	2	2	2	2	2	2	2	1	2	2	2	2	2	2	2	1	2	2	2	2	2	2	2	13.9	13.9	13.9	45.394	418	418	0.00055279	11.742	By MS/MS	By MS/MS	By MS/MS	By matching	By MS/MS	By MS/MS
Q03933;Q00613	Q03933;Q00613	2;1	2;1	2;1	Heat shock factor protein 2;Heat shock factor protein 1	HSF2;HSF1	sp|Q03933|HSF2_HUMAN Heat shock factor protein 2 OS=Homo sapiens OX=9606 GN=HSF2 PE=1 SV=1;sp|Q00613|HSF1_HUMAN Heat shock factor protein 1 OS=Homo sapiens OX=9606 GN=HSF1 PE=1 SV=1	2	2	2	2	1	1	0	0	0	0	0	1	1	1	0	0	0	0	0	1	1	1	0	0	0	0	0	1	3.9	3.9	3.9	60.348	536	536;529	0.0086444	3.6897	By MS/MS	By MS/MS
P07900;Q14568;Q58FG0	P07900	45;7;6	31;2;3	31;2;3	Heat shock protein HSP 90-alpha	HSP90AA1	sp|P07900|HS90A_HUMAN Heat shock protein HSP 90-alpha OS=Homo sapiens OX=9606 GN=HSP90AA1 PE=1 SV=5	3	45	31	31	43	44	41	42	44	42	43	42	29	30	28	28	31	28	29	28	29	30	28	28	31	28	29	28	62.2	44.7	44.7	84.659	732	732;343;334	0	323.31	By MS/MS	By MS/MS	By MS/MS	By MS/MS	By MS/MS	By MS/MS
P08238;Q58FF7;Q58FG1	P08238	47;16;1	45;16;1	28;8;0	Heat shock protein HSP 90-beta	HSP90AB1	sp|P08238|HS90B_HUMAN Heat shock protein HSP 90-beta OS=Homo sapiens OX=9606 GN=HSP90AB1 PE=1 SV=4	3	47	45	28	43	43	44	42	41	43	42	42	42	42	43	40	40	42	41	41	26	27	27	24	25	26	25	26	65.6	63.3	41.2	83.263	724	724;597;418	0	323.31	By MS/MS	By MS/MS	By MS/MS	By MS/MS	By MS/MS	By MS/MS
Q58FF8	Q58FF8	9	1	1	Putative heat shock protein HSP 90-beta 2	HSP90AB2P	sp|Q58FF8|H90B2_HUMAN Putative heat shock protein HSP 90-beta 2 OS=Homo sapiens OX=9606 GN=HSP90AB2P PE=1 SV=2	1	9	1	1	8	7	9	8	8	8	8	7	1	1	1	1	1	1	1	1	1	1	1	1	1	1	1	1	22.6	3.9	3.9	44.348	381	381	0	36.14	By MS/MS	By MS/MS	By MS/MS	By MS/MS	By MS/MS	By MS/MS
Q58FF6	Q58FF6	7	2	2	Putative heat shock protein HSP 90-beta 4	HSP90AB4P	sp|Q58FF6|H90B4_HUMAN Putative heat shock protein HSP 90-beta 4 OS=Homo sapiens OX=9606 GN=HSP90AB4P PE=5 SV=1	1	7	2	2	6	6	7	6	6	7	7	6	1	1	2	1	1	2	2	1	1	1	2	1	1	2	2	1	12.9	6.1	6.1	58.264	505	505	0	14.636	By MS/MS	By MS/MS	By MS/MS	By MS/MS	By MS/MS	By MS/MS
P14625;Q58FF3	P14625	48;10	48;10	46;10	Endoplasmin	HSP90B1	sp|P14625|ENPL_HUMAN Endoplasmin OS=Homo sapiens OX=9606 GN=HSP90B1 PE=1 SV=1	2	48	48	46	43	47	44	43	44	44	46	45	43	47	44	43	44	44	46	45	42	46	43	41	43	43	45	44	59	59	56.9	92.468	803	803;399	0	323.31	By MS/MS	By MS/MS	By MS/MS	By MS/MS	By MS/MS	By MS/MS
O43301	O43301	2	2	2	Heat shock 70 kDa protein 12A	HSPA12A	sp|O43301|HS12A_HUMAN Heat shock 70 kDa protein 12A OS=Homo sapiens OX=9606 GN=HSPA12A PE=1 SV=2	1	2	2	2	2	1	1	1	1	1	1	1	2	1	1	1	1	1	1	1	2	1	1	1	1	1	1	1	5.2	5.2	5.2	74.977	675	675	0.00050251	8.8157	By MS/MS	By MS/MS	By matching	By MS/MS	By matching	By matching
P0DMV9;P0DMV8	P0DMV9;P0DMV8	31;31	28;28	14;14	Heat shock 70 kDa protein 1B;Heat shock 70 kDa protein 1A	HSPA1B;HSPA1A	sp|P0DMV9|HS71B_HUMAN Heat shock 70 kDa protein 1B OS=Homo sapiens OX=9606 GN=HSPA1B PE=1 SV=1;sp|P0DMV8|HS71A_HUMAN Heat shock 70 kDa protein 1A OS=Homo sapiens OX=9606 GN=HSPA1A PE=1 SV=1	2	31	28	14	31	31	30	31	31	30	31	31	28	28	27	28	28	27	28	28	14	14	13	14	14	13	14	14	61.3	57.1	30.4	70.051	641	641;641	0	323.31	By MS/MS	By MS/MS	By MS/MS	By MS/MS	By MS/MS	By MS/MS
P34931	P34931	13	1	1	Heat shock 70 kDa protein 1-like	HSPA1L	sp|P34931|HS71L_HUMAN Heat shock 70 kDa protein 1-like OS=Homo sapiens OX=9606 GN=HSPA1L PE=1 SV=2	1	13	1	1	12	12	13	12	12	12	12	12	0	0	1	0	0	0	0	0	0	0	1	0	0	0	0	0	27.3	2.3	2.3	70.374	641	641	1	-2	By matching	By matching	By MS/MS	By matching	By matching	By matching
P34932	P34932	52	52	49	Heat shock 70 kDa protein 4	HSPA4	sp|P34932|HSP74_HUMAN Heat shock 70 kDa protein 4 OS=Homo sapiens OX=9606 GN=HSPA4 PE=1 SV=4	1	52	52	49	40	39	45	43	43	45	46	42	40	39	45	43	43	45	46	42	37	36	42	40	40	42	43	39	77	77	72.5	94.33	840	840	0	323.31	By MS/MS	By MS/MS	By MS/MS	By MS/MS	By MS/MS	By MS/MS
O95757	O95757	10	7	7	Heat shock 70 kDa protein 4L	HSPA4L	sp|O95757|HS74L_HUMAN Heat shock 70 kDa protein 4L OS=Homo sapiens OX=9606 GN=HSPA4L PE=1 SV=3	1	10	7	7	6	6	7	6	6	9	8	6	4	4	5	4	4	7	5	3	4	4	5	4	4	7	5	3	20	14.8	14.8	94.511	839	839	0	29.778	By MS/MS	By MS/MS	By MS/MS	By MS/MS	By MS/MS	By MS/MS
P11021	P11021	36	36	35	78 kDa glucose-regulated protein	HSPA5	sp|P11021|BIP_HUMAN Endoplasmic reticulum chaperone BiP OS=Homo sapiens OX=9606 GN=HSPA5 PE=1 SV=2	1	36	36	35	33	35	34	34	33	36	36	36	33	35	34	34	33	36	36	36	32	34	33	33	32	35	35	35	53.5	53.5	53.5	72.332	654	654	0	323.31	By MS/MS	By MS/MS	By MS/MS	By MS/MS	By MS/MS	By MS/MS
P17066;P48741	P17066;P48741	12;6	2;1	1;1	Heat shock 70 kDa protein 6;Putative heat shock 70 kDa protein 7	HSPA6;HSPA7	sp|P17066|HSP76_HUMAN Heat shock 70 kDa protein 6 OS=Homo sapiens OX=9606 GN=HSPA6 PE=1 SV=2;sp|P48741|HSP77_HUMAN Putative heat shock 70 kDa protein 7 OS=Homo sapiens OX=9606 GN=HSPA7 PE=5 SV=2	2	12	2	1	11	11	11	11	11	11	11	11	1	1	1	1	1	1	1	1	1	1	1	1	1	1	1	1	20.7	5.3	1.7	71.027	643	643;367	0	14.182	By MS/MS	By MS/MS	By MS/MS	By MS/MS	By MS/MS	By MS/MS
P11142;P54652	P11142	32;9	31;8	27;5	Heat shock cognate 71 kDa protein	HSPA8	sp|P11142|HSP7C_HUMAN Heat shock cognate 71 kDa protein OS=Homo sapiens OX=9606 GN=HSPA8 PE=1 SV=1	2	32	31	27	31	31	31	30	30	30	31	32	30	30	30	29	29	29	30	31	26	26	26	25	25	25	26	27	58.2	55.7	50.2	70.897	646	646;639	0	323.31	By MS/MS	By MS/MS	By MS/MS	By MS/MS	By MS/MS	By MS/MS
P38646	P38646	38	38	38	Stress-70 protein, mitochondrial	HSPA9	sp|P38646|GRP75_HUMAN Stress-70 protein, mitochondrial OS=Homo sapiens OX=9606 GN=HSPA9 PE=1 SV=2	1	38	38	38	33	35	38	36	34	36	35	37	33	35	38	36	34	36	35	37	33	35	38	36	34	36	35	37	59.1	59.1	59.1	73.68	679	679	0	323.31	By MS/MS	By MS/MS	By MS/MS	By MS/MS	By MS/MS	By MS/MS
P04792	P04792	13	13	13	Heat shock protein beta-1	HSPB1	sp|P04792|HSPB1_HUMAN Heat shock protein beta-1 OS=Homo sapiens OX=9606 GN=HSPB1 PE=1 SV=2	1	13	13	13	13	13	12	13	12	13	13	13	13	13	12	13	12	13	13	13	13	13	12	13	12	13	13	13	85.9	85.9	85.9	22.782	205	205	0	234.84	By MS/MS	By MS/MS	By MS/MS	By MS/MS	By MS/MS	By MS/MS
Q9Y547	Q9Y547	2	2	2	Intraflagellar transport protein 25 homolog	HSPB11	sp|Q9Y547|IFT25_HUMAN Intraflagellar transport protein 25 homolog OS=Homo sapiens OX=9606 GN=HSPB11 PE=1 SV=1	1	2	2	2	2	2	2	2	2	2	2	2	2	2	2	2	2	2	2	2	2	2	2	2	2	2	2	2	16	16	16	16.297	144	144	0.00050891	9.2717	By MS/MS	By MS/MS	By MS/MS	By MS/MS	By MS/MS	By matching
P10809	P10809	38	38	38	60 kDa heat shock protein, mitochondrial	HSPD1	sp|P10809|CH60_HUMAN 60 kDa heat shock protein, mitochondrial OS=Homo sapiens OX=9606 GN=HSPD1 PE=1 SV=2	1	38	38	38	36	38	37	38	37	37	36	38	36	38	37	38	37	37	36	38	36	38	37	38	37	37	36	38	74	74	74	61.054	573	573	0	323.31	By MS/MS	By MS/MS	By MS/MS	By MS/MS	By MS/MS	By MS/MS
P61604	P61604	7	7	7	10 kDa heat shock protein, mitochondrial	HSPE1	sp|P61604|CH10_HUMAN 10 kDa heat shock protein, mitochondrial OS=Homo sapiens OX=9606 GN=HSPE1 PE=1 SV=2	1	7	7	7	7	7	7	7	7	7	7	7	7	7	7	7	7	7	7	7	7	7	7	7	7	7	7	7	62.7	62.7	62.7	10.932	102	102	0	43.124	By MS/MS	By MS/MS	By MS/MS	By MS/MS	By MS/MS	By MS/MS
Q92598	Q92598	33	31	30	Heat shock protein 105 kDa	HSPH1	sp|Q92598|HS105_HUMAN Heat shock protein 105 kDa OS=Homo sapiens OX=9606 GN=HSPH1 PE=1 SV=1	1	33	31	30	25	23	25	27	24	28	29	29	23	21	23	25	22	26	27	27	23	21	23	25	22	26	26	26	55.7	53.1	51.5	96.864	858	858	0	323.31	By MS/MS	By MS/MS	By MS/MS	By MS/MS	By MS/MS	By MS/MS
O43719	O43719	4	4	4	HIV Tat-specific factor 1	HTATSF1	sp|O43719|HTSF1_HUMAN HIV Tat-specific factor 1 OS=Homo sapiens OX=9606 GN=HTATSF1 PE=1 SV=1	1	4	4	4	0	3	2	0	3	2	2	0	0	3	2	0	3	2	2	0	0	3	2	0	3	2	2	0	5.8	5.8	5.8	85.852	755	755	0.000489	8.1391		By MS/MS	By MS/MS		By MS/MS	By matching
Q7Z6Z7	Q7Z6Z7	3	3	3	E3 ubiquitin-protein ligase HUWE1	HUWE1	sp|Q7Z6Z7|HUWE1_HUMAN E3 ubiquitin-protein ligase HUWE1 OS=Homo sapiens OX=9606 GN=HUWE1 PE=1 SV=3	1	3	3	3	3	3	3	3	2	3	3	3	3	3	3	3	2	3	3	3	3	3	3	3	2	3	3	3	1.4	1.4	1.4	481.89	4374	4374	0	29.296	By MS/MS	By MS/MS	By MS/MS	By MS/MS	By MS/MS	By MS/MS
Q9Y4L1;Q9BXT5	Q9Y4L1	28;1	28;1	28;1	Hypoxia up-regulated protein 1	HYOU1	sp|Q9Y4L1|HYOU1_HUMAN Hypoxia up-regulated protein 1 OS=Homo sapiens OX=9606 GN=HYOU1 PE=1 SV=1	2	28	28	28	21	21	21	23	23	22	22	26	21	21	21	23	23	22	22	26	21	21	21	23	23	22	22	26	38.7	38.7	38.7	111.33	999	999;2789	0	272.28	By MS/MS	By MS/MS	By MS/MS	By MS/MS	By MS/MS	By MS/MS
Q9NX55	Q9NX55	2	2	2	Huntingtin-interacting protein K	HYPK	sp|Q9NX55|HYPK_HUMAN Huntingtin-interacting protein K OS=Homo sapiens OX=9606 GN=HYPK PE=1 SV=2	1	2	2	2	1	1	2	1	1	1	1	0	1	1	2	1	1	1	1	0	1	1	2	1	1	1	1	0	20.2	20.2	20.2	14.665	129	129	0	36.392	By MS/MS	By MS/MS	By MS/MS	By MS/MS	By MS/MS	By MS/MS
Q2TAA2	Q2TAA2	2	2	2	Isoamyl acetate-hydrolyzing esterase 1 homolog	IAH1	sp|Q2TAA2|IAH1_HUMAN Isoamyl acetate-hydrolyzing esterase 1 homolog OS=Homo sapiens OX=9606 GN=IAH1 PE=1 SV=1	1	2	2	2	1	0	0	1	0	1	1	1	1	0	0	1	0	1	1	1	1	0	0	1	0	1	1	1	10.9	10.9	10.9	27.598	248	248	0.0021711	5.1577	By MS/MS			By MS/MS		By matching
P41252	P41252	38	38	38	Isoleucine--tRNA ligase, cytoplasmic	IARS	sp|P41252|SYIC_HUMAN Isoleucine--tRNA ligase, cytoplasmic OS=Homo sapiens OX=9606 GN=IARS PE=1 SV=2	1	38	38	38	23	22	30	30	29	30	30	30	23	22	30	30	29	30	30	30	23	22	30	30	29	30	30	30	42.6	42.6	42.6	144.5	1262	1262	0	246.99	By MS/MS	By MS/MS	By MS/MS	By MS/MS	By MS/MS	By MS/MS
Q9NSE4	Q9NSE4	16	16	16	Isoleucine--tRNA ligase, mitochondrial	IARS2	sp|Q9NSE4|SYIM_HUMAN Isoleucine--tRNA ligase, mitochondrial OS=Homo sapiens OX=9606 GN=IARS2 PE=1 SV=2	1	16	16	16	8	7	9	11	8	8	10	7	8	7	9	11	8	8	10	7	8	7	9	11	8	8	10	7	23.6	23.6	23.6	113.79	1012	1012	0	61.95	By MS/MS	By MS/MS	By MS/MS	By MS/MS	By MS/MS	By MS/MS
P14735	P14735	17	17	17	Insulin-degrading enzyme	IDE	sp|P14735|IDE_HUMAN Insulin-degrading enzyme OS=Homo sapiens OX=9606 GN=IDE PE=1 SV=4	1	17	17	17	9	11	12	11	13	10	9	10	9	11	12	11	13	10	9	10	9	11	12	11	13	10	9	10	20.2	20.2	20.2	117.97	1019	1019	0	58.837	By MS/MS	By MS/MS	By MS/MS	By MS/MS	By MS/MS	By MS/MS
O75874	O75874	21	21	20	Isocitrate dehydrogenase [NADP] cytoplasmic	IDH1	sp|O75874|IDHC_HUMAN Isocitrate dehydrogenase [NADP] cytoplasmic OS=Homo sapiens OX=9606 GN=IDH1 PE=1 SV=2	1	21	21	20	18	20	20	21	19	20	18	21	18	20	20	21	19	20	18	21	17	19	19	20	18	19	18	20	60.4	60.4	58.2	46.659	414	414	0	182.68	By MS/MS	By MS/MS	By MS/MS	By MS/MS	By MS/MS	By MS/MS
P48735	P48735	8	7	7	Isocitrate dehydrogenase [NADP], mitochondrial	IDH2	sp|P48735|IDHP_HUMAN Isocitrate dehydrogenase [NADP], mitochondrial OS=Homo sapiens OX=9606 GN=IDH2 PE=1 SV=2	1	8	7	7	5	5	4	5	3	7	6	6	4	4	3	4	2	6	6	5	4	4	3	4	2	6	6	5	19	17	17	50.909	452	452	0	26.936	By MS/MS	By MS/MS	By MS/MS	By MS/MS	By matching	By MS/MS
P50213	P50213	12	12	12	Isocitrate dehydrogenase [NAD] subunit alpha, mitochondrial	IDH3A	sp|P50213|IDH3A_HUMAN Isocitrate dehydrogenase [NAD] subunit alpha, mitochondrial OS=Homo sapiens OX=9606 GN=IDH3A PE=1 SV=1	1	12	12	12	9	9	10	11	10	11	10	11	9	9	10	11	10	11	10	11	9	9	10	11	10	11	10	11	41	41	41	39.591	366	366	0	104.61	By MS/MS	By MS/MS	By MS/MS	By MS/MS	By MS/MS	By MS/MS
O43837	O43837	4	4	4	Isocitrate dehydrogenase [NAD] subunit beta, mitochondrial	IDH3B	sp|O43837|IDH3B_HUMAN Isocitrate dehydrogenase [NAD] subunit beta, mitochondrial OS=Homo sapiens OX=9606 GN=IDH3B PE=1 SV=2	1	4	4	4	3	2	4	4	4	3	3	3	3	2	4	4	4	3	3	3	3	2	4	4	4	3	3	3	16.1	16.1	16.1	42.183	385	385	0	34.866	By MS/MS	By MS/MS	By MS/MS	By MS/MS	By MS/MS	By MS/MS
P51553	P51553	4	4	4	Isocitrate dehydrogenase [NAD] subunit gamma, mitochondrial	IDH3G	sp|P51553|IDH3G_HUMAN Isocitrate dehydrogenase [NAD] subunit gamma, mitochondrial OS=Homo sapiens OX=9606 GN=IDH3G PE=1 SV=1	1	4	4	4	2	2	2	3	3	4	4	2	2	2	2	3	3	4	4	2	2	2	2	3	3	4	4	2	21.6	21.6	21.6	42.794	393	393	0	23.4	By MS/MS	By MS/MS	By MS/MS	By MS/MS	By MS/MS	By MS/MS
Q13907;Q9BXS1	Q13907	8;1	8;1	8;1	Isopentenyl-diphosphate Delta-isomerase 1	IDI1	sp|Q13907|IDI1_HUMAN Isopentenyl-diphosphate Delta-isomerase 1 OS=Homo sapiens OX=9606 GN=IDI1 PE=1 SV=2	2	8	8	8	7	6	5	5	7	6	5	6	7	6	5	5	7	6	5	6	7	6	5	5	7	6	5	6	48.9	48.9	48.9	26.319	227	227;227	0	44.878	By MS/MS	By MS/MS	By MS/MS	By MS/MS	By MS/MS	By MS/MS
P13284	P13284	3	3	3	Gamma-interferon-inducible lysosomal thiol reductase	IFI30	sp|P13284|GILT_HUMAN Gamma-interferon-inducible lysosomal thiol reductase OS=Homo sapiens OX=9606 GN=IFI30 PE=1 SV=3	1	3	3	3	2	2	2	2	2	3	2	2	2	2	2	2	2	3	2	2	2	2	2	2	2	3	2	2	30	30	30	27.963	250	250	0	16.427	By matching	By matching	By MS/MS	By MS/MS	By matching	By MS/MS
P78318	P78318	2	2	2	Immunoglobulin-binding protein 1	IGBP1	sp|P78318|IGBP1_HUMAN Immunoglobulin-binding protein 1 OS=Homo sapiens OX=9606 GN=IGBP1 PE=1 SV=1	1	2	2	2	0	0	2	2	1	2	0	0	0	0	2	2	1	2	0	0	0	0	2	2	1	2	0	0	10	10	10	39.221	339	339	0.00048356	7.7705			By MS/MS	By MS/MS	By MS/MS	By MS/MS
Q9Y6M1;Q9NZI8	Q9Y6M1	12;1	12;1	11;0	Insulin-like growth factor 2 mRNA-binding protein 2	IGF2BP2	sp|Q9Y6M1|IF2B2_HUMAN Insulin-like growth factor 2 mRNA-binding protein 2 OS=Homo sapiens OX=9606 GN=IGF2BP2 PE=1 SV=2	2	12	12	11	7	9	9	10	9	10	8	6	7	9	9	10	9	10	8	6	6	8	8	9	8	9	7	5	27.4	27.4	25.2	66.121	599	599;577	0	79.147	By MS/MS	By MS/MS	By MS/MS	By MS/MS	By MS/MS	By MS/MS
O00425	O00425	7	6	6	Insulin-like growth factor 2 mRNA-binding protein 3	IGF2BP3	sp|O00425|IF2B3_HUMAN Insulin-like growth factor 2 mRNA-binding protein 3 OS=Homo sapiens OX=9606 GN=IGF2BP3 PE=1 SV=2	1	7	6	6	4	5	5	5	5	5	4	4	3	4	4	4	4	4	3	3	3	4	4	4	4	4	3	3	16.6	14.3	14.3	63.704	579	579	0	29.968	By MS/MS	By MS/MS	By MS/MS	By MS/MS	By MS/MS	By MS/MS
P11717	P11717	2	2	2	Cation-independent mannose-6-phosphate receptor	IGF2R	sp|P11717|MPRI_HUMAN Cation-independent mannose-6-phosphate receptor OS=Homo sapiens OX=9606 GN=IGF2R PE=1 SV=3	1	2	2	2	0	0	0	2	0	2	0	0	0	0	0	2	0	2	0	0	0	0	0	2	0	2	0	0	1.7	1.7	1.7	274.37	2491	2491	0.0060484	4.0132				By MS/MS		By matching
O95163	O95163	5	5	5	Elongator complex protein 1	IKBKAP	sp|O95163|ELP1_HUMAN Elongator complex protein 1 OS=Homo sapiens OX=9606 GN=ELP1 PE=1 SV=3	1	5	5	5	3	2	2	2	1	3	2	1	3	2	2	2	1	3	2	1	3	2	2	2	1	3	2	1	7	7	7	150.25	1332	1332	0	46.244	By MS/MS	By MS/MS	By MS/MS	By MS/MS	By MS/MS	By MS/MS
Q14116	Q14116	9	9	9	Interleukin-18	IL18	sp|Q14116|IL18_HUMAN Interleukin-18 OS=Homo sapiens OX=9606 GN=IL18 PE=1 SV=1	1	9	9	9	6	4	5	4	7	7	7	6	6	4	5	4	7	7	7	6	6	4	5	4	7	7	7	6	62.7	62.7	62.7	22.326	193	193	0	69.478	By MS/MS	By MS/MS	By MS/MS	By MS/MS	By MS/MS	By MS/MS
Q12905	Q12905	17	17	17	Interleukin enhancer-binding factor 2	ILF2	sp|Q12905|ILF2_HUMAN Interleukin enhancer-binding factor 2 OS=Homo sapiens OX=9606 GN=ILF2 PE=1 SV=2	1	17	17	17	15	16	16	15	15	15	16	16	15	16	16	15	15	15	16	16	15	16	16	15	15	15	16	16	70.3	70.3	70.3	43.062	390	390	0	203.19	By MS/MS	By MS/MS	By MS/MS	By MS/MS	By MS/MS	By MS/MS
Q12906	Q12906	36	36	34	Interleukin enhancer-binding factor 3	ILF3	sp|Q12906|ILF3_HUMAN Interleukin enhancer-binding factor 3 OS=Homo sapiens OX=9606 GN=ILF3 PE=1 SV=3	1	36	36	34	28	28	31	29	30	31	30	30	28	28	31	29	30	31	30	30	26	26	29	28	28	30	28	29	58.6	58.6	56.2	95.337	894	894	0	311.25	By MS/MS	By MS/MS	By MS/MS	By MS/MS	By MS/MS	By MS/MS
Q13418	Q13418	2	2	2	Integrin-linked protein kinase	ILK	sp|Q13418|ILK_HUMAN Integrin-linked protein kinase OS=Homo sapiens OX=9606 GN=ILK PE=1 SV=2	1	2	2	2	1	1	0	1	2	1	2	1	1	1	0	1	2	1	2	1	1	1	0	1	2	1	2	1	10.2	10.2	10.2	51.419	452	452	0.00048193	7.6877	By matching	By matching		By matching	By matching	By matching
Q9H0C8	Q9H0C8	6	6	6	Integrin-linked kinase-associated serine/threonine phosphatase 2C	ILKAP	sp|Q9H0C8|ILKAP_HUMAN Integrin-linked kinase-associated serine/threonine phosphatase 2C OS=Homo sapiens OX=9606 GN=ILKAP PE=1 SV=1	1	6	6	6	3	3	3	3	5	3	3	2	3	3	3	3	5	3	3	2	3	3	3	3	5	3	3	2	18.9	18.9	18.9	42.906	392	392	0	33.175	By MS/MS	By MS/MS	By MS/MS	By MS/MS	By MS/MS	By MS/MS
A1L0T0	A1L0T0	1	1	1	Acetolactate synthase-like protein	ILVBL	sp|A1L0T0|ILVBL_HUMAN Acetolactate synthase-like protein OS=Homo sapiens OX=9606 GN=ILVBL PE=1 SV=2	1	1	1	1	0	1	1	0	1	1	0	1	0	1	1	0	1	1	0	1	0	1	1	0	1	1	0	1	3.6	3.6	3.6	67.867	632	632	0.00048828	8.1171		By MS/MS	By matching		By MS/MS	By MS/MS
Q16891	Q16891	24	24	24	MICOS complex subunit MIC60	IMMT	sp|Q16891|MIC60_HUMAN MICOS complex subunit MIC60 OS=Homo sapiens OX=9606 GN=IMMT PE=1 SV=1	1	24	24	24	17	15	19	19	17	18	17	16	17	15	19	19	17	18	17	16	17	15	19	19	17	18	17	16	38.1	38.1	38.1	83.677	758	758	0	107.94	By MS/MS	By MS/MS	By MS/MS	By MS/MS	By MS/MS	By MS/MS
Q9NV31	Q9NV31	2	2	2	U3 small nucleolar ribonucleoprotein protein IMP3	IMP3	sp|Q9NV31|IMP3_HUMAN U3 small nucleolar ribonucleoprotein protein IMP3 OS=Homo sapiens OX=9606 GN=IMP3 PE=1 SV=1	1	2	2	2	2	1	1	1	2	0	2	2	2	1	1	1	2	0	2	2	2	1	1	1	2	0	2	2	13.6	13.6	13.6	21.85	184	184	0.0021413	4.8989	By MS/MS	By matching	By matching	By matching	By MS/MS
P29218	P29218	6	6	6	Inositol monophosphatase 1	IMPA1	sp|P29218|IMPA1_HUMAN Inositol monophosphatase 1 OS=Homo sapiens OX=9606 GN=IMPA1 PE=1 SV=1	1	6	6	6	4	4	4	5	3	5	5	5	4	4	4	5	3	5	5	5	4	4	4	5	3	5	5	5	28.9	28.9	28.9	30.188	277	277	0	31.941	By MS/MS	By MS/MS	By MS/MS	By MS/MS	By MS/MS	By MS/MS
P20839	P20839	4	2	2	Inosine-5-monophosphate dehydrogenase 1	IMPDH1	sp|P20839|IMDH1_HUMAN Inosine-5-monophosphate dehydrogenase 1 OS=Homo sapiens OX=9606 GN=IMPDH1 PE=1 SV=2	1	4	2	2	1	3	3	2	3	3	2	2	0	1	1	1	2	1	0	0	0	1	1	1	2	1	0	0	7.8	4.5	4.5	55.405	514	514	0.0044898	4.1656	By matching	By MS/MS	By MS/MS	By MS/MS	By MS/MS	By matching
P12268	P12268	24	24	22	Inosine-5-monophosphate dehydrogenase 2	IMPDH2	sp|P12268|IMDH2_HUMAN Inosine-5-monophosphate dehydrogenase 2 OS=Homo sapiens OX=9606 GN=IMPDH2 PE=1 SV=2	1	24	24	22	20	23	22	18	20	21	22	22	20	23	22	18	20	21	22	22	19	21	20	17	19	19	20	20	69.1	69.1	65.8	55.804	514	514	0	317.55	By MS/MS	By MS/MS	By MS/MS	By MS/MS	By MS/MS	By MS/MS
Q27J81	Q27J81	3	3	3	Inverted formin-2	INF2	sp|Q27J81|INF2_HUMAN Inverted formin-2 OS=Homo sapiens OX=9606 GN=INF2 PE=1 SV=2	1	3	3	3	3	3	2	3	2	2	3	2	3	3	2	3	2	2	3	2	3	3	2	3	2	2	3	2	5.3	5.3	5.3	135.62	1249	1249	0	51.297	By MS/MS	By MS/MS	By MS/MS	By MS/MS	By MS/MS	By MS/MS
P49441	P49441	2	2	2	Inositol polyphosphate 1-phosphatase	INPP1	sp|P49441|INPP_HUMAN Inositol polyphosphate 1-phosphatase OS=Homo sapiens OX=9606 GN=INPP1 PE=1 SV=1	1	2	2	2	1	2	1	1	1	1	1	2	1	2	1	1	1	1	1	2	1	2	1	1	1	1	1	2	8	8	8	43.998	399	399	0.00053163	10.368	By MS/MS	By matching	By matching	By matching	By MS/MS	By matching
Q9H0H0	Q9H0H0	3	3	3	Integrator complex subunit 2	INTS2	sp|Q9H0H0|INT2_HUMAN Integrator complex subunit 2 OS=Homo sapiens OX=9606 GN=INTS2 PE=1 SV=2	1	3	3	3	3	3	3	3	2	1	2	2	3	3	3	3	2	1	2	2	3	3	3	3	2	1	2	2	4.9	4.9	4.9	134.32	1204	1204	0.00047596	7.3856	By MS/MS	By MS/MS	By MS/MS	By matching	By matching	By matching
Q68E01	Q68E01	2	2	2	Integrator complex subunit 3	INTS3	sp|Q68E01|INT3_HUMAN Integrator complex subunit 3 OS=Homo sapiens OX=9606 GN=INTS3 PE=1 SV=1	1	2	2	2	2	1	2	2	2	2	1	2	2	1	2	2	2	2	1	2	2	1	2	2	2	2	1	2	3.8	3.8	3.8	118.07	1043	1043	0	22.341	By MS/MS	By MS/MS	By MS/MS	By MS/MS	By MS/MS	By MS/MS
Q96HW7	Q96HW7	1	1	1	Integrator complex subunit 4	INTS4	sp|Q96HW7|INT4_HUMAN Integrator complex subunit 4 OS=Homo sapiens OX=9606 GN=INTS4 PE=1 SV=2	1	1	1	1	1	1	1	1	1	1	1	1	1	1	1	1	1	1	1	1	1	1	1	1	1	1	1	1	1.9	1.9	1.9	108.17	963	963	0.0013459	5.9339	By MS/MS	By MS/MS	By matching	By matching	By MS/MS	By matching
Q9NV88	Q9NV88	1	1	1	Integrator complex subunit 9	INTS9	sp|Q9NV88|INT9_HUMAN Integrator complex subunit 9 OS=Homo sapiens OX=9606 GN=INTS9 PE=1 SV=2	1	1	1	1	1	0	0	1	0	1	1	0	1	0	0	1	0	1	1	0	1	0	0	1	0	1	1	0	1.8	1.8	1.8	73.814	658	658	0.0052525	4.0227	By MS/MS			By MS/MS		By MS/MS
Q9UI26	Q9UI26	7	7	7	Importin-11	IPO11	sp|Q9UI26|IPO11_HUMAN Importin-11 OS=Homo sapiens OX=9606 GN=IPO11 PE=1 SV=1	1	7	7	7	6	5	5	5	5	5	7	6	6	5	5	5	5	5	7	6	6	5	5	5	5	5	7	6	15.7	15.7	15.7	112.53	975	975	0	118.05	By MS/MS	By MS/MS	By MS/MS	By MS/MS	By MS/MS	By MS/MS
Q8TEX9	Q8TEX9	9	9	9	Importin-4	IPO4	sp|Q8TEX9|IPO4_HUMAN Importin-4 OS=Homo sapiens OX=9606 GN=IPO4 PE=1 SV=2	1	9	9	9	8	5	5	6	8	7	6	7	8	5	5	6	8	7	6	7	8	5	5	6	8	7	6	7	12.6	12.6	12.6	118.71	1081	1081	0	58.451	By MS/MS	By MS/MS	By MS/MS	By MS/MS	By MS/MS	By MS/MS
O00410	O00410	39	39	36	Importin-5	IPO5	sp|O00410|IPO5_HUMAN Importin-5 OS=Homo sapiens OX=9606 GN=IPO5 PE=1 SV=4	1	39	39	36	33	33	36	36	33	33	35	35	33	33	36	36	33	33	35	35	30	30	33	33	30	30	32	32	55.5	55.5	53.1	123.63	1097	1097	0	323.31	By MS/MS	By MS/MS	By MS/MS	By MS/MS	By MS/MS	By MS/MS
O95373	O95373	21	21	20	Importin-7	IPO7	sp|O95373|IPO7_HUMAN Importin-7 OS=Homo sapiens OX=9606 GN=IPO7 PE=1 SV=1	1	21	21	20	15	14	17	14	18	14	15	19	15	14	17	14	18	14	15	19	15	14	16	14	17	13	15	18	31.5	31.5	30.5	119.52	1038	1038	0	123.74	By MS/MS	By MS/MS	By MS/MS	By MS/MS	By MS/MS	By MS/MS
Q96P70	Q96P70	10	10	10	Importin-9	IPO9	sp|Q96P70|IPO9_HUMAN Importin-9 OS=Homo sapiens OX=9606 GN=IPO9 PE=1 SV=3	1	10	10	10	8	9	7	7	7	8	7	7	8	9	7	7	7	8	7	7	8	9	7	7	7	8	7	7	16.4	16.4	16.4	115.96	1041	1041	0	122.45	By MS/MS	By MS/MS	By MS/MS	By MS/MS	By MS/MS	By MS/MS
P46940;Q86VI3	P46940	64;2	64;2	63;1	Ras GTPase-activating-like protein IQGAP1	IQGAP1	sp|P46940|IQGA1_HUMAN Ras GTPase-activating-like protein IQGAP1 OS=Homo sapiens OX=9606 GN=IQGAP1 PE=1 SV=1	2	64	64	63	53	49	51	58	53	56	52	56	53	49	51	58	53	56	52	56	52	48	50	57	53	56	51	55	55.4	55.4	54.9	189.25	1657	1657;1631	0	323.31	By MS/MS	By MS/MS	By MS/MS	By MS/MS	By MS/MS	By MS/MS
Q9H1B7;Q7Z5L9	Q9H1B7;Q7Z5L9	2;1	2;1	2;1	Interferon regulatory factor 2-binding protein-like;Interferon regulatory factor 2-binding protein 2	IRF2BPL;IRF2BP2	sp|Q9H1B7|I2BPL_HUMAN Interferon regulatory factor 2-binding protein-like OS=Homo sapiens OX=9606 GN=IRF2BPL PE=1 SV=1;sp|Q7Z5L9|I2BP2_HUMAN Interferon regulatory factor 2-binding protein 2 OS=Homo sapiens OX=9606 GN=IRF2BP2 PE=1 SV=2	2	2	2	2	1	1	1	1	2	1	1	1	1	1	1	1	2	1	1	1	1	1	1	1	2	1	1	1	5.2	5.2	5.2	82.658	796	796;587	0	19.987	By MS/MS	By MS/MS	By MS/MS	By matching	By MS/MS	By matching
P05161	P05161	4	4	4	Ubiquitin-like protein ISG15	ISG15	sp|P05161|ISG15_HUMAN Ubiquitin-like protein ISG15 OS=Homo sapiens OX=9606 GN=ISG15 PE=1 SV=5	1	4	4	4	3	3	3	4	2	3	3	4	3	3	3	4	2	3	3	4	3	3	3	4	2	3	3	4	29.7	29.7	29.7	17.887	165	165	0	17.571	By MS/MS	By MS/MS	By MS/MS	By MS/MS	By MS/MS	By MS/MS
Q96CN7	Q96CN7	6	6	6	Isochorismatase domain-containing protein 1	ISOC1	sp|Q96CN7|ISOC1_HUMAN Isochorismatase domain-containing protein 1 OS=Homo sapiens OX=9606 GN=ISOC1 PE=1 SV=3	1	6	6	6	3	3	4	5	4	4	3	5	3	3	4	5	4	4	3	5	3	3	4	5	4	4	3	5	29.5	29.5	29.5	32.236	298	298	0	28.617	By MS/MS	By MS/MS	By MS/MS	By MS/MS	By MS/MS	By MS/MS
Q96AB3	Q96AB3	3	3	3	Isochorismatase domain-containing protein 2, mitochondrial	ISOC2	sp|Q96AB3|ISOC2_HUMAN Isochorismatase domain-containing protein 2 OS=Homo sapiens OX=9606 GN=ISOC2 PE=1 SV=1	1	3	3	3	1	1	2	1	0	0	2	1	1	1	2	1	0	0	2	1	1	1	2	1	0	0	2	1	33.7	33.7	33.7	22.337	205	205	0	18.565	By matching	By matching	By MS/MS	By matching
P53990	P53990	4	4	4	IST1 homolog	IST1	sp|P53990|IST1_HUMAN IST1 homolog OS=Homo sapiens OX=9606 GN=IST1 PE=1 SV=1	1	4	4	4	1	1	3	2	1	2	2	2	1	1	3	2	1	2	2	2	1	1	3	2	1	2	2	2	9.3	9.3	9.3	39.75	364	364	0.00051867	9.7873	By MS/MS	By MS/MS	By MS/MS	By MS/MS	By MS/MS	By MS/MS
Q9NPH2	Q9NPH2	15	15	15	Inositol-3-phosphate synthase 1	ISYNA1	sp|Q9NPH2|INO1_HUMAN Inositol-3-phosphate synthase 1 OS=Homo sapiens OX=9606 GN=ISYNA1 PE=1 SV=1	1	15	15	15	11	12	10	10	11	11	14	11	11	12	10	10	11	11	14	11	11	12	10	10	11	11	14	11	39.8	39.8	39.8	61.067	558	558	0	111.22	By MS/MS	By MS/MS	By MS/MS	By MS/MS	By MS/MS	By MS/MS
P17301	P17301	17	17	17	Integrin alpha-2	ITGA2	sp|P17301|ITA2_HUMAN Integrin alpha-2 OS=Homo sapiens OX=9606 GN=ITGA2 PE=1 SV=1	1	17	17	17	10	13	13	12	15	12	12	13	10	13	13	12	15	12	12	13	10	13	13	12	15	12	12	13	20.7	20.7	20.7	129.29	1181	1181	0	98.662	By MS/MS	By MS/MS	By MS/MS	By MS/MS	By MS/MS	By MS/MS
P26006	P26006	13	13	13	Integrin alpha-3;Integrin alpha-3 heavy chain;Integrin alpha-3 light chain	ITGA3	sp|P26006|ITA3_HUMAN Integrin alpha-3 OS=Homo sapiens OX=9606 GN=ITGA3 PE=1 SV=5	1	13	13	13	9	11	10	9	8	11	9	11	9	11	10	9	8	11	9	11	9	11	10	9	8	11	9	11	14.2	14.2	14.2	116.61	1051	1051	0	57.069	By MS/MS	By MS/MS	By MS/MS	By MS/MS	By MS/MS	By MS/MS
P23229	P23229	5	5	5	Integrin alpha-6;Integrin alpha-6 heavy chain;Integrin alpha-6 light chain;Processed integrin alpha-6	ITGA6	sp|P23229|ITA6_HUMAN Integrin alpha-6 OS=Homo sapiens OX=9606 GN=ITGA6 PE=1 SV=5	1	5	5	5	3	2	4	4	4	4	3	2	3	2	4	4	4	4	3	2	3	2	4	4	4	4	3	2	5.7	5.7	5.7	126.6	1130	1130	0	17.754	By MS/MS	By MS/MS	By MS/MS	By MS/MS	By MS/MS	By MS/MS
P05556	P05556	21	21	21	Integrin beta-1	ITGB1	sp|P05556|ITB1_HUMAN Integrin beta-1 OS=Homo sapiens OX=9606 GN=ITGB1 PE=1 SV=2	1	21	21	21	15	15	14	15	17	14	14	14	15	15	14	15	17	14	14	14	15	15	14	15	17	14	14	14	36.7	36.7	36.7	88.414	798	798	0	118.58	By MS/MS	By MS/MS	By MS/MS	By MS/MS	By MS/MS	By MS/MS
P16144	P16144	19	19	19	Integrin beta-4	ITGB4	sp|P16144|ITB4_HUMAN Integrin beta-4 OS=Homo sapiens OX=9606 GN=ITGB4 PE=1 SV=5	1	19	19	19	8	9	11	5	10	9	11	11	8	9	11	5	10	9	11	11	8	9	11	5	10	9	11	11	14.8	14.8	14.8	202.16	1822	1822	0	81.651	By MS/MS	By MS/MS	By MS/MS	By MS/MS	By MS/MS	By MS/MS
P18564	P18564	1	1	1	Integrin beta-6	ITGB6	sp|P18564|ITB6_HUMAN Integrin beta-6 OS=Homo sapiens OX=9606 GN=ITGB6 PE=1 SV=2	1	1	1	1	1	1	0	1	1	1	1	1	1	1	0	1	1	1	1	1	1	1	0	1	1	1	1	1	1.1	1.1	1.1	85.935	788	788	0.0078895	3.7389	By MS/MS	By MS/MS		By MS/MS	By MS/MS	By MS/MS
Q9BY32	Q9BY32	3	3	3	Inosine triphosphate pyrophosphatase	ITPA	sp|Q9BY32|ITPA_HUMAN Inosine triphosphate pyrophosphatase OS=Homo sapiens OX=9606 GN=ITPA PE=1 SV=2	1	3	3	3	1	1	2	2	2	2	2	1	1	1	2	2	2	2	2	1	1	1	2	2	2	2	2	1	20.1	20.1	20.1	21.445	194	194	0.00052576	10.133	By MS/MS	By MS/MS	By MS/MS	By MS/MS	By MS/MS	By MS/MS
Q14573	Q14573	4	4	4	Inositol 1,4,5-trisphosphate receptor type 3	ITPR3	sp|Q14573|ITPR3_HUMAN Inositol 1,4,5-trisphosphate receptor type 3 OS=Homo sapiens OX=9606 GN=ITPR3 PE=1 SV=2	1	4	4	4	1	1	3	2	1	1	0	1	1	1	3	2	1	1	0	1	1	1	3	2	1	1	0	1	3.1	3.1	3.1	304.1	2671	2671	0	15.555	By MS/MS	By matching	By MS/MS	By MS/MS	By MS/MS	By MS/MS
Q96ST2	Q96ST2	1	1	1	Protein IWS1 homolog	IWS1	sp|Q96ST2|IWS1_HUMAN Protein IWS1 homolog OS=Homo sapiens OX=9606 GN=IWS1 PE=1 SV=2	1	1	1	1	1	1	1	0	1	1	1	1	1	1	1	0	1	1	1	1	1	1	1	0	1	1	1	1	1.7	1.7	1.7	91.954	819	819	0.0029586	4.6939	By MS/MS	By MS/MS	By MS/MS		By MS/MS	By MS/MS
Q6NYC1	Q6NYC1	1	1	1	Bifunctional arginine demethylase and lysyl-hydroxylase JMJD6	JMJD6	sp|Q6NYC1|JMJD6_HUMAN Bifunctional arginine demethylase and lysyl-hydroxylase JMJD6 OS=Homo sapiens OX=9606 GN=JMJD6 PE=1 SV=1	1	1	1	1	1	1	1	1	1	1	1	1	1	1	1	1	1	1	1	1	1	1	1	1	1	1	1	1	3.2	3.2	3.2	46.461	403	403	0.0013351	5.7719	By MS/MS	By MS/MS	By matching	By MS/MS	By matching	By matching
P14923	P14923	27	27	22	Junction plakoglobin	JUP	sp|P14923|PLAK_HUMAN Junction plakoglobin OS=Homo sapiens OX=9606 GN=JUP PE=1 SV=3	1	27	27	22	23	23	23	22	23	20	22	23	23	23	23	22	23	20	22	23	18	18	18	18	19	17	18	18	50.5	50.5	43.1	81.744	745	745	0	254.73	By MS/MS	By MS/MS	By MS/MS	By MS/MS	By MS/MS	By MS/MS
Q15046	Q15046	22	22	22	Lysine--tRNA ligase	KARS	sp|Q15046|SYK_HUMAN Lysine--tRNA ligase OS=Homo sapiens OX=9606 GN=KARS PE=1 SV=3	1	22	22	22	14	16	15	14	16	16	16	14	14	16	15	14	16	16	16	14	14	16	15	14	16	16	16	14	52.1	52.1	52.1	68.047	597	597	0	115.34	By MS/MS	By MS/MS	By MS/MS	By MS/MS	By MS/MS	By MS/MS
Q8IYT4	Q8IYT4	1	1	1	Katanin p60 ATPase-containing subunit A-like 2	KATNAL2	sp|Q8IYT4|KATL2_HUMAN Katanin p60 ATPase-containing subunit A-like 2 OS=Homo sapiens OX=9606 GN=KATNAL2 PE=1 SV=3	1	1	1	1	1	1	1	1	1	1	1	1	1	1	1	1	1	1	1	1	1	1	1	1	1	1	1	1	2.2	2.2	2.2	61.252	538	538	0.0044825	4.1582	By MS/MS	By MS/MS	By MS/MS	By MS/MS	By MS/MS	By MS/MS
Q9P0J7	Q9P0J7	2	2	2	E3 ubiquitin-protein ligase KCMF1	KCMF1	sp|Q9P0J7|KCMF1_HUMAN E3 ubiquitin-protein ligase KCMF1 OS=Homo sapiens OX=9606 GN=KCMF1 PE=1 SV=2	1	2	2	2	2	2	2	2	1	2	2	2	2	2	2	2	1	2	2	2	2	2	2	2	1	2	2	2	8.1	8.1	8.1	41.945	381	381	0	32.918	By MS/MS	By MS/MS	By MS/MS	By MS/MS	By MS/MS	By MS/MS
P33947	P33947	1	1	1	ER lumen protein-retaining receptor 2	KDELR2	sp|P33947|ERD22_HUMAN ER lumen protein-retaining receptor 2 OS=Homo sapiens OX=9606 GN=KDELR2 PE=1 SV=1	1	1	1	1	0	0	0	0	0	0	1	0	0	0	0	0	0	0	1	0	0	0	0	0	0	0	1	0	8	8	8	24.422	212	212	0.0044861	4.1599
Q8NHM5	Q8NHM5	2	2	2	Lysine-specific demethylase 2B	KDM2B	sp|Q8NHM5|KDM2B_HUMAN Lysine-specific demethylase 2B OS=Homo sapiens OX=9606 GN=KDM2B PE=1 SV=1	1	2	2	2	0	1	1	2	2	1	1	1	0	1	1	2	2	1	1	1	0	1	1	2	2	1	1	1	1.3	1.3	1.3	152.61	1336	1336	0.0060459	3.9801		By MS/MS	By MS/MS	By MS/MS	By MS/MS	By MS/MS
Q7LBC6	Q7LBC6	3	3	3	Lysine-specific demethylase 3B	KDM3B	sp|Q7LBC6|KDM3B_HUMAN Lysine-specific demethylase 3B OS=Homo sapiens OX=9606 GN=KDM3B PE=1 SV=2	1	3	3	3	3	3	2	2	3	3	2	3	3	3	2	2	3	3	2	3	3	3	2	2	3	3	2	3	2.6	2.6	2.6	191.58	1761	1761	0.0005571	12.066	By MS/MS	By MS/MS	By matching	By MS/MS	By MS/MS	By MS/MS
O60938	O60938	1	1	1	Keratocan	KERA	sp|O60938|KERA_HUMAN Keratocan OS=Homo sapiens OX=9606 GN=KERA PE=1 SV=1	1	1	1	1	0	0	0	0	0	0	1	0	0	0	0	0	0	0	1	0	0	0	0	0	0	0	1	0	5.1	5.1	5.1	40.508	352	352	1	-2
Q07666;Q5VWX1;O75525;Q9H6N6	Q07666	9;4;3;2	9;4;3;2	8;3;2;1	KH domain-containing, RNA-binding, signal transduction-associated protein 1	KHDRBS1	sp|Q07666|KHDR1_HUMAN KH domain-containing, RNA-binding, signal transduction-associated protein 1 OS=Homo sapiens OX=9606 GN=KHDRBS1 PE=1 SV=1	4	9	9	8	7	7	7	5	7	6	8	8	7	7	7	5	7	6	8	8	7	7	6	5	7	6	8	8	19.9	19.9	19.9	48.227	443	443;349;346;1097	0	71.314	By MS/MS	By MS/MS	By MS/MS	By MS/MS	By MS/MS	By MS/MS
Q92945	Q92945	26	26	23	Far upstream element-binding protein 2	KHSRP	sp|Q92945|FUBP2_HUMAN Far upstream element-binding protein 2 OS=Homo sapiens OX=9606 GN=KHSRP PE=1 SV=4	1	26	26	23	23	22	26	24	25	25	26	24	23	22	26	24	25	25	26	24	20	19	23	21	22	22	23	21	49.6	49.6	46.4	73.114	711	711	0	227.78	By MS/MS	By MS/MS	By MS/MS	By MS/MS	By MS/MS	By MS/MS
Q15397	Q15397	5	5	5	Pumilio domain-containing protein KIAA0020	KIAA0020	sp|Q15397|PUM3_HUMAN Pumilio homolog 3 OS=Homo sapiens OX=9606 GN=PUM3 PE=1 SV=3	1	5	5	5	4	5	4	3	5	3	5	5	4	5	4	3	5	3	5	5	4	5	4	3	5	3	5	5	16.5	16.5	16.5	73.584	648	648	0	46.42	By MS/MS	By MS/MS	By MS/MS	By MS/MS	By MS/MS	By MS/MS
O15091	O15091	1	1	1	Mitochondrial ribonuclease P protein 3	KIAA0391	sp|O15091|MRPP3_HUMAN Mitochondrial ribonuclease P catalytic subunit OS=Homo sapiens OX=9606 GN=KIAA0391 PE=1 SV=2	1	1	1	1	1	1	1	1	0	0	1	0	1	1	1	1	0	0	1	0	1	1	1	1	0	0	1	0	1.5	1.5	1.5	67.315	583	583	0.0096637	3.4533	By MS/MS	By MS/MS	By matching	By MS/MS
Q69YN4	Q69YN4	4	4	4	Protein virilizer homolog	KIAA1429	sp|Q69YN4|VIR_HUMAN Protein virilizer homolog OS=Homo sapiens OX=9606 GN=VIRMA PE=1 SV=2	1	4	4	4	4	3	3	2	3	2	3	3	4	3	3	2	3	2	3	3	4	3	3	2	3	2	3	3	2.9	2.9	2.9	202.02	1812	1812	0	18.909	By MS/MS	By MS/MS	By matching	By MS/MS	By MS/MS	By MS/MS
A0MZ66	A0MZ66	8	8	8	Shootin-1	KIAA1598	sp|A0MZ66|SHOT1_HUMAN Shootin-1 OS=Homo sapiens OX=9606 GN=SHTN1 PE=1 SV=4	1	8	8	8	4	4	7	7	6	7	4	5	4	4	7	7	6	7	4	5	4	4	7	7	6	7	4	5	15.2	15.2	15.2	71.639	631	631	0	27.167	By MS/MS	By MS/MS	By MS/MS	By MS/MS	By MS/MS	By MS/MS
Q02241	Q02241	2	2	2	Kinesin-like protein KIF23	KIF23	sp|Q02241|KIF23_HUMAN Kinesin-like protein KIF23 OS=Homo sapiens OX=9606 GN=KIF23 PE=1 SV=3	1	2	2	2	1	2	0	0	2	1	1	1	1	2	0	0	2	1	1	1	1	2	0	0	2	1	1	1	2.7	2.7	2.7	110.06	960	960	0.0052674	4.0446	By matching	By MS/MS			By matching	By MS/MS
Q9Y496	Q9Y496	1	1	1	Kinesin-like protein KIF3A	KIF3A	sp|Q9Y496|KIF3A_HUMAN Kinesin-like protein KIF3A OS=Homo sapiens OX=9606 GN=KIF3A PE=1 SV=4	1	1	1	1	1	1	1	0	1	1	1	1	1	1	1	0	1	1	1	1	1	1	1	0	1	1	1	1	2.7	2.7	2.7	80.04	699	699	0.00045788	6.4481	By matching	By matching	By matching		By matching	By matching
P33176;Q12840;O60282	P33176	26;6;5	26;6;5	26;6;5	Kinesin-1 heavy chain	KIF5B	sp|P33176|KINH_HUMAN Kinesin-1 heavy chain OS=Homo sapiens OX=9606 GN=KIF5B PE=1 SV=1	3	26	26	26	14	17	21	19	16	21	19	19	14	17	21	19	16	21	19	19	14	17	21	19	16	21	19	19	36	36	36	109.68	963	963;1032;957	0	191.95	By MS/MS	By MS/MS	By MS/MS	By MS/MS	By MS/MS	By MS/MS
Q9BW19	Q9BW19	2	2	2	Kinesin-like protein KIFC1	KIFC1	sp|Q9BW19|KIFC1_HUMAN Kinesin-like protein KIFC1 OS=Homo sapiens OX=9606 GN=KIFC1 PE=1 SV=2	1	2	2	2	2	1	1	1	1	1	1	1	2	1	1	1	1	1	1	1	2	1	1	1	1	1	1	1	3.7	3.7	3.7	73.747	673	673	0.0082677	3.7173	By MS/MS	By MS/MS	By MS/MS	By MS/MS	By MS/MS	By MS/MS
Q07866	Q07866	8	8	6	Kinesin light chain 1	KLC1	sp|Q07866|KLC1_HUMAN Kinesin light chain 1 OS=Homo sapiens OX=9606 GN=KLC1 PE=1 SV=2	1	8	8	6	4	6	5	6	4	6	7	6	4	6	5	6	4	6	7	6	3	5	4	4	3	5	5	5	22.5	22.5	16.4	65.309	573	573	0	99.143	By MS/MS	By MS/MS	By MS/MS	By MS/MS	By MS/MS	By MS/MS
Q9H0B6	Q9H0B6	5	3	2	Kinesin light chain 2	KLC2	sp|Q9H0B6|KLC2_HUMAN Kinesin light chain 2 OS=Homo sapiens OX=9606 GN=KLC2 PE=1 SV=1	1	5	3	2	2	1	2	2	2	1	5	3	1	0	1	0	1	0	3	2	1	0	1	0	1	0	2	2	14	8.4	6.4	68.934	622	622	0	24.801	By MS/MS	By matching	By MS/MS	By matching	By MS/MS	By matching
Q6P597	Q6P597	1	1	1	Kinesin light chain 3	KLC3	sp|Q6P597|KLC3_HUMAN Kinesin light chain 3 OS=Homo sapiens OX=9606 GN=KLC3 PE=1 SV=2	1	1	1	1	0	0	0	0	0	0	1	1	0	0	0	0	0	0	1	1	0	0	0	0	0	0	1	1	6.9	6.9	6.9	55.364	504	504	0.0093677	3.6073
Q53G59	Q53G59	1	1	1	Kelch-like protein 12	KLHL12	sp|Q53G59|KLH12_HUMAN Kelch-like protein 12 OS=Homo sapiens OX=9606 GN=KLHL12 PE=1 SV=2	1	1	1	1	0	0	0	0	1	0	1	0	0	0	0	0	1	0	1	0	0	0	0	0	1	0	1	0	1.9	1.9	1.9	63.276	568	568	1	-2					By MS/MS
P52294	P52294	6	3	3	Importin subunit alpha-5;Importin subunit alpha-5, N-terminally processed	KPNA1	sp|P52294|IMA5_HUMAN Importin subunit alpha-5 OS=Homo sapiens OX=9606 GN=KPNA1 PE=1 SV=3	1	6	3	3	4	3	5	4	6	4	4	5	1	1	2	1	3	1	2	2	1	1	2	1	3	1	2	2	18.4	11.5	11.5	60.221	538	538	0	29.715	By MS/MS	By MS/MS	By MS/MS	By MS/MS	By MS/MS	By MS/MS
P52292	P52292	12	12	12	Importin subunit alpha-1	KPNA2	sp|P52292|IMA1_HUMAN Importin subunit alpha-1 OS=Homo sapiens OX=9606 GN=KPNA2 PE=1 SV=1	1	12	12	12	8	8	8	10	7	9	9	10	8	8	8	10	7	9	9	10	8	8	8	10	7	9	9	10	43.9	43.9	43.9	57.861	529	529	0	127.28	By MS/MS	By MS/MS	By MS/MS	By MS/MS	By MS/MS	By MS/MS
O00505	O00505	9	9	7	Importin subunit alpha-4	KPNA3	sp|O00505|IMA4_HUMAN Importin subunit alpha-4 OS=Homo sapiens OX=9606 GN=KPNA3 PE=1 SV=2	1	9	9	7	5	6	6	4	6	7	7	6	5	6	6	4	6	7	7	6	3	4	5	3	4	5	5	4	34.5	34.5	28.6	57.81	521	521	0	78.846	By MS/MS	By MS/MS	By MS/MS	By MS/MS	By MS/MS	By MS/MS
O00629	O00629	9	7	7	Importin subunit alpha-3	KPNA4	sp|O00629|IMA3_HUMAN Importin subunit alpha-3 OS=Homo sapiens OX=9606 GN=KPNA4 PE=1 SV=1	1	9	7	7	6	7	7	6	8	9	7	8	4	5	6	5	6	7	5	6	4	5	6	5	6	7	5	6	34.4	28.4	28.4	57.886	521	521	0	41.139	By MS/MS	By MS/MS	By MS/MS	By MS/MS	By MS/MS	By MS/MS
O60684;O15131	O60684;O15131	9;6	9;6	6;3	Importin subunit alpha-7;Importin subunit alpha-6	KPNA6;KPNA5	sp|O60684|IMA7_HUMAN Importin subunit alpha-7 OS=Homo sapiens OX=9606 GN=KPNA6 PE=1 SV=1;sp|O15131|IMA6_HUMAN Importin subunit alpha-6 OS=Homo sapiens OX=9606 GN=KPNA5 PE=1 SV=2	2	9	9	6	7	6	6	7	5	7	6	7	7	6	6	7	5	7	6	7	4	4	3	4	2	4	4	4	29.5	29.5	22.6	60.029	536	536;536	0	87.325	By MS/MS	By MS/MS	By MS/MS	By MS/MS	By MS/MS	By MS/MS
Q14974	Q14974	39	39	39	Importin subunit beta-1	KPNB1	sp|Q14974|IMB1_HUMAN Importin subunit beta-1 OS=Homo sapiens OX=9606 GN=KPNB1 PE=1 SV=2	1	39	39	39	28	34	33	33	35	34	31	32	28	34	33	33	35	34	31	32	28	34	33	33	35	34	31	32	59.6	59.6	59.6	97.169	876	876	0	323.31	By MS/MS	By MS/MS	By MS/MS	By MS/MS	By MS/MS	By MS/MS
P01116	P01116	5	5	1	GTPase KRas;GTPase KRas, N-terminally processed	KRAS	sp|P01116|RASK_HUMAN GTPase KRas OS=Homo sapiens OX=9606 GN=KRAS PE=1 SV=1	1	5	5	1	2	3	4	1	2	2	3	2	2	3	4	1	2	2	3	2	1	1	1	0	0	0	1	0	38.6	38.6	4.8	21.656	189	189	0	30.193	By MS/MS	By MS/MS	By MS/MS	By matching	By MS/MS	By MS/MS
Q13601	Q13601	3	3	3	KRR1 small subunit processome component homolog	KRR1	sp|Q13601|KRR1_HUMAN KRR1 small subunit processome component homolog OS=Homo sapiens OX=9606 GN=KRR1 PE=1 SV=4	1	3	3	3	2	2	1	1	1	1	3	2	2	2	1	1	1	1	3	2	2	2	1	1	1	1	3	2	8.7	8.7	8.7	43.664	381	381	0.00047259	7.1955	By MS/MS	By MS/MS	By matching	By matching	By MS/MS	By MS/MS
CON__P04264;P04264	CON__P04264;P04264	6;6	2;2	1;1	Keratin, type II cytoskeletal 1	KRT1	;sp|P04264|K2C1_HUMAN Keratin, type II cytoskeletal 1 OS=Homo sapiens OX=9606 GN=KRT1 PE=1 SV=6	2	6	2	1	5	6	4	4	4	4	4	4	1	2	1	1	1	1	1	1	1	1	1	1	1	1	1	1	7	3.6	1.7	66.017	644	644;644	0	14.272	By MS/MS	By MS/MS	By MS/MS	By MS/MS	By MS/MS	By MS/MS
CON__ENSEMBL:ENSP00000377550;P13646;CON__P13646-1;CON__P35900;CON__P02535-1;P35900	CON__ENSEMBL:ENSP00000377550;P13646;CON__P13646-1	14;14;13;3;3;3	11;11;11;2;2;2	4;4;4;0;1;0	Keratin, type I cytoskeletal 13	KRT13	;sp|P13646|K1C13_HUMAN Keratin, type I cytoskeletal 13 OS=Homo sapiens OX=9606 GN=KRT13 PE=1 SV=4;	6	14	11	4	6	5	6	8	8	7	6	8	3	2	3	5	5	4	3	5	1	1	2	2	3	2	2	3	32.6	27.1	10.7	45.771	420	420;458;458;424;570;424	0	47.902	By MS/MS	By MS/MS	By MS/MS	By MS/MS	By MS/MS	By MS/MS
P05783;CON__H-INV:HIT000015463;CON__Q148H6;CON__Q92764;Q92764;CON__A2A5Y0;CON__Q14532;CON__A2AB72;CON__O76015;CON__O76013;CON__O76014;CON__REFSEQ:XP_986630;Q14532;O76014;O76015;O76013	P05783	40;4;3;2;2;1;1;1;1;1;1;1;1;1;1;1	40;4;3;2;2;1;1;1;1;1;1;1;1;1;1;1	25;2;2;0;0;0;0;0;0;0;0;0;0;0;0;0	Keratin, type I cytoskeletal 18	KRT18	sp|P05783|K1C18_HUMAN Keratin, type I cytoskeletal 18 OS=Homo sapiens OX=9606 GN=KRT18 PE=1 SV=2	16	40	40	25	39	39	39	40	39	39	39	39	39	39	39	40	39	39	39	39	24	24	24	25	24	24	24	24	84	84	61.2	48.057	430	430;295;464;425;455;416;448;453;456;467;471;476;448;449;456;467	0	323.31	By MS/MS	By MS/MS	By MS/MS	By MS/MS	By MS/MS	By MS/MS
P08727	P08727	40	1	1	Keratin, type I cytoskeletal 19	KRT19	sp|P08727|K1C19_HUMAN Keratin, type I cytoskeletal 19 OS=Homo sapiens OX=9606 GN=KRT19 PE=1 SV=4	1	40	1	1	33	34	37	38	37	35	39	38	1	1	1	1	1	1	1	1	1	1	1	1	1	1	1	1	91	7.5	7.5	44.105	400	400	0	37.02	By MS/MS	By MS/MS	By MS/MS	By MS/MS	By MS/MS	By MS/MS
CON__Q9C075;Q9C075	CON__Q9C075;Q9C075	2;2	1;1	1;1	Keratin, type I cytoskeletal 23	KRT23	;sp|Q9C075|K1C23_HUMAN Keratin, type I cytoskeletal 23 OS=Homo sapiens OX=9606 GN=KRT23 PE=1 SV=2	2	2	1	1	1	1	1	1	1	1	1	1	0	1	1	1	0	0	1	1	0	1	1	1	0	0	1	1	6.2	4.5	4.5	48.131	422	422;422	0.00047371	7.3153	By matching	By matching	By matching	By matching	By matching	By matching
CON__Q3KNV1;P08729;CON__P08729;CON__Q9DCV7;CON__P19013;P19013	CON__Q3KNV1;P08729;CON__P08729	24;24;23;6;3;3	20;20;19;2;1;1	19;19;18;2;1;1	Keratin, type II cytoskeletal 7	KRT7	;sp|P08729|K2C7_HUMAN Keratin, type II cytoskeletal 7 OS=Homo sapiens OX=9606 GN=KRT7 PE=1 SV=5;	6	24	20	19	12	14	16	14	15	14	12	14	8	10	12	10	11	10	8	10	8	9	12	10	11	10	8	9	57.1	49.9	48	51.385	469	469;469;469;457;594;534	0	122.79	By MS/MS	By MS/MS	By MS/MS	By MS/MS	By MS/MS	By MS/MS
CON__Q8VED5;CON__Q5XKE5;Q5XKE5	CON__Q8VED5;CON__Q5XKE5;Q5XKE5	6;4;4	1;1;1	1;1;1	Keratin, type II cytoskeletal 79	KRT79	;;sp|Q5XKE5|K2C79_HUMAN Keratin, type II cytoskeletal 79 OS=Homo sapiens OX=9606 GN=KRT79 PE=1 SV=2	3	6	1	1	5	5	6	5	5	5	5	5	0	0	1	0	0	0	0	0	0	0	1	0	0	0	0	0	6.4	1.9	1.9	57.552	531	531;535;535	0.0093897	3.6287	By matching	By matching	By MS/MS	By matching	By matching	By matching
CON__P05787;P05787;CON__Q9H552;CON__H-INV:HIT000016045;CON__P48668;CON__P04259;CON__P02538;P48668;P04259;P02538;CON__P13647;P13647;CON__O95678;O95678;CON__Q9NSB2;CON__Q6ISB0;CON__P12035;CON__Q01546;Q9NSB2;P12035;Q01546;CON__REFSEQ:XP_092267;CON__P07744;CON__Q3TTY5;P08670;CON__Q6KB66-1;CON__Q61726;CON__O43790;CON__Q6NT21;CON__P78385;CON__Q14533;CON__P78386;CON__Q14CN4-1;CON__Q6IME9;CON__Q8N1N4-2;C…	CON__P05787;P05787	43;43;13;7;6;6;6;6;6;6;5;5;4;4;3;3;3;3;3;3;3;2;2;2;2;1;1;1;1;1;1;1;1;1;1;1;1;1;1;1;1;1;1;1;1;1;1;1;1;1	43;43;13;7;6;6;6;6;6;6;5;5;4;4;3;3;3;3;3;3;3;2;2;2;2;1;1;1;1;1;1;1;1;1;1;1;1;1;1;1;1;1;1;1;1;1;1;1;1;1	19;19;3;4;0;0;0;0;0;0;0;0;0;0;0;0;0;0;0;0;0;1;0;0;0;0;0;0;0;0;0;0;0;0;0;0;0;0;0;0;0;0;0;0;0;0;0;0;0;0	Keratin, type II cytoskeletal 8	KRT8	;sp|P05787|K2C8_HUMAN Keratin, type II cytoskeletal 8 OS=Homo sapiens OX=9606 GN=KRT8 PE=1 SV=7	50	43	43	19	43	43	41	43	42	42	42	42	43	43	41	43	42	42	42	42	19	19	18	19	18	18	18	19	79.5	79.5	45.1	53.704	483	483;483;499;99;564;564;564;564;564;564;590;590;551;551;600;600;629;638;600;628;638;213;525;707;466;452;479;486;493;493;505;507;511;520;521;521;523;529;540;452;470;486;493;505;507;511;520;523;529;540	0	323.31	By MS/MS	By MS/MS	By MS/MS	By MS/MS	By MS/MS	By MS/MS
Q96EK9	Q96EK9	1	1	1	Protein KTI12 homolog	KTI12	sp|Q96EK9|KTI12_HUMAN Protein KTI12 homolog OS=Homo sapiens OX=9606 GN=KTI12 PE=1 SV=1	1	1	1	1	1	0	1	0	0	0	1	1	1	0	1	0	0	0	1	1	1	0	1	0	0	0	1	1	10.7	10.7	10.7	38.615	354	354	0.0004985	8.575	By matching		By matching
Q86UP2	Q86UP2	6	6	6	Kinectin	KTN1	sp|Q86UP2|KTN1_HUMAN Kinectin OS=Homo sapiens OX=9606 GN=KTN1 PE=1 SV=1	1	6	6	6	2	1	2	1	2	1	3	3	2	1	2	1	2	1	3	3	2	1	2	1	2	1	3	3	6.3	6.3	6.3	156.27	1357	1357	0	23.072	By MS/MS	By matching	By MS/MS	By MS/MS	By MS/MS	By MS/MS
Q53H82	Q53H82	3	3	3	Beta-lactamase-like protein 2	LACTB2	sp|Q53H82|LACB2_HUMAN Endoribonuclease LACTB2 OS=Homo sapiens OX=9606 GN=LACTB2 PE=1 SV=2	1	3	3	3	0	1	3	2	0	2	2	1	0	1	3	2	0	2	2	1	0	1	3	2	0	2	2	1	17	17	17	32.805	288	288	0	12.64		By MS/MS	By MS/MS	By MS/MS		By MS/MS
O00515	O00515	2	2	2	Ladinin-1	LAD1	sp|O00515|LAD1_HUMAN Ladinin-1 OS=Homo sapiens OX=9606 GN=LAD1 PE=1 SV=2	1	2	2	2	0	0	1	2	0	0	1	1	0	0	1	2	0	0	1	1	0	0	1	2	0	0	1	1	3.9	3.9	3.9	57.13	517	517	0.0025521	4.8219			By MS/MS	By MS/MS
P07942	P07942	1	1	1	Laminin subunit beta-1	LAMB1	sp|P07942|LAMB1_HUMAN Laminin subunit beta-1 OS=Homo sapiens OX=9606 GN=LAMB1 PE=1 SV=2	1	1	1	1	1	1	1	1	1	1	1	1	1	1	1	1	1	1	1	1	1	1	1	1	1	1	1	1	1.1	1.1	1.1	198.04	1786	1786	0.00052274	9.9441	By matching	By MS/MS	By matching	By matching	By matching	By matching
Q13751	Q13751	2	2	2	Laminin subunit beta-3	LAMB3	sp|Q13751|LAMB3_HUMAN Laminin subunit beta-3 OS=Homo sapiens OX=9606 GN=LAMB3 PE=1 SV=1	1	2	2	2	2	2	2	2	2	2	2	2	2	2	2	2	2	2	2	2	2	2	2	2	2	2	2	2	3.1	3.1	3.1	129.57	1172	1172	0.0004717	7.1362	By MS/MS	By MS/MS	By MS/MS	By MS/MS	By MS/MS	By MS/MS
P11279	P11279	7	7	7	Lysosome-associated membrane glycoprotein 1	LAMP1	sp|P11279|LAMP1_HUMAN Lysosome-associated membrane glycoprotein 1 OS=Homo sapiens OX=9606 GN=LAMP1 PE=1 SV=3	1	7	7	7	7	7	7	7	7	7	6	7	7	7	7	7	7	7	6	7	7	7	7	7	7	7	6	7	15.3	15.3	15.3	44.882	417	417	0	54.71	By MS/MS	By MS/MS	By MS/MS	By MS/MS	By MS/MS	By MS/MS
P13473	P13473	3	3	3	Lysosome-associated membrane glycoprotein 2	LAMP2	sp|P13473|LAMP2_HUMAN Lysosome-associated membrane glycoprotein 2 OS=Homo sapiens OX=9606 GN=LAMP2 PE=1 SV=2	1	3	3	3	2	1	1	1	2	2	2	2	2	1	1	1	2	2	2	2	2	1	1	1	2	2	2	2	7.1	7.1	7.1	44.96	410	410	0	12.993	By MS/MS	By MS/MS	By MS/MS	By MS/MS	By MS/MS	By MS/MS
O43504	O43504	1	1	1	Ragulator complex protein LAMTOR5	LAMTOR5	sp|O43504|LTOR5_HUMAN Ragulator complex protein LAMTOR5 OS=Homo sapiens OX=9606 GN=LAMTOR5 PE=1 SV=1	1	1	1	1	1	1	1	1	1	1	1	1	1	1	1	1	1	1	1	1	1	1	1	1	1	1	1	1	15.4	15.4	15.4	9.6138	91	91	0	23.305	By MS/MS	By MS/MS	By MS/MS	By MS/MS	By MS/MS	By MS/MS
O43813	O43813	5	5	5	LanC-like protein 1	LANCL1	sp|O43813|LANC1_HUMAN LanC-like protein 1 OS=Homo sapiens OX=9606 GN=LANCL1 PE=1 SV=1	1	5	5	5	3	2	1	3	2	2	2	3	3	2	1	3	2	2	2	3	3	2	1	3	2	2	2	3	23.1	23.1	23.1	45.283	399	399	0	20.201	By MS/MS	By matching	By matching	By MS/MS	By matching	By MS/MS
P28838	P28838	14	14	14	Cytosol aminopeptidase	LAP3	sp|P28838|AMPL_HUMAN Cytosol aminopeptidase OS=Homo sapiens OX=9606 GN=LAP3 PE=1 SV=3	1	14	14	14	9	7	10	10	10	8	8	11	9	7	10	10	10	8	8	11	9	7	10	10	10	8	8	11	41.2	41.2	41.2	56.166	519	519	0	91.507	By MS/MS	By MS/MS	By MS/MS	By MS/MS	By MS/MS	By MS/MS
Q6PKG0	Q6PKG0	4	4	4	La-related protein 1	LARP1	sp|Q6PKG0|LARP1_HUMAN La-related protein 1 OS=Homo sapiens OX=9606 GN=LARP1 PE=1 SV=2	1	4	4	4	1	1	1	1	2	2	2	2	1	1	1	1	2	2	2	2	1	1	1	1	2	2	2	2	5.8	5.8	5.8	123.51	1096	1096	0.00051573	9.5905	By matching	By MS/MS	By matching	By MS/MS	By MS/MS	By MS/MS
Q71RC2	Q71RC2	2	2	2	La-related protein 4	LARP4	sp|Q71RC2|LARP4_HUMAN La-related protein 4 OS=Homo sapiens OX=9606 GN=LARP4 PE=1 SV=3	1	2	2	2	1	1	1	2	1	2	1	1	1	1	1	2	1	2	1	1	1	1	1	2	1	2	1	1	3.7	3.7	3.7	80.595	724	724	0.0017746	5.7088	By MS/MS	By MS/MS	By MS/MS	By MS/MS	By MS/MS	By MS/MS
Q4G0J3	Q4G0J3	1	1	1	La-related protein 7	LARP7	sp|Q4G0J3|LARP7_HUMAN La-related protein 7 OS=Homo sapiens OX=9606 GN=LARP7 PE=1 SV=1	1	1	1	1	1	1	0	0	1	1	1	0	1	1	0	0	1	1	1	0	1	1	0	0	1	1	1	0	4.1	4.1	4.1	66.898	582	582	0.00055188	11.701	By MS/MS	By MS/MS			By MS/MS	By matching
Q9P2J5	Q9P2J5	33	33	33	Leucine--tRNA ligase, cytoplasmic	LARS	sp|Q9P2J5|SYLC_HUMAN Leucine--tRNA ligase, cytoplasmic OS=Homo sapiens OX=9606 GN=LARS PE=1 SV=2	1	33	33	33	19	24	22	20	23	24	21	21	19	24	22	20	23	24	21	21	19	24	22	20	23	24	21	21	39.4	39.4	39.4	134.46	1176	1176	0	181.17	By MS/MS	By MS/MS	By MS/MS	By MS/MS	By MS/MS	By MS/MS
Q15031	Q15031	2	2	2	Probable leucine--tRNA ligase, mitochondrial	LARS2	sp|Q15031|SYLM_HUMAN Probable leucine--tRNA ligase, mitochondrial OS=Homo sapiens OX=9606 GN=LARS2 PE=1 SV=2	1	2	2	2	0	0	1	1	1	0	1	2	0	0	1	1	1	0	1	2	0	0	1	1	1	0	1	2	6.4	6.4	6.4	101.97	903	903	0.0029561	4.6862			By matching	By MS/MS	By matching
Q9Y4W2	Q9Y4W2	1	1	1	Ribosomal biogenesis protein LAS1L	LAS1L	sp|Q9Y4W2|LAS1L_HUMAN Ribosomal biogenesis protein LAS1L OS=Homo sapiens OX=9606 GN=LAS1L PE=1 SV=2	1	1	1	1	1	1	0	1	0	1	1	1	1	1	0	1	0	1	1	1	1	1	0	1	0	1	1	1	1.5	1.5	1.5	83.064	734	734	0.0013369	5.7883	By MS/MS	By matching		By matching		By matching
Q14847	Q14847	16	16	16	LIM and SH3 domain protein 1	LASP1	sp|Q14847|LASP1_HUMAN LIM and SH3 domain protein 1 OS=Homo sapiens OX=9606 GN=LASP1 PE=1 SV=2	1	16	16	16	14	14	14	14	14	11	15	14	14	14	14	14	14	11	15	14	14	14	14	14	14	11	15	14	64.8	64.8	64.8	29.717	261	261	0	134.27	By MS/MS	By MS/MS	By MS/MS	By MS/MS	By MS/MS	By MS/MS
Q14739	Q14739	1	1	1	Lamin-B receptor	LBR	sp|Q14739|LBR_HUMAN Lamin-B receptor OS=Homo sapiens OX=9606 GN=LBR PE=1 SV=2	1	1	1	1	1	0	0	1	0	0	0	0	1	0	0	1	0	0	0	0	1	0	0	1	0	0	0	0	3.1	3.1	3.1	70.702	615	615	0.00049092	8.2343	By MS/MS			By MS/MS
P00338;Q6ZMR3;P07864	P00338	22;1;1	22;1;1	20;0;0	L-lactate dehydrogenase A chain	LDHA	sp|P00338|LDHA_HUMAN L-lactate dehydrogenase A chain OS=Homo sapiens OX=9606 GN=LDHA PE=1 SV=2	3	22	22	20	20	21	21	21	20	22	21	21	20	21	21	21	20	22	21	21	19	19	19	19	19	20	19	19	79.2	79.2	73.5	36.688	332	332;332;332	0	282.97	By MS/MS	By MS/MS	By MS/MS	By MS/MS	By MS/MS	By MS/MS
P07195	P07195	19	17	17	L-lactate dehydrogenase B chain	LDHB	sp|P07195|LDHB_HUMAN L-lactate dehydrogenase B chain OS=Homo sapiens OX=9606 GN=LDHB PE=1 SV=2	1	19	17	17	17	18	17	17	17	17	19	18	16	16	15	15	16	15	17	16	16	16	15	15	16	15	17	16	62.9	60.8	60.8	36.638	334	334	0	233.31	By MS/MS	By MS/MS	By MS/MS	By MS/MS	By MS/MS	By MS/MS
O95202	O95202	5	5	5	LETM1 and EF-hand domain-containing protein 1, mitochondrial	LETM1	sp|O95202|LETM1_HUMAN Mitochondrial proton/calcium exchanger protein OS=Homo sapiens OX=9606 GN=LETM1 PE=1 SV=1	1	5	5	5	5	4	3	4	4	4	3	4	5	4	3	4	4	4	3	4	5	4	3	4	4	4	3	4	10.8	10.8	10.8	83.353	739	739	0	20.85	By MS/MS	By MS/MS	By MS/MS	By MS/MS	By MS/MS	By MS/MS
P09382	P09382	10	10	10	Galectin-1	LGALS1	sp|P09382|LEG1_HUMAN Galectin-1 OS=Homo sapiens OX=9606 GN=LGALS1 PE=1 SV=2	1	10	10	10	10	10	10	10	10	10	10	10	10	10	10	10	10	10	10	10	10	10	10	10	10	10	10	10	91.1	91.1	91.1	14.716	135	135	0	175.57	By MS/MS	By MS/MS	By MS/MS	By MS/MS	By MS/MS	By MS/MS
P17931	P17931	9	9	9	Galectin-3	LGALS3	sp|P17931|LEG3_HUMAN Galectin-3 OS=Homo sapiens OX=9606 GN=LGALS3 PE=1 SV=5	1	9	9	9	9	9	7	9	9	8	9	9	9	9	7	9	9	8	9	9	9	9	7	9	9	8	9	9	34	34	34	26.152	250	250	0	40.555	By MS/MS	By MS/MS	By MS/MS	By MS/MS	By MS/MS	By MS/MS
Q08380	Q08380	3	3	3	Galectin-3-binding protein	LGALS3BP	sp|Q08380|LG3BP_HUMAN Galectin-3-binding protein OS=Homo sapiens OX=9606 GN=LGALS3BP PE=1 SV=1	1	3	3	3	2	3	2	3	3	3	2	2	2	3	2	3	3	3	2	2	2	3	2	3	3	3	2	2	7	7	7	65.33	585	585	0	14.982	By MS/MS	By MS/MS	By MS/MS	By MS/MS	By MS/MS	By MS/MS
Q99538	Q99538	2	2	2	Legumain	LGMN	sp|Q99538|LGMN_HUMAN Legumain OS=Homo sapiens OX=9606 GN=LGMN PE=1 SV=1	1	2	2	2	0	1	2	1	1	1	1	0	0	1	2	1	1	1	1	0	0	1	2	1	1	1	1	0	6.5	6.5	6.5	49.411	433	433	0.0048721	4.0783		By MS/MS	By MS/MS	By MS/MS	By matching	By matching
Q9H008	Q9H008	4	4	4	Phospholysine phosphohistidine inorganic pyrophosphate phosphatase	LHPP	sp|Q9H008|LHPP_HUMAN Phospholysine phosphohistidine inorganic pyrophosphate phosphatase OS=Homo sapiens OX=9606 GN=LHPP PE=1 SV=2	1	4	4	4	3	3	3	2	3	4	3	3	3	3	3	2	3	4	3	3	3	3	3	2	3	4	3	3	24.4	24.4	24.4	29.165	270	270	0	34.121	By MS/MS	By MS/MS	By MS/MS	By MS/MS	By MS/MS	By MS/MS
P18858	P18858	1	1	1	DNA ligase 1	LIG1	sp|P18858|DNLI1_HUMAN DNA ligase 1 OS=Homo sapiens OX=9606 GN=LIG1 PE=1 SV=1	1	1	1	1	1	1	1	1	1	1	0	1	1	1	1	1	1	1	0	1	1	1	1	1	1	1	0	1	1.5	1.5	1.5	101.73	919	919	0.0033099	4.3226	By MS/MS	By matching	By MS/MS	By matching	By matching	By matching
P49916	P49916	1	1	1	DNA ligase 3	LIG3	sp|P49916|DNLI3_HUMAN DNA ligase 3 OS=Homo sapiens OX=9606 GN=LIG3 PE=1 SV=2	1	1	1	1	1	1	0	0	0	1	0	1	1	1	0	0	0	1	0	1	1	1	0	0	0	1	0	1	1.4	1.4	1.4	112.91	1009	1009	0.0029548	4.6821	By MS/MS	By MS/MS				By matching
Q9UHB6;Q9BT23	Q9UHB6	11;1	11;1	11;1	LIM domain and actin-binding protein 1	LIMA1	sp|Q9UHB6|LIMA1_HUMAN LIM domain and actin-binding protein 1 OS=Homo sapiens OX=9606 GN=LIMA1 PE=1 SV=1	2	11	11	11	6	7	8	7	8	7	4	6	6	7	8	7	8	7	4	6	6	7	8	7	8	7	4	6	16.5	16.5	16.5	85.225	759	759;127	0	51.187	By MS/MS	By MS/MS	By MS/MS	By MS/MS	By MS/MS	By MS/MS
Q9NUP9;O14910	Q9NUP9	3;1	3;1	3;1	Protein lin-7 homolog C	LIN7C	sp|Q9NUP9|LIN7C_HUMAN Protein lin-7 homolog C OS=Homo sapiens OX=9606 GN=LIN7C PE=1 SV=1	2	3	3	3	3	1	2	2	2	2	1	2	3	1	2	2	2	2	1	2	3	1	2	2	2	2	1	2	17.8	17.8	17.8	21.834	197	197;233	0.00048757	8.0756	By MS/MS	By MS/MS	By MS/MS	By MS/MS	By MS/MS	By MS/MS
Q9BRT6	Q9BRT6	2	2	2	Protein LLP homolog	LLPH	sp|Q9BRT6|LLPH_HUMAN Protein LLP homolog OS=Homo sapiens OX=9606 GN=LLPH PE=1 SV=1	1	2	2	2	1	1	1	0	0	1	1	1	1	1	1	0	0	1	1	1	1	1	1	0	0	1	1	1	21.7	21.7	21.7	15.225	129	129	0.00046664	6.8592	By MS/MS	By MS/MS	By MS/MS			By matching
P02545	P02545	52	52	51	Prelamin-A/C;Lamin-A/C	LMNA	sp|P02545|LMNA_HUMAN Prelamin-A/C OS=Homo sapiens OX=9606 GN=LMNA PE=1 SV=1	1	52	52	51	46	47	49	48	49	49	48	51	46	47	49	48	49	49	48	51	45	46	48	47	48	48	47	50	74.4	74.4	73.2	74.139	664	664	0	323.31	By MS/MS	By MS/MS	By MS/MS	By MS/MS	By MS/MS	By MS/MS
P20700	P20700	36	35	33	Lamin-B1	LMNB1	sp|P20700|LMNB1_HUMAN Lamin-B1 OS=Homo sapiens OX=9606 GN=LMNB1 PE=1 SV=2	1	36	35	33	31	33	33	32	34	32	31	26	30	32	32	31	33	31	30	25	28	31	30	29	31	30	28	24	61.3	59.9	57	66.408	586	586	0	293.63	By MS/MS	By MS/MS	By MS/MS	By MS/MS	By MS/MS	By MS/MS
Q03252	Q03252	33	30	30	Lamin-B2	LMNB2	sp|Q03252|LMNB2_HUMAN Lamin-B2 OS=Homo sapiens OX=9606 GN=LMNB2 PE=1 SV=4	1	33	30	30	24	24	24	23	30	25	23	26	21	22	21	20	27	23	20	24	21	22	21	20	27	23	20	24	51.3	47.3	47.3	69.948	620	620	0	166.19	By MS/MS	By MS/MS	By MS/MS	By MS/MS	By MS/MS	By MS/MS
P36776	P36776	18	18	18	Lon protease homolog, mitochondrial	LONP1	sp|P36776|LONM_HUMAN Lon protease homolog, mitochondrial OS=Homo sapiens OX=9606 GN=LONP1 PE=1 SV=2	1	18	18	18	10	12	15	12	10	12	12	14	10	12	15	12	10	12	12	14	10	12	15	12	10	12	12	14	31.5	31.5	31.5	106.49	959	959	0	182.77	By MS/MS	By MS/MS	By MS/MS	By MS/MS	By MS/MS	By MS/MS
Q8NF37	Q8NF37	1	1	1	Lysophosphatidylcholine acyltransferase 1	LPCAT1	sp|Q8NF37|PCAT1_HUMAN Lysophosphatidylcholine acyltransferase 1 OS=Homo sapiens OX=9606 GN=LPCAT1 PE=1 SV=2	1	1	1	1	1	1	1	1	1	1	1	1	1	1	1	1	1	1	1	1	1	1	1	1	1	1	1	1	2.8	2.8	2.8	59.151	534	534	0.0013447	5.9061	By MS/MS	By MS/MS	By MS/MS	By matching	By MS/MS	By MS/MS
Q93052	Q93052	1	1	1	Lipoma-preferred partner	LPP	sp|Q93052|LPP_HUMAN Lipoma-preferred partner OS=Homo sapiens OX=9606 GN=LPP PE=1 SV=1	1	1	1	1	1	1	1	1	1	1	1	1	1	1	1	1	1	1	1	1	1	1	1	1	1	1	1	1	3.8	3.8	3.8	65.746	612	612	0	19.925	By MS/MS	By matching	By MS/MS	By matching	By MS/MS	By matching
P50851;Q8NFP9	P50851	14;3	14;3	14;3	Lipopolysaccharide-responsive and beige-like anchor protein	LRBA	sp|P50851|LRBA_HUMAN Lipopolysaccharide-responsive and beige-like anchor protein OS=Homo sapiens OX=9606 GN=LRBA PE=1 SV=4	2	14	14	14	7	8	5	9	6	5	8	7	7	8	5	9	6	5	8	7	7	8	5	9	6	5	8	7	6.9	6.9	6.9	319.1	2863	2863;2946	0	44.577	By MS/MS	By MS/MS	By MS/MS	By MS/MS	By MS/MS	By MS/MS
P30533	P30533	3	3	3	Alpha-2-macroglobulin receptor-associated protein	LRPAP1	sp|P30533|AMRP_HUMAN Alpha-2-macroglobulin receptor-associated protein OS=Homo sapiens OX=9606 GN=LRPAP1 PE=1 SV=1	1	3	3	3	2	2	2	2	2	2	2	2	2	2	2	2	2	2	2	2	2	2	2	2	2	2	2	2	7	7	7	41.465	357	357	0.00053967	10.91	By MS/MS	By matching	By MS/MS	By MS/MS	By MS/MS	By MS/MS
P42704;Q9NP80	P42704	76;1	76;1	76;1	Leucine-rich PPR motif-containing protein, mitochondrial	LRPPRC	sp|P42704|LPPRC_HUMAN Leucine-rich PPR motif-containing protein, mitochondrial OS=Homo sapiens OX=9606 GN=LRPPRC PE=1 SV=3	2	76	76	76	63	62	64	62	61	61	67	67	63	62	64	62	61	61	67	67	63	62	64	62	61	61	67	67	71.2	71.2	71.2	157.9	1394	1394;782	0	323.31	By MS/MS	By MS/MS	By MS/MS	By MS/MS	By MS/MS	By MS/MS
Q9BTT6;Q14160	Q9BTT6;Q14160	2;1	2;1	2;1	Leucine-rich repeat-containing protein 1;Protein scribble homolog	LRRC1;SCRIB	sp|Q9BTT6|LRRC1_HUMAN Leucine-rich repeat-containing protein 1 OS=Homo sapiens OX=9606 GN=LRRC1 PE=1 SV=1;sp|Q14160|SCRIB_HUMAN Protein scribble homolog OS=Homo sapiens OX=9606 GN=SCRIB PE=1 SV=4	2	2	2	2	2	1	1	0	0	1	1	1	2	1	1	0	0	1	1	1	2	1	1	0	0	1	1	1	4.2	4.2	4.2	59.241	524	524;1630	0.0021487	4.9824	By MS/MS	By MS/MS	By MS/MS			By MS/MS
Q9Y546	Q9Y546	1	1	1	Leucine-rich repeat-containing protein 42	LRRC42	sp|Q9Y546|LRC42_HUMAN Leucine-rich repeat-containing protein 42 OS=Homo sapiens OX=9606 GN=LRRC42 PE=1 SV=1	1	1	1	1	0	1	1	1	0	1	1	1	0	1	1	1	0	1	1	1	0	1	1	1	0	1	1	1	5.8	5.8	5.8	48.571	428	428	0.0005531	11.79		By MS/MS	By MS/MS	By MS/MS		By MS/MS
Q8N1G4	Q8N1G4	11	11	11	Leucine-rich repeat-containing protein 47	LRRC47	sp|Q8N1G4|LRC47_HUMAN Leucine-rich repeat-containing protein 47 OS=Homo sapiens OX=9606 GN=LRRC47 PE=1 SV=1	1	11	11	11	7	6	8	7	7	7	7	7	7	6	8	7	7	7	7	7	7	6	8	7	7	7	7	7	30.2	30.2	30.2	63.472	583	583	0	51.758	By MS/MS	By MS/MS	By MS/MS	By MS/MS	By MS/MS	By MS/MS
Q96AG4	Q96AG4	10	10	10	Leucine-rich repeat-containing protein 59	LRRC59	sp|Q96AG4|LRC59_HUMAN Leucine-rich repeat-containing protein 59 OS=Homo sapiens OX=9606 GN=LRRC59 PE=1 SV=1	1	10	10	10	9	7	6	8	8	6	9	9	9	7	6	8	8	6	9	9	9	7	6	8	8	6	9	9	41	41	41	34.93	307	307	0	68.145	By MS/MS	By MS/MS	By MS/MS	By MS/MS	By MS/MS	By MS/MS
Q32MZ4;Q9Y608	Q32MZ4	10;1	10;1	10;1	Leucine-rich repeat flightless-interacting protein 1	LRRFIP1	sp|Q32MZ4|LRRF1_HUMAN Leucine-rich repeat flightless-interacting protein 1 OS=Homo sapiens OX=9606 GN=LRRFIP1 PE=1 SV=2	2	10	10	10	3	8	8	9	7	7	5	7	3	8	8	9	7	7	5	7	3	8	8	9	7	7	5	7	15.6	15.6	15.6	89.252	808	808;721	0	72.483	By MS/MS	By MS/MS	By MS/MS	By MS/MS	By MS/MS	By MS/MS
Q6UWE0	Q6UWE0	1	1	1	E3 ubiquitin-protein ligase LRSAM1	LRSAM1	sp|Q6UWE0|LRSM1_HUMAN E3 ubiquitin-protein ligase LRSAM1 OS=Homo sapiens OX=9606 GN=LRSAM1 PE=1 SV=1	1	1	1	1	1	1	1	1	1	1	0	1	1	1	1	1	1	1	0	1	1	1	1	1	1	1	0	1	1.7	1.7	1.7	83.593	723	723	0.0033473	4.5072	By MS/MS	By MS/MS	By matching	By matching	By MS/MS	By matching
Q9Y333	Q9Y333	4	4	4	U6 snRNA-associated Sm-like protein LSm2	LSM2	sp|Q9Y333|LSM2_HUMAN U6 snRNA-associated Sm-like protein LSm2 OS=Homo sapiens OX=9606 GN=LSM2 PE=1 SV=1	1	4	4	4	4	4	4	4	4	4	4	4	4	4	4	4	4	4	4	4	4	4	4	4	4	4	4	4	60	60	60	10.834	95	95	0	56.327	By MS/MS	By MS/MS	By MS/MS	By MS/MS	By MS/MS	By MS/MS
P62310	P62310	2	2	2	U6 snRNA-associated Sm-like protein LSm3	LSM3	sp|P62310|LSM3_HUMAN U6 snRNA-associated Sm-like protein LSm3 OS=Homo sapiens OX=9606 GN=LSM3 PE=1 SV=2	1	2	2	2	2	2	2	2	2	2	2	2	2	2	2	2	2	2	2	2	2	2	2	2	2	2	2	2	20.6	20.6	20.6	11.845	102	102	0.00051467	9.5564	By MS/MS	By MS/MS	By MS/MS	By MS/MS	By MS/MS	By MS/MS
Q9Y4Z0	Q9Y4Z0	5	5	5	U6 snRNA-associated Sm-like protein LSm4	LSM4	sp|Q9Y4Z0|LSM4_HUMAN U6 snRNA-associated Sm-like protein LSm4 OS=Homo sapiens OX=9606 GN=LSM4 PE=1 SV=1	1	5	5	5	3	3	4	3	4	5	5	4	3	3	4	3	4	5	5	4	3	3	4	3	4	5	5	4	39.6	39.6	39.6	15.35	139	139	0	15.304	By MS/MS	By MS/MS	By MS/MS	By MS/MS	By MS/MS	By MS/MS
Q9Y4Y9	Q9Y4Y9	2	2	2	U6 snRNA-associated Sm-like protein LSm5	LSM5	sp|Q9Y4Y9|LSM5_HUMAN U6 snRNA-associated Sm-like protein LSm5 OS=Homo sapiens OX=9606 GN=LSM5 PE=1 SV=3	1	2	2	2	1	1	2	1	1	1	2	2	1	1	2	1	1	1	2	2	1	1	2	1	1	1	2	2	46.2	46.2	46.2	9.9374	91	91	0	13.733	By MS/MS	By MS/MS	By MS/MS	By MS/MS	By MS/MS	By MS/MS
P62312	P62312	2	2	2	U6 snRNA-associated Sm-like protein LSm6	LSM6	sp|P62312|LSM6_HUMAN U6 snRNA-associated Sm-like protein LSm6 OS=Homo sapiens OX=9606 GN=LSM6 PE=1 SV=1	1	2	2	2	1	1	1	1	1	1	2	2	1	1	1	1	1	1	2	2	1	1	1	1	1	1	2	2	22.5	22.5	22.5	9.1275	80	80	0.0021505	4.9836	By matching	By matching	By matching	By matching	By matching	By matching
Q9UK45	Q9UK45	2	2	2	U6 snRNA-associated Sm-like protein LSm7	LSM7	sp|Q9UK45|LSM7_HUMAN U6 snRNA-associated Sm-like protein LSm7 OS=Homo sapiens OX=9606 GN=LSM7 PE=1 SV=1	1	2	2	2	2	1	2	2	2	2	2	2	2	1	2	2	2	2	2	2	2	1	2	2	2	2	2	2	32	32	32	11.602	103	103	0	19.5	By MS/MS	By MS/MS	By MS/MS	By MS/MS	By MS/MS	By MS/MS
O95777	O95777	4	4	4	U6 snRNA-associated Sm-like protein LSm8	LSM8	sp|O95777|LSM8_HUMAN U6 snRNA-associated Sm-like protein LSm8 OS=Homo sapiens OX=9606 GN=LSM8 PE=1 SV=3	1	4	4	4	1	2	2	3	3	3	1	3	1	2	2	3	3	3	1	3	1	2	2	3	3	3	1	3	46.9	46.9	46.9	10.403	96	96	0	13.632	By MS/MS	By MS/MS	By MS/MS	By MS/MS	By MS/MS	By MS/MS
Q86X29	Q86X29	2	2	2	Lipolysis-stimulated lipoprotein receptor	LSR	sp|Q86X29|LSR_HUMAN Lipolysis-stimulated lipoprotein receptor OS=Homo sapiens OX=9606 GN=LSR PE=1 SV=4	1	2	2	2	1	1	2	2	1	1	1	1	1	1	2	2	1	1	1	1	1	1	2	2	1	1	1	1	3.9	3.9	3.9	71.438	649	649	0.00051706	9.6943	By matching	By MS/MS	By MS/MS	By MS/MS	By matching	By matching
P48449	P48449	1	1	1	Lanosterol synthase	LSS	sp|P48449|ERG7_HUMAN Lanosterol synthase OS=Homo sapiens OX=9606 GN=LSS PE=1 SV=1	1	1	1	1	1	0	0	0	0	0	0	0	1	0	0	0	0	0	0	0	1	0	0	0	0	0	0	0	1.6	1.6	1.6	83.308	732	732	0.0041152	4.2623	By MS/MS
P09960	P09960	25	25	25	Leukotriene A-4 hydrolase	LTA4H	sp|P09960|LKHA4_HUMAN Leukotriene A-4 hydrolase OS=Homo sapiens OX=9606 GN=LTA4H PE=1 SV=2	1	25	25	25	22	23	22	23	22	23	20	24	22	23	22	23	22	23	20	24	22	23	22	23	22	23	20	24	53.5	53.5	53.5	69.284	611	611	0	318.15	By MS/MS	By MS/MS	By MS/MS	By MS/MS	By MS/MS	By MS/MS
Q9NQ29	Q9NQ29	6	3	3	Putative RNA-binding protein Luc7-like 1	LUC7L	sp|Q9NQ29|LUC7L_HUMAN Putative RNA-binding protein Luc7-like 1 OS=Homo sapiens OX=9606 GN=LUC7L PE=1 SV=1	1	6	3	3	2	4	5	4	5	5	3	2	0	2	2	1	2	2	1	1	0	2	2	1	2	2	1	1	21.8	11.3	11.3	43.727	371	371	0.00053591	10.722	By matching	By MS/MS	By MS/MS	By MS/MS	By MS/MS	By MS/MS
Q9Y383	Q9Y383	11	11	8	Putative RNA-binding protein Luc7-like 2	LUC7L2	sp|Q9Y383|LC7L2_HUMAN Putative RNA-binding protein Luc7-like 2 OS=Homo sapiens OX=9606 GN=LUC7L2 PE=1 SV=2	1	11	11	8	8	6	9	9	10	8	8	6	8	6	9	9	10	8	8	6	6	4	6	6	7	5	6	5	31.9	31.9	21.9	46.513	392	392	0	52.437	By MS/MS	By MS/MS	By MS/MS	By MS/MS	By MS/MS	By MS/MS
O95232	O95232	8	8	8	Luc7-like protein 3	LUC7L3	sp|O95232|LC7L3_HUMAN Luc7-like protein 3 OS=Homo sapiens OX=9606 GN=LUC7L3 PE=1 SV=2	1	8	8	8	7	6	5	8	7	7	6	5	7	6	5	8	7	7	6	5	7	6	5	8	7	7	6	5	24.8	24.8	24.8	51.466	432	432	0	88.442	By MS/MS	By MS/MS	By MS/MS	By MS/MS	By MS/MS	By MS/MS
Q9NX58	Q9NX58	6	6	6	Cell growth-regulating nucleolar protein	LYAR	sp|Q9NX58|LYAR_HUMAN Cell growth-regulating nucleolar protein OS=Homo sapiens OX=9606 GN=LYAR PE=1 SV=2	1	6	6	6	4	2	5	5	6	6	1	2	4	2	5	5	6	6	1	2	4	2	5	5	6	6	1	2	23.7	23.7	23.7	43.614	379	379	0	40.137	By MS/MS	By matching	By MS/MS	By MS/MS	By MS/MS	By MS/MS
O75608	O75608	5	5	5	Acyl-protein thioesterase 1	LYPLA1	sp|O75608|LYPA1_HUMAN Acyl-protein thioesterase 1 OS=Homo sapiens OX=9606 GN=LYPLA1 PE=1 SV=1	1	5	5	5	5	5	5	5	5	5	5	5	5	5	5	5	5	5	5	5	5	5	5	5	5	5	5	5	43.5	43.5	43.5	24.669	230	230	0	43.226	By MS/MS	By MS/MS	By MS/MS	By MS/MS	By MS/MS	By MS/MS
[truncated: 1,459 more rows]
[truncated: 107 more columns]
