# Supplementary material for: Pharmacological inhibition of PRMT7 links arginine monomethylation to the cellular stress response
Source: Nat Commun. 2020 May 14;11:2396. doi: 10.1038/s41467-020-16271-z (PMC7224190; doi:10.1038/s41467-020-16271-z)
Supplement: Supplementary file 8 — Source Data [file 41467_2020_16271_MOESM8_ESM.xlsx]

## Sheet: LEGEND
Source Data for the Fig1-6 and supplementary Fig 1, 3, 5-15, Tables 1-3 includes all primary data on SGC3027 characterization, HSP70 methylation and the biological significance of PRMT7 driven methylation.

## Sheet: Fig.1b
SGC8158 (nM)	PRMT7 Activity %				SGC8158N (µM)	PRMT7 Activity %
	Exp1	Exp2	Exp3			Exp1	Exp2	Exp3	biological replicates
250	0	0	0		200	7.63636	7.09091	3.90909
100	0	0.181818	3.09091		100	9	10.1818	6.45455
40	3.36364	5.63636	1.54545		50	13.1818	9.72727	22.9091
16	12.3636	12.1818	7.18182		25	28.5455	29.7273	38.8182
6.4	17.6364	15.9091	17.5455		12.5	57.8182	56.5455	56.5455
2.56	45.0909	37.3636	35.8182		6.25	78.1818	72.9091	71
1.024	60.9091	65.3636	62.3636		3.125	94	80	92.3636
0.4096	89	80	79		1.5625	100.818	96.2727	91
0.16384	96.5455	94.8182	91.8182		0.78125	97.0909	98.4545	101.273
0.065536	104.091	96.5455	95.8182		0.390625	107.909	111.182	96.2727
0.0262144	94.0909	87.8182	99.2727		0.195312	108.727	102.636	93.6364
0	92.5455	93.7273	96.1818		0	106.364	104.545	100.727
	SGC8158	SGC8158	SGC8158	SGC8158N	SGC8158N	SGC8158N
log(inhibitor) vs. response -- Variable slope (four parameters)										average IC50	SEM
Best-fit values									SGC8158	1.729	0.0940443	nM
Bottom	0.2778	2.034	0.09814	4.76	0.513	-2.095			SGC8158N	13.7667	1.84671	µM
Top	101.6	94.36	99.56	105.1	105.8	98.39
LogIC50	0.2619	0.2597	0.1878	1.094	1.06	1.241
HillSlope	-1.115	-1.275	-1.088	-1.543	-1.153	-1.18
IC50	1.828	1.818	1.541	12.41	11.47	17.42
Span	101.3	92.33	99.46	100.3	105.3	100.5
95% CI (profile likelihood)
Bottom	-8.295 to 7.229	-4.712 to 7.758	-2.062 to 2.136	-4.051 to 11.57	-23.67 to 12.53	-23.19 to 9.371
Top	93.85 to 111.3	88.03 to 101.9	96.94 to 102.4	100.2 to 110.7	96.68 to 120.3	92.58 to 105.7
LogIC50	0.1057 to 0.4195	0.1295 to 0.3916	0.1406 to 0.2341	1.006 to 1.185	0.8773 to 1.273	1.093 to 1.451
HillSlope	-1.590 to -0.7764	-1.846 to -0.8979	-1.215 to -0.9742	-2.094 to -1.133	-1.850 to -0.6689	-1.672 to -0.7939
IC50	1.276 to 2.627	1.347 to 2.464	1.382 to 1.714	10.14 to 15.30	7.539 to 18.76	12.38 to 28.26
Goodness of Fit
Degrees of Freedom	7	7	7	7	7	7
R squared	0.9916	0.9928	0.9993	0.9949	0.987	0.9915
Sum of Squares	153.3	116.8	12.53	89.9	214.5	120
Sy.x	4.68	4.085	1.338	3.584	5.535	4.141
Number of points
# of X values	11	11	11	22	22	22
# Y values analyzed	11	11	11	11	11	11

## Sheet: Fig.2b
C-cytoplasmic fraction
N-nuclear fraction

## Sheet: Fig.2c
Gene names	logFC (log2H/L) ratio	P.Value (adj.)	-LOG10(adj. p value)
EIF4G1	-1.38057	2.15e-05	4.66756
TMEM214	-2.59462	2.15e-05	4.66756
CHTF8	-1.31748	2.74e-05	4.56225
HCFC1	-1.02715	6.35e-05	4.19723
RBM3	-1.16391	6.35e-05	4.19723
EIF4G1	-1.16546	6.35e-05	4.19723
ZXDC	-1.80245	6.35e-05	4.19723
HSPA1B;HSPA1A;HSPA6	-7.09409	7.36e-05	4.13312
EWSR1	-1.30666	8.36e-05	4.07779
SNRPB	-1.24212	8.8e-05	4.05552
ALYREF	-2.06042	0.000202	3.69465
ILF2	-1.17871	0.000215	3.66756
DIDO1	-1.26642	0.000215	3.66756
FBXO7	-1.12355	0.000398	3.40012
BPTF	-1.24041	0.000335	3.47496
EIF4G1	-1.46961	0.000569	3.24489
HSPA8	-4.31314	0.00115815	2.93624
PRRC2C	-1.14885	0.00429819	2.36671
SF3B2	-1.255	0.00145813	2.8362
ZBTB10	-1.48602	0.00288296	2.54016
PPP1R10	-1.05095	0.00393506	2.40505
SF3B2	-1.05286	0.00454782	2.3422
RET	-10.1647	2.74e-05	4.56225
MKRN2OS	-1.23587	0.000456	3.34104
PAPD7	-1.30629	0.000636	3.19654
FAM195A	-1.2008	0.000668	3.17522
NAT16	-8.95128	0.000676	3.17005
NAT16	-8.5824	0.000824	3.08407
NAT16	-8.66699	0.00113531	2.94488
EIF4G1	-0.984161	6.35e-05	4.19723
SNRPB/SNRPN	-0.8218	6.35e-05	4.19723
PRRC2C	-0.817642	6.35e-05	4.19723
SRRM2	0.602607	7.36e-05	4.13312
PABPN1	-0.68738	7.36e-05	4.13312
LMNA	0.904514	7.36e-05	4.13312
HNRNPA2B1	-0.633904	9.67e-05	4.01457
SRRM2	0.83548	9.67e-05	4.01457
HNRNPAB	-0.55181	0.000106	3.97469
RBM3	-0.550764	0.000113	3.94692
API5	-0.60768	0.000113	3.94692
WDR33	-0.568867	0.000113	3.94692
HNRNPA2B1	0.957378	0.000113	3.94692
KHSRP	-0.768794	0.000113	3.94692
KHSRP	-0.84458	0.000123	3.91009
HNRNPA2B1	0.486269	0.000123	3.91009
HNRNPA3	-0.514633	0.000123	3.91009
HNRNPD	-0.502715	0.000123	3.91009
ALYREF	-0.755563	0.000157	3.8041
SRRM2	0.692684	0.000157	3.8041
HNRNPUL1	-0.496062	0.00018	3.74473
HNRNPD	-0.388151	0.000215	3.66756
DDX17	0.376313	0.000219	3.65956
CCT7	0.363103	0.000219	3.65956
FAM120A	-0.725476	0.000232	3.63451
SRSF1	-0.374634	0.000232	3.63451
HNRNPA3	-0.370132	0.000243	3.61439
HNRNPUL2	0.608163	0.000251	3.60033
NUDT21	0.390459	0.000274	3.56225
HNRNPD	-0.479077	0.000274	3.56225
BAG4	-0.614734	0.000287	3.54212
NEBL	1.10645	0.000469	3.32883
XRN2	0.341749	0.000319	3.49621
TANC2	-0.601159	0.000319	3.49621
TP53BP1	0.348526	0.000323	3.4908
SRSF1	-0.299395	0.000351	3.45469
HNRNPA3	0.762937	0.000527	3.27819
CCT7	0.32672	0.000398	3.40012
ALYREF	-0.427362	0.000399	3.39903
EWSR1	-0.748751	0.000399	3.39903
ALYREF	-0.685114	0.000399	3.39903
CDC42EP1	-0.537183	0.000399	3.39903
TCERG1	0.424516	0.000399	3.39903
AKAP8	0.432242	0.000408	3.38934
KRT18	1.20584	0.000415	3.38195
HNRNPA3	0.664492	0.000661	3.1798
TFG	-0.35552	0.000443	3.3536
TAF15	-0.327613	0.000489	3.31069
NAV1	-0.376116	0.00052	3.284
HNRNPH1	-0.277392	0.000526	3.27901
CHD1L	-0.279123	0.000527	3.27819
TRIP6	-0.640249	0.000569	3.24489
WDR33	-0.364212	0.000579	3.23732
RRAS	-0.599943	0.000864	3.06349
TAF15	-0.254514	0.000615	3.21112
DNMBP	-0.675429	0.000621	3.20691
TARDBP	0.39272	0.000621	3.20691
TAF15	-0.328655	0.000621	3.20691
TAF15	-0.314044	0.000647	3.1891
TPR	-0.545182	0.000661	3.1798
TFG	-0.41797	0.000667	3.17587
POM121	-0.868931	0.000667	3.17587
SMG8	-0.329528	0.000667	3.17587
HNRNPM	0.549528	0.000667	3.17587
TAF15	-0.254463	0.000667	3.17587
RBM47	0.470421	0.000689	3.16178
HNRNPA0	0.428932	0.000705	3.15181
HNRNPA0	0.51308	0.00118553	2.92609
PPP1R10	-0.450101	0.000806	3.09366
HNRNPA2B1	-0.911542	0.000821	3.08566
HNRNPA1	-0.550751	0.000821	3.08566
COPRS	-0.794665	0.000824	3.08407
TRIP6	-0.657193	0.000824	3.08407
ZNFX1	-0.670811	0.00136154	2.86597
FAM117A	0.934971	0.00102816	2.98794
HNRNPA3	-0.432888	0.00106194	2.9739
GIGYF2	0.44694	0.00106194	2.9739
GIGYF2	0.44694	0.00106194	2.9739
GIGYF2	0.44694	0.00106194	2.9739
BYSL	0.416891	0.00108592	2.9642
RPAIN	0.232603	0.00108592	2.9642
WDR33	-0.569979	0.00115773	2.93639
FUBP1	0.193908	0.00115773	2.93639
TRIP6	-0.575487	0.00115773	2.93639
TAF15	-0.292117	0.00117772	2.92896
SRSF1	-0.188568	0.00121919	2.91393
YBX3	-0.702285	0.0013136	2.88154
HNRNPH3	0.255651	0.00136154	2.86597
HNRNPUL2	0.4924	0.00136154	2.86597
SRSF1	-0.183911	0.00141029	2.85069
KANK2	-0.506016	0.00240143	2.61953
CHTF8	-0.723903	0.00157883	2.80166
FOXK1	0.582363	0.00473761	2.32444
PKP3	-0.36666	0.0017231	2.76369
HNRNPA1	-0.371328	0.00177286	2.75132
WASL	-0.559945	0.00522926	2.28156
ATXN2L	0.172622	0.00186644	2.72899
TSSC4	0.384079	0.00191501	2.71783
SAFB	0.209574	0.00192459	2.71566
DCAF6	-0.315705	0.00193478	2.71337
EIF4H	-0.198358	0.00202974	2.69256
HNRNPA2B1	0.186594	0.00202974	2.69256
HNRNPA1	0.271509	0.00315991	2.50033
SVIL	1.39536	0.0020416	2.69003
WDR33	-0.586638	0.00639253	2.19433
ELMSAN1	-0.467114	0.00222682	2.65231
AKAP8L	0.325973	0.00351276	2.45435
YBX1	-0.201441	0.00232755	2.6331
TRIP6	-0.194007	0.00236474	2.62622
HNRNPH3	0.158059	0.00251236	2.59992
SRRM2	0.994758	0.00261061	2.58326
SF3B2	-0.895387	0.00262505	2.58086
SF3B2	-0.895387	0.00262505	2.58086
HNRNPH3	0.240486	0.00274647	2.56123
PNN	-0.280889	0.00277271	2.5571
HNRNPA1	-0.350043	0.00288296	2.54016
CWC15	-0.195397	0.00312601	2.50501
CNOT11	0.143187	0.00315991	2.50033
PSMF1	-0.245431	0.00351608	2.45394
RBMX	0.164856	0.00369962	2.43184
RBMX	0.164856	0.00369962	2.43184
TRA2B	-0.227696	0.00375933	2.42489
ELAVL1	0.585033	0.003805	2.41965
TXLNG	-0.192029	0.00394718	2.40371
UFL1	-0.32636	0.00622685	2.20573
SPEN	-0.25156	0.00626451	2.20311
HSPB1	0.637554	0.00639253	2.19433
STAU1	0.260685	0.0042515	2.37146
HNRNPA3	-0.336852	0.00429206	2.36733
CCDC9	-0.374116	0.0118607	1.92589
CCDC9	-0.374116	0.0118607	1.92589
CCDC9	-0.374116	0.0118607	1.92589
HNRNPUL2	0.584683	0.0043584	2.36067
KANK2	-0.367693	0.0045417	2.34278
LARP4	0.327436	0.00473761	2.32444
CPOX	-0.33352	0.0133536	1.8744
HNRNPA1	0.2066	0.00735075	2.13367
PIR	-0.327113	0.00484656	2.31457
HNRNPA0	-0.276333	0.00521527	2.28272
DDX17	-0.127635	0.00631736	2.19946
PABPN1	-0.51776	0.00639253	2.19433
SFPQ	-0.119285	0.00666101	2.17646
PPP1R13L	-0.42058	0.010105	1.99546
NUDT21	0.407247	0.0103709	1.98418
TRIM47	-0.298014	0.00731017	2.13607
PRPF40A	-0.457495	0.00735075	2.13367
THAP11	-0.275759	0.0109453	1.96077
FMR1	-0.16278	0.0075278	2.12333
RLIM	-0.353727	0.00764176	2.11681
G3BP2	0.383257	0.00767238	2.11507
XRN2	-0.265079	0.00770533	2.11321
SRSF9	-0.214709	0.0077564	2.11034
RPL4	-0.108563	0.00795311	2.09946
BAG4	-0.581379	0.00829566	2.08115
NAV1	-1.29138	0.0128122	1.89238
UBE2M	0.11613	0.00889134	2.05103
FUS	0.136746	0.0093978	2.02697
SNRPN	-0.845929	0.0095162	2.02154
SRSF5	-0.35969	0.00980734	2.00845
HNRNPA3	-0.38248	0.0100493	1.99786
PSMF1	-0.11591	0.0102723	1.98833
AKAP8L	0.323304	0.0288716	1.53953
LARP4	0.311419	0.0174108	1.75918
RPS2	0.137293	0.0119969	1.92093
ANKZF1	-0.193454	0.0181798	1.74041
HNRNPH3	0.219507	0.0139394	1.85576
E2F3	0.174123	0.0142191	1.84713
DDX3X	-0.332974	0.0205504	1.68718
CD3EAP	0.250223	0.0213335	1.67094
RBFOX2	-0.393962	0.0360904	1.44261
HNRNPA2B1	0.088279	0.0154332	1.81154
PRRC2C	-0.874606	0.0165026	1.78245
DDX3X	-0.146605	0.0172315	1.76368
RPIA	-0.599635	0.040376	1.39388
PRPF40A	-0.369098	0.0186805	1.72861
GIGYF2	0.0814122	0.0186805	1.72861
AKAP8L	0.201499	0.0433793	1.36272
RBM3	-0.220072	0.0186805	1.72861
CUL1	-0.243066	0.0195902	1.70796
THRAP3	-0.445708	0.0196389	1.70688
HNRNPDL	-0.61536	0.0201522	1.69568
SMG6	-0.370996	0.0289968	1.53765
SLTM	0.438743	0.0218534	1.66048
BTF3	0.195862	0.0239793	1.62016
TRIP6	0.0767105	0.0251976	1.59864
HNRNPH2	-0.144831	0.0259461	1.58593
FMR1	-0.121652	0.0268995	1.57026
CAPRIN1	0.130497	0.0271949	1.56551
HNRNPUL2	0.697508	0.062125	1.20673
DHX9	0.213163	0.0634252	1.19774
CASC3	0.294706	0.0652927	1.18514
G3BP1	0.07864	0.0310575	1.50783
HNRNPH3	0.99628	0.0322119	1.49198
HNRNPK	0.601957	0.0330525	1.4808
RBFOX2	-0.383191	0.0335967	1.4737
CSTF2	0.0889473	0.033758	1.47162
ATXN2	-0.415815	0.0464748	1.33278
HNRNPK	-0.280564	0.0356271	1.44822
TRIP6	-0.275159	0.036143	1.44198
CCAR2	0.10189	0.0372007	1.42945
FUBP3	-0.0684154	0.0375692	1.42517
TRIM24	-0.230036	0.0375692	1.42517
PABPN1	-0.406175	0.0537673	1.26948
TRPC4AP	-0.163504	0.0537673	1.26948
AKAP8	-0.0836663	0.0410452	1.38674
SRRT	0.13451	0.0568786	1.24505
PABPC1	0.389342	0.0599743	1.22204
MTMR14	-0.130552	0.0600505	1.22148
ILF2	-0.839533	0.0489977	1.30982
HNRNPA2B1	0.115171	0.0652927	1.18514
RBM27	-0.195826	0.0672249	1.17247
EIF4B	-0.200751	0.070354	1.15271
HNRNPUL2	0.325894	0.0537673	1.26948
BTF3	-0.0739196	0.0538053	1.26917
HNRNPK	0.426161	0.0568786	1.24505
KCTD5	0.139032	0.0607746	1.21628
SRRM2	0.160996	0.0694906	1.15807
XRN2	-0.179565	0.135843	0.866964
CNN2	0.0874714	0.0927098	1.03287
CSTF2	0.123377	0.0955438	1.0198
CNN2	0.115641	0.142256	0.84693
PAIP1	-0.250485	0.0749476	1.12524
WDR36	0.0799939	0.0749476	1.12524
RBM3	-0.101975	0.0771286	1.11278
SUPT5H	-0.145726	0.0827854	1.08205
FMR1	0.0888202	0.0840438	1.07549
YBX3	-0.713669	0.161512	0.791795
EIF4H	0.0535002	0.0864442	1.06326
HNRNPA2B1	-0.0455948	0.0921605	1.03546
ARID1A	-0.1718	0.0948537	1.02295
TRPC4AP	-0.0756423	0.176003	0.75448
OSBPL10	0.225547	0.128294	0.891793
KLHDC10	0.0898561	0.102882	0.987659
BCL9	-0.21055	0.103514	0.985
DDX5	-0.107188	0.106991	0.970651
DHX33	-0.110202	0.149451	0.825501
HNRNPU	1.52112	0.218528	0.660494
PNN	-0.0983943	0.124572	0.904579
PABPN1	-0.0663032	0.228664	0.640803
TRIM33	-0.180185	0.165952	0.780018
TCERG1	-0.0425303	0.135251	0.868858
HNRNPUL1	-0.263676	0.135843	0.866964
HNRNPA1	0.224663	0.179483	0.745978
PROSER2	-0.163347	0.150592	0.822197
CCAR2	0.110938	0.154353	0.811485
HNRNPUL2	-0.170035	0.155773	0.807508
CBX2	-0.194219	0.165616	0.780897
HNRNPF	0.398403	0.16617	0.779449
SFPQ	-0.110125	0.166388	0.778878
TXLNG	-0.39452	0.172771	0.762528
HNRNPA3	-0.301443	0.176003	0.75448
RBM47	0.259748	0.22155	0.654528
TRIP6	-0.209617	0.180572	0.743349
PSPC1	-0.31778	0.186173	0.730082
SUPT5H	-0.26951	0.323125	0.490629
KIF1C	-0.0800778	0.249617	0.602725
SFPQ	0.0564521	0.202736	0.69307
DDX17	0.0533677	0.230009	0.638256
EIF4G2	-0.0587846	0.291052	0.536029
MSI1	0.115676	0.400722	0.397157
HNRNPA1	-0.164224	0.26709	0.573343
CAPRIN1	-0.0322856	0.268768	0.570623
HABP4	-0.14828	0.271925	0.56555
SETD1A	-0.461273	0.350958	0.454744
BAG4	-0.0862093	0.319548	0.495464
KMT2B	0.315839	0.544392	0.264088
COPRS	-0.17035	0.359326	0.444511
PABPN1	-0.379086	0.387657	0.411552
HNRNPH1	-0.0902591	0.483947	0.315203
DDX3X	-0.103162	0.517954	0.285709
EIF4H	0.0255366	0.430336	0.366192
PNN	-0.201062	0.525564	0.279374
HCFC1	-0.032281	0.45123	0.345602
COG5	0.0337246	0.464038	0.333446
FAM117A	0.142088	0.48125	0.317629
HSPB1	-0.0212045	0.493572	0.30665
AIMP2	0.0515296	0.496663	0.303938
SRRT	-0.0162032	0.926777	0.0330248
XRN2	0.0428616	0.548322	0.260964
PABPN1	-0.0138889	0.569231	0.244711
EIF4H	-0.0296924	0.649658	0.187315
ING5	0.0173389	0.886213	0.0524619
KIF1C	-0.00742265	0.94871	0.0228667
AKAP8	0.0183974	0.730423	0.136426
HNRNPM	0.0397685	0.786461	0.104323
HNRNPH3	0.0335577	0.794829	0.0997262
FUBP1	0.0254993	0.835846	0.0778738
EIF4H	0.00491501	0.844543	0.0733782
TRIM33	0.0110788	0.847855	0.0716784
GPSM1	0.0352252	0.890793	0.0502231
SNRPA	0.00359236	0.909163	0.0413581
ZNF428	0.0272714	0.914294	0.0389142
PPP1R13L	-0.0529916	0.926777	0.0330248
SRXN1	-0.00132131	0.974406	0.0112602
DHX33	-0.00315489	0.978656	0.00936984
YLPM1	-0.610398	0.000177	3.75203
PRPF40A	0.753724	0.000219	3.65956
HNRNPA1;HNRNPA1L2	-0.470124	0.000323	3.4908
YLPM1	-0.518941	0.000667	3.17587
ZAK	-0.730853	0.0045417	2.34278
RBMX;RBMXL1	-0.172714	0.00150962	2.82113
C9orf142	0.465683	0.00202974	2.69256
MMTAG2	-0.181833	0.00219551	2.65847
ZAK	-0.665443	0.015685	1.80452
NKAPL	-0.46379	0.00770533	2.11321
HNRNPA1;HNRNPA1L2	-2.13227	0.0134891	1.87002
HNRNPH1;HNRNPH2	-0.548835	0.033758	1.47162
HNRNPH1;HNRNPH2	-0.548835	0.033758	1.47162
TAGLN2;TAGLN3	0.261618	0.014343	1.84336
RPS10;RPS10P5	-0.326688	0.0410002	1.38721
LCHN	-0.327982	0.0307675	1.51191
ANXA7	-0.0669621	0.116223	0.934708
CEP85	-0.164353	0.346679	0.460072
COG5	0.0383755	0.663082	0.178433
SETD1A	-0.304716	0.430336	0.366192
U2AF1;U2AF1L4	-0.0203604	0.442978	0.353618
OSBPL10	0.0194638	0.741342	0.129981

## Sheet: Fig.2d
ID	Description	GeneRatio	BgRatio	pvalue	p.adjust	qvalue	geneID	Count
GO:0005681	spliceosomal complex	2020-04-21	190/18698	5.4e-05	0.00506916	0.00303513	SNRPB/ALYREF/HSPA8/SF3B2	4
GO:0048188	Set1C/COMPASS complex	2020-02-21	13/18698	9.3e-05	0.00506916	0.00303513	HCFC1/BPTF	2
GO:0034708	methyltransferase complex	2020-03-21	95/18698	0.000158	0.00516562	0.00309289	HCFC1/SNRPB/BPTF	3
GO:0071013	catalytic step 2 spliceosome	2020-03-21	101/18698	0.00019	0.00516562	0.00309289	SNRPB/ALYREF/SF3B2	3
GO:0005686	U2 snRNP	2020-02-21	21/18698	0.000249	0.0054296	0.00325094	SNRPB/SF3B2	2
GO:1904813	ficolin-1-rich granule lumen	2020-03-21	124/18698	0.000347	0.00630305	0.00377392	HSPA1B/ILF2/HSPA8	3
GO:0005689	U12-type spliceosomal complex	2020-02-21	27/18698	0.000415	0.006456	0.00386549	SNRPB/SF3B2	2
GO:0101002	ficolin-1-rich granule	2020-03-21	185/18698	0.0011115	0.0151442	0.00906753	HSPA1B/ILF2/HSPA8	3

## Sheet: Fig.3a
									HSP70

## Sheet: Fig.4 d-f
						PRMT7 Activity (nmoles/h/mg)
		Figure 4d								Figure 4e							Figure 4f
SAM_Km		1mM ATP			0mM ATP			HSPA8_Km		1mM ATP			0mM ATP			Mutant		1mM ATP			0mM ATP
	n1	n2	n3	n1	n2	n3			n1	n2	n3	n1	n2	n3			n1	n2	n3	n1	n2	n3
0	0	0	0	0	0	0		0	0	0	0	0	0	0		0	0	0	0	0	0	0
0.0195312	0.346292	0.452164	0.478632					0.078125	0.628619	0.379377	0.458781					0.076172	-0.350703	-0.348497	-0.324235	0.350703	0.348497	0.324235
0.0390625	0.84257	0.875655	0.705817	-8.15087	-7.42652	-8.83375		0.15625	0.802867	0.716846	0.853598	-0.456576	-0.374966	-1.43369		0.152344	0.0110284	0.0110284	0.00882272	0.35732	0.311001	0.0926385
0.078125	1.52633	1.3984	1.19327	-1.51927	-0.352909	-2.68564		0.3125	1.05431	0.725669	0.919768	0.161015	-0.108078	0		0.304688	0.132341	0.132341	0.0882272	0.0110284	0.0110284	0.00882272
0.15625	2.41522	3.37028	2.64461	2.0354	1.76498	2.30802		0.625	2.41301	1.62338	1.48883	0.87786	0.249242	0.661704		0.609375	0.224979	0.211745	0.207334	0.161015	0.17866	0.154398
0.3125	5.74359	5.67301	4.64296	3.10383	3.73598	2.4761		1.25	2.99752	3.56658	3.71436	-0.66391	-0.00220568	-0.0154398		1.21875	0.211745	0.189688	0.16322	0.231596	0.231596	0.00882272
0.625	7.79046	8.3485	7.47064	-0.452605	0.299972	-1.20518		2.5	5.99283	5.85167	6.36118	0.262476	0.0419079	0.264682		2.4375	-0.1941	-0.238213	-0.127929	0.3882	0.410256	0.383788
1.25	10.0645	12.6584	12.9804	0.379818	0.661704	0.0992556		5	8.87786	8.32423	8.96388	0	-0.0264682	-0.00220568		4.875	0.108078	0.11249	0.105873	0.562448	0.458781	0.456576
2.5	16.7213	16.3529	16.15	-0.0158809	-0.599063	0.567301		10	13.6642	13.3201	14.0083	0.306589	-0.0220568	0.00441136		9.75	0.802867	0.79625	0.749931	0.496278	0.518335	0.494072
5	18.5211	20.6694	21.362	0.193218	-0.176454	0.562889		20	19.2423	17.9366	18.2917	0.637441	0.299972	0.255859
10	24.1345	23.8853	23.4486	0.799338	0.393493	1.2118		40	23.0538	22.1053	23.5192	0.277916	0.227185	0.239316
20	24.8315	27.7166	26.091	0.484367	0.620678	0.348056
SAM_Km								HSPA8_Km								Mutant
Vmax (nmoles/h/mg)	26.92	28.46	27.76	NA	NA	NA		Vmax (nmoles/h/mg)	29.24	27.7	29.03	NA	NA	NA		Vmax (nmoles/h/mg)	NA	NA	NA	NA	NA	NA
Km (µM)	1.692	1.613	1.599	NA	NA	NA		Km (µM)	10.78	10.6	10.54	NA	NA	NA		Km (uM)	NA	NA	NA	NA	NA	NA
kcat (h-1)	2.09976	2.21988	2.16528	NA	NA	NA			2.28072	2.1606	2.26434	NA	NA	NA		kcat (h-1)	NA	NA	NA	NA	NA	NA
	Average	SD							Average	SD
Km (µM)	1.63467	0.0501431						Km (µM)	10.64	0.1249
kcat (h-1)	2.16164	0.0601427						kcat (h-1)	2.23522	0.0651397
		1mM ATP
		Km (µM)	kcat (h-1)
	SAM	1.6 ± 0.1	2.2 ± 0.1
	HSPA8	10.6 ± 0.1	2.2 ± 0.1
Vmax to kcat Conversion factor	1 / 12.82	12.8205

## Sheet: Fig.5a
	Activity % (PRMT7 vs hsp70)
	SGC8158						SGC8158N
µM	EXP1-1	EXP1-2	EXP1-3	EXP2-1	EXP2-2	EXP2-3	EXP1-1	EXP1-2	EXP1-3
10	0.79	4.7	5.27
5	0	2.06	8.09
2.5	12.86	13.33	3.66
1.25	12.75	19.39	25.01
0.625	29.09	35.03	34.44
0.3125	58.24	53.8	59.76
0.15625	75.26	71.53	77.47
0.078125	80.32	83.89	81.55
0.039063	93.06	88.38	88.79
0.019531	89.64	91.49	89.27
0.009766	95.48	91.77	95.6
0	93.07	96.68	97.61
100				0	0	0	53.91	59.3	62.3
50				0	0	0	61.44	64.09	68.09
25				0	0	0	62.07	72.52	75.52
12.5				0.7865	0	0	71.41	75.21	77.21
6.25				0.5281	0.83	0	77.14	80.93	86.93
3.125				2.7303	1.24	1.4	84.12	91.11	91.11
1.5625				2.5506	3.3	7.92	89.24	99.05	95.05
0.78125				12.607	13.9	27.58	87.38	93.81	97.81
0.390625				46.135	49.25	50.55	88.19	93.16	90.16
0.195313				55.506	53.4	57.38	99.64	107.27	97.27
0.097656				66.36	63.49	58.32	100.29	92.59	99.59
0				99.73	100	100	100	100	100
	SGC8158						SGC8158N
	EXP1-1	EXP1-2	EXP1-3	EXP2-1	EXP2-2	EXP2-3	EXP1-1	EXP1-2	EXP1-3
Top	= 0.000	= 0.000	= 0.000	= 0.000	= 0.000	= 0.000	= 0.000	= 0.000	= 0.000
Bottom	= 100.0	= 100.0	= 100.0	= 100.0	= 100.0	= 100.0	= 100.0	= 100.0	= 100.0
LogIC50	-0.4681	-0.4576	-0.4103	-0.6443	-0.6586	-0.6247	2.074	2.209	2.388
HillSlope	-1.201	-1.024	-1.064	-1.184	-1.102	-0.9295	-0.4363	-0.5285	-0.4949
IC50	0.3403	0.3487	0.3888	0.2268	0.2195	0.2373	118.5	161.9	244.3
		SGC8158	SGC8158N
	IC50 (µM)	0.293567	174.9
	SEM	0.0740306	63.8996

## Sheet: Fig.5d
	Rme1/HSP70 (% DMSO Control)
	SGC3027											SGC3027N
µM	EXP1-1	EXP1-2	EXP2-1	EXP3-1	EXP3-2	EXP4-1	EXP4-2	EXP4-3	EXP4-4	EXP4-5	EXP4-6	EXP1-1	EXP1-2	EXP1-3	EXP1-4
0.299999	110.767	104.256				99.758	99.2298	95.1036	99.7152	115.724	110.329
0.625						89.6157	109.685	80.0653	91.8859	80.4526	104.053
0.5				87.641
1	81.345	83.8959	84.8717	81.0448	79.6537							103.543	109.976	84.1732	85.2771
1.25						75.7451	82.8018	74.977	89.5146	92.7126	89.3281
2				67.3906	60.7729
2.5						60.7946	47.9456	41.0992	52.6615	40.6021	47.6283
3	44.2372	35.237	37.7041	40.4216	47.7656							90.2549	103.123	89.3098	92.0295
5	19.7477	27.355	16.7878	23.6369	35.9834	33.4525	29.08	15.8178	18.6968	6.88273	19.8024	92.0291	104.222	100.113	78.3868
8	4.48019	7.84098	2.18229									77.1253	100.656	84.9888	94.1843
10	7.69607	10.3609	4.84944	5.6235	5.21015	17.3139	20.3791	12.7261	11.2628	9.44251	8.37976	67.987	93.2031	71.0644	94.3955
	SGC8158	SGC8158N
log(inhibitor) vs. response -- Variable slope (four parameters)		Ambiguous
Best-fit values					µM
Bottom	4.447	~ 0.001322			EXP1-1	EXP1-2	EXP2-1	EXP3-1	EXP3-2	EXP4-1	EXP4-2	EXP4-3	EXP4-4	EXP4-5	EXP4-6
Top	= 100.0	= 100.0		Indyvidual IC50 (SGC8158)	2.606	2.191	2.422	2.601	2.849	3.169	1.991	1.929	2.429	2.172	2.294
LogIC50	0.3799	~ 1.675
HillSlope	-2.081	-1.067		Average IC50 (SGC8158)	2.423	µM
IC50	2.398	~ 47.31		SEM	0.111491	µM
Span	= 95.55	= 100.0
Std. Error
Bottom	3.321	~ 2414
LogIC50	0.02518	~ 13.38
HillSlope	0.1951	2.854
95% CI (profile likelihood)
Bottom	-infinity to 10.34	(Very wide)
LogIC50	0.3329 to 0.4295	(Very wide)
HillSlope	-2.511 to -1.739	???
IC50	2.152 to 2.688	???
Goodness of Fit
Degrees of Freedom	61	17
R squared	0.9574	0.1695
Sum of Squares	3533	2027
Sy.x	7.61	10.92
Constraints
Bottom	Bottom > 0	Bottom > 0
Top	Top = 100	Top = 100
Number of points
# of X values	121	121
# Y values analyzed	64	20

## Sheet: Fig. 6a
	Cell #(% no heat shock control)
	Prmt7 WT			Prmt7 KO
replicates	n1	n2	n3	n1	n2	n3
exp1	68.8601	80.6426	78.8932	55.6415	55.7853	56.689
exp2	79.2288	87.7856	78.7006	60.4644	64.8773	55.7879
Table Analyzed	Fig6a
Column B	Prmt7KO
vs.	vs.
Column A	Prmt7 WT
Unpaired t test
P value	<0.0001
P value summary	****
Significantly different (P < 0.05)?	Yes
One- or two-tailed P value?	Two-tailed
t, df	t=7.166, df=10
How big is the difference?
Mean of column A	79.02
Mean of column B	58.21
Difference between means (B - A) ± SEM	-20.81 ± 2.904
95% confidence interval	-27.28 to -14.34
R squared (eta squared)	0.837
F test to compare variances
F, DFn, Dfd	2.605, 5, 5
P value	0.3168
P value summary	ns
Significantly different (P < 0.05)?	No
Data analyzed
Sample size, column A	6
Sample size, column B	6

[truncated: 25 more sheets: Fig. 6b, Fig. 6c, Fig. 6d, Fig.6e, Fig.6f, Fig.6h, Supl. Fig.1a, Supl. Fig.1b, Supl. Fig.1c, Supl. Fig.3, Supl. Fig.5, Supl. Fig.6, Supl. Fig.7, Supl. Fig.8a,b, Supl. Fig.9, Supl. Fig.10, Supl. Fig.11, Supl. Fig.12a, Supl. Fig.12b, Supl.Fig.13 …]
